# Supplementary material for: De Novo A-to-I RNA Editing Discovery in lncRNA
Source: Cancers (Basel). 2020 Oct 13;12(10):2959. doi: 10.3390/cancers12102959 (PMC7650826; doi:10.3390/cancers12102959)
Supplement: Supplementary file 1 [file cancers-12-02959-s001.zip]

Archive with 8 entries (7 files):
- cancers-916762-supplementary/
- cancers-916762-supplementary/cancers-916762-Figure 1 update.pdf
- cancers-916762-supplementary/Figure S1.tif
- cancers-916762-supplementary/Figure S2.tif
- cancers-916762-supplementary/Table S1.xlsx
- cancers-916762-supplementary/Table S2.xlsx
- cancers-916762-supplementary/Table S3.xlsx
- cancers-916762-supplementary/Table S4.xlsx
