# Supplementary material for: De Novo A-to-I RNA Editing Discovery in lncRNA
Source: Cancers (Basel). 2020 Oct 13;12(10):2959. doi: 10.3390/cancers12102959 (PMC7650826; doi:10.3390/cancers12102959)
Supplement: Supplementary file 1 [file cancers-12-02959-s001.zip › cancers-916762-supplementary/Table S1.xlsx]

## Sheet: AG pos
Complete list of the editing sites obtained by our de novo analysis on three samples of glioblastoma and corresponding normal tissues. For each site are reported the genomic coordinates (hg19), the repeatmask annotation, the gene region and the presence or not in the REDIportal database.
Chr	Position	Strand	Ref	Ed	Location	Repeats	Gene	Region	in REDIportal?
chr1	1215445	+	A	G	ALU	SINE/AluSc	LINC01786	ncRNA_intronic	yes
chr1	1215451	+	A	G	ALU	SINE/AluSc	LINC01786	ncRNA_intronic	yes
chr1	1215457	+	A	G	ALU	SINE/AluSc	LINC01786	ncRNA_intronic	-
chr1	1215478	+	A	G	ALU	SINE/AluSc	LINC01786	ncRNA_intronic	yes
chr1	1215495	+	A	G	ALU	SINE/AluSc	LINC01786	ncRNA_intronic	yes
chr1	1215504	+	A	G	ALU	SINE/AluSc	LINC01786	ncRNA_intronic	yes
chr1	1215518	+	A	G	ALU	SINE/AluSc	LINC01786	ncRNA_intronic	yes
chr1	1344504	+	A	G	ALU	SINE/AluSp	AL391244.2	ncRNA_exonic	yes
chr1	1344520	+	A	G	ALU	SINE/AluSp	AL391244.2	ncRNA_exonic	yes
chr1	1344557	+	A	G	ALU	SINE/AluSx1	AL391244.2	ncRNA_exonic	yes
chr1	1344633	+	A	G	ALU	SINE/AluSx1	AL391244.2	ncRNA_exonic	-
chr1	1344634	+	A	G	ALU	SINE/AluSx1	AL391244.2	ncRNA_exonic	yes
chr1	1344655	+	A	G	ALU	SINE/AluSx1	AL391244.2	ncRNA_exonic	yes
chr1	1344673	+	A	G	ALU	SINE/AluSx1	AL391244.2	ncRNA_exonic	yes
chr1	1344728	+	A	G	ALU	SINE/AluSx1	AL391244.2	ncRNA_exonic	-
chr1	1344729	+	A	G	ALU	SINE/AluSx1	AL391244.2	ncRNA_exonic	yes
chr1	1344741	+	A	G	ALU	SINE/AluSx1	AL391244.2	ncRNA_exonic	-
chr1	1344742	+	A	G	ALU	SINE/AluSx1	AL391244.2	ncRNA_exonic	yes
chr1	1344757	+	A	G	ALU	SINE/AluSx1	AL391244.2	ncRNA_exonic	yes
chr1	1344893	+	A	G	ALU	SINE/AluJb	AL391244.2	ncRNA_exonic	yes
chr1	1344936	+	A	G	ALU	SINE/AluJb	AL391244.2	ncRNA_exonic	yes
chr1	1344959	+	A	G	ALU	SINE/AluJb	AL391244.2	ncRNA_exonic	-
chr1	1344980	+	A	G	ALU	SINE/AluJb	AL391244.2	ncRNA_exonic	-
chr1	1345000	+	A	G	ALU	SINE/AluJb	AL391244.2	ncRNA_exonic	yes
chr1	1345001	+	A	G	ALU	SINE/AluJb	AL391244.2	ncRNA_exonic	yes
chr1	1345002	+	A	G	ALU	SINE/AluJb	AL391244.2	ncRNA_exonic	yes
chr1	1345006	+	A	G	ALU	SINE/AluJb	AL391244.2	ncRNA_exonic	yes
chr1	1345051	+	A	G	ALU	SINE/AluJb	AL391244.2	ncRNA_exonic	yes
chr1	1550138	-	T	C	ALU	SINE/AluSg	AL691432.2	ncRNA_exonic	-
chr1	1550183	-	T	C	ALU	SINE/AluSg	AL691432.2	ncRNA_exonic	-
chr1	1550197	-	T	C	ALU	SINE/AluSg	AL691432.2	ncRNA_exonic	yes
chr1	1550215	-	T	C	ALU	SINE/AluSg	AL691432.2	ncRNA_exonic	-
chr1	1550227	-	T	C	ALU	SINE/AluSg	AL691432.2	ncRNA_exonic	yes
chr1	1550232	-	T	C	ALU	SINE/AluSg	AL691432.2	ncRNA_exonic	-
chr1	1550238	-	T	C	ALU	SINE/AluSg	AL691432.2	ncRNA_exonic	yes
chr1	1550246	-	T	C	ALU	SINE/AluSg	AL691432.2	ncRNA_exonic	-
chr1	1550257	-	T	C	ALU	SINE/AluSg	AL691432.2	ncRNA_exonic	-
chr1	1550267	-	T	C	ALU	SINE/AluSg	AL691432.2	ncRNA_exonic	yes
chr1	1550271	-	T	C	ALU	SINE/AluSg	AL691432.2	ncRNA_exonic	yes
chr1	1550273	-	T	C	ALU	SINE/AluSg	AL691432.2	ncRNA_exonic	yes
chr1	1550283	-	T	C	ALU	SINE/AluSg	AL691432.2	ncRNA_exonic	yes
chr1	1550295	-	T	C	ALU	SINE/AluSg	AL691432.2	ncRNA_exonic	-
chr1	1550311	-	T	C	ALU	SINE/AluSg	AL691432.2	ncRNA_exonic	yes
chr1	1550312	-	T	C	ALU	SINE/AluSg	AL691432.2	ncRNA_exonic	yes
chr1	1550332	-	T	C	ALU	SINE/AluSg	AL691432.2	ncRNA_exonic	yes
chr1	2481394	-	T	C	ALU	SINE/AluSx1	TNFRSF14-AS1	ncRNA_exonic	yes
chr1	2481402	-	T	C	ALU	SINE/AluSx1	TNFRSF14-AS1	ncRNA_exonic	-
chr1	9209051	-	T	C	ALU	SINE/AluSx1	MIR34AHG	ncRNA_exonic	yes
chr1	9209078	-	T	C	ALU	SINE/AluSx1	MIR34AHG	ncRNA_exonic	yes
chr1	9209146	-	T	C	ALU	SINE/AluSx1	MIR34AHG	ncRNA_exonic	yes
chr1	9209151	-	T	C	ALU	SINE/AluSx1	MIR34AHG	ncRNA_exonic	yes
chr1	9209195	-	T	C	ALU	SINE/AluSx1	MIR34AHG	ncRNA_exonic	yes
chr1	9209353	-	T	C	ALU	SINE/AluJb	MIR34AHG	ncRNA_exonic	yes
chr1	9209432	-	T	C	ALU	SINE/AluJb	MIR34AHG	ncRNA_exonic	-
chr1	9209435	-	T	C	ALU	SINE/AluJb	MIR34AHG	ncRNA_exonic	yes
chr1	9209443	-	T	C	ALU	SINE/AluJb	MIR34AHG	ncRNA_exonic	yes
chr1	9209449	-	T	C	ALU	SINE/AluJb	MIR34AHG	ncRNA_exonic	yes
chr1	9209465	-	T	C	ALU	SINE/AluJb	MIR34AHG	ncRNA_exonic	yes
chr1	9209469	-	T	C	ALU	SINE/AluJb	MIR34AHG	ncRNA_exonic	yes
chr1	9209473	-	T	C	ALU	SINE/AluJb	MIR34AHG	ncRNA_exonic	yes
chr1	9209482	-	T	C	ALU	SINE/AluJb	MIR34AHG	ncRNA_exonic	yes
chr1	9209491	-	T	C	ALU	SINE/AluJb	MIR34AHG	ncRNA_exonic	yes
chr1	9209520	-	T	C	ALU	SINE/AluJb	MIR34AHG	ncRNA_exonic	yes
chr1	9209523	-	T	C	ALU	SINE/AluJb	MIR34AHG	ncRNA_exonic	yes
chr1	9209560	-	T	C	ALU	SINE/AluJb	MIR34AHG	ncRNA_exonic	yes
chr1	9209587	-	T	C	ALU	SINE/AluJb	MIR34AHG	ncRNA_exonic	yes
chr1	9212057	-	T	C	ALU	SINE/AluJr4	MIR34AHG	ncRNA_intronic	-
chr1	9212065	-	T	C	ALU	SINE/AluJr4	MIR34AHG	ncRNA_intronic	yes
chr1	9213565	-	T	C	ALU	SINE/AluSz	MIR34AHG	ncRNA_intronic	yes
chr1	9214850	-	T	C	ALU	SINE/AluJr	MIR34AHG	ncRNA_intronic	yes
chr1	9216474	-	T	C	ALU	SINE/AluSx1	MIR34AHG	ncRNA_intronic	yes
chr1	9216479	-	T	C	ALU	SINE/AluSx1	MIR34AHG	ncRNA_intronic	yes
chr1	9216492	-	T	C	ALU	SINE/AluSx1	MIR34AHG	ncRNA_intronic	yes
chr1	9216504	-	T	C	ALU	SINE/AluSx1	MIR34AHG	ncRNA_intronic	yes
chr1	9216505	-	T	C	ALU	SINE/AluSx1	MIR34AHG	ncRNA_intronic	-
chr1	9216526	-	T	C	ALU	SINE/AluSx1	MIR34AHG	ncRNA_intronic	-
chr1	9216542	-	T	C	ALU	SINE/AluSx1	MIR34AHG	ncRNA_intronic	-
chr1	9216544	-	T	C	ALU	SINE/AluSx1	MIR34AHG	ncRNA_intronic	-
chr1	9216562	-	T	C	ALU	SINE/AluSx1	MIR34AHG	ncRNA_intronic	yes
chr1	9216588	-	T	C	ALU	SINE/AluSx1	MIR34AHG	ncRNA_intronic	yes
chr1	9216602	-	T	C	ALU	SINE/AluSx1	MIR34AHG	ncRNA_intronic	yes
chr1	9216624	-	T	C	ALU	SINE/AluSx1	MIR34AHG	ncRNA_intronic	yes
chr1	9216626	-	T	C	ALU	SINE/AluSx1	MIR34AHG	ncRNA_intronic	yes
chr1	9216627	-	T	C	ALU	SINE/AluSx1	MIR34AHG	ncRNA_intronic	yes
chr1	9217984	-	T	C	ALU	SINE/AluJb	MIR34AHG	ncRNA_intronic	yes
chr1	9218104	-	T	C	ALU	SINE/AluJb	MIR34AHG	ncRNA_intronic	yes
chr1	9218310	-	T	C	ALU	SINE/AluSq2	MIR34AHG	ncRNA_intronic	-
chr1	9218358	-	T	C	ALU	SINE/AluSq2	MIR34AHG	ncRNA_intronic	yes
chr1	9218444	-	T	C	ALU	SINE/AluSq2	MIR34AHG	ncRNA_intronic	yes
chr1	9218474	-	T	C	ALU	SINE/AluSq2	MIR34AHG	ncRNA_intronic	-
chr1	9218788	-	T	C	ALU	SINE/AluSx	MIR34AHG	ncRNA_intronic	yes
chr1	9218801	-	T	C	ALU	SINE/AluSx	MIR34AHG	ncRNA_intronic	yes
chr1	9218802	-	T	C	ALU	SINE/AluSx	MIR34AHG	ncRNA_intronic	-
chr1	9218828	-	T	C	ALU	SINE/AluSx	MIR34AHG	ncRNA_intronic	yes
chr1	9218833	-	T	C	ALU	SINE/AluSx	MIR34AHG	ncRNA_intronic	-
chr1	9218840	-	T	C	ALU	SINE/AluSx	MIR34AHG	ncRNA_intronic	yes
chr1	9218841	-	T	C	ALU	SINE/AluSx	MIR34AHG	ncRNA_intronic	yes
chr1	9218853	-	T	C	ALU	SINE/AluSx	MIR34AHG	ncRNA_intronic	yes
chr1	9218879	-	T	C	ALU	SINE/AluSx	MIR34AHG	ncRNA_intronic	yes
chr1	9218882	-	T	C	ALU	SINE/AluSx	MIR34AHG	ncRNA_intronic	yes
chr1	9218888	-	T	C	ALU	SINE/AluSx	MIR34AHG	ncRNA_intronic	-
chr1	9218934	-	T	C	ALU	SINE/AluSx	MIR34AHG	ncRNA_intronic	yes
chr1	9218984	-	T	C	ALU	SINE/AluSx	MIR34AHG	ncRNA_intronic	-
chr1	9218994	-	T	C	ALU	SINE/AluSx	MIR34AHG	ncRNA_intronic	yes
chr1	9218999	-	T	C	ALU	SINE/AluSx	MIR34AHG	ncRNA_intronic	yes
chr1	9219777	-	T	C	ALU	SINE/AluSq2	MIR34AHG	ncRNA_intronic	yes
chr1	9219778	-	T	C	ALU	SINE/AluSq2	MIR34AHG	ncRNA_intronic	yes
chr1	9219780	-	T	C	ALU	SINE/AluSq2	MIR34AHG	ncRNA_intronic	-
chr1	9219790	-	T	C	ALU	SINE/AluSq2	MIR34AHG	ncRNA_intronic	-
chr1	9219810	-	T	C	ALU	SINE/AluSq2	MIR34AHG	ncRNA_intronic	-
chr1	9219826	-	T	C	ALU	SINE/AluSq2	MIR34AHG	ncRNA_intronic	-
chr1	9219828	-	T	C	ALU	SINE/AluSq2	MIR34AHG	ncRNA_intronic	yes
chr1	9219831	-	T	C	ALU	SINE/AluSq2	MIR34AHG	ncRNA_intronic	yes
chr1	9219832	-	T	C	ALU	SINE/AluSq2	MIR34AHG	ncRNA_intronic	yes
chr1	9219835	-	T	C	ALU	SINE/AluSq2	MIR34AHG	ncRNA_intronic	yes
chr1	9219848	-	T	C	ALU	SINE/AluSq2	MIR34AHG	ncRNA_intronic	yes
chr1	9219851	-	T	C	ALU	SINE/AluSq2	MIR34AHG	ncRNA_intronic	yes
chr1	9219880	-	T	C	ALU	SINE/AluSq2	MIR34AHG	ncRNA_intronic	yes
chr1	9219910	-	T	C	ALU	SINE/AluSq2	MIR34AHG	ncRNA_intronic	yes
chr1	9219961	-	T	C	ALU	SINE/AluSq2	MIR34AHG	ncRNA_intronic	yes
chr1	9220668	-	T	C	ALU	SINE/AluJb	MIR34AHG	ncRNA_intronic	yes
chr1	9220747	-	T	C	ALU	SINE/AluJb	MIR34AHG	ncRNA_intronic	-
chr1	9220790	-	T	C	ALU	SINE/AluJb	MIR34AHG	ncRNA_intronic	yes
chr1	9220912	-	T	C	ALU	SINE/AluJb	MIR34AHG	ncRNA_intronic	yes
chr1	9220941	-	T	C	ALU	SINE/AluJb	MIR34AHG	ncRNA_intronic	yes
chr1	9223503	-	T	C	ALU	SINE/AluSp	MIR34AHG	ncRNA_intronic	-
chr1	9223505	-	T	C	ALU	SINE/AluSp	MIR34AHG	ncRNA_intronic	-
chr1	9223518	-	T	C	ALU	SINE/AluSp	MIR34AHG	ncRNA_intronic	yes
chr1	9224411	-	T	C	ALU	SINE/AluSz6	MIR34AHG	ncRNA_intronic	yes
chr1	9224450	-	T	C	ALU	SINE/AluSz6	MIR34AHG	ncRNA_intronic	yes
chr1	9224507	-	T	C	ALU	SINE/AluSz6	MIR34AHG	ncRNA_intronic	yes
chr1	9224543	-	T	C	ALU	SINE/AluSz6	MIR34AHG	ncRNA_intronic	yes
chr1	9224546	-	T	C	ALU	SINE/AluSz6	MIR34AHG	ncRNA_intronic	yes
chr1	9224547	-	T	C	ALU	SINE/AluSz6	MIR34AHG	ncRNA_intronic	yes
chr1	9224573	-	T	C	ALU	SINE/AluSz6	MIR34AHG	ncRNA_intronic	yes
chr1	9224579	-	T	C	ALU	SINE/AluSz6	MIR34AHG	ncRNA_intronic	yes
chr1	9224586	-	T	C	ALU	SINE/AluSz6	MIR34AHG	ncRNA_intronic	yes
chr1	9226043	-	T	C	ALU	SINE/AluSx	MIR34AHG	ncRNA_intronic	yes
chr1	9226079	-	T	C	ALU	SINE/AluSx	MIR34AHG	ncRNA_intronic	yes
chr1	9226230	-	T	C	ALU	SINE/AluJb	MIR34AHG	ncRNA_intronic	-
chr1	9228202	-	T	C	ALU	SINE/AluJr	MIR34AHG	ncRNA_intronic	yes
chr1	9228208	-	T	C	ALU	SINE/AluJr	MIR34AHG	ncRNA_intronic	yes
chr1	9228224	-	T	C	ALU	SINE/AluJr	MIR34AHG	ncRNA_intronic	yes
chr1	9228241	-	T	C	ALU	SINE/AluJr	MIR34AHG	ncRNA_intronic	yes
chr1	9228242	-	T	C	ALU	SINE/AluJr	MIR34AHG	ncRNA_intronic	yes
chr1	9228256	-	T	C	ALU	SINE/AluJr	MIR34AHG	ncRNA_intronic	yes
chr1	9228266	-	T	C	ALU	SINE/AluJr	MIR34AHG	ncRNA_intronic	yes
chr1	9228340	-	T	C	ALU	SINE/AluJr	MIR34AHG	ncRNA_intronic	yes
chr1	9228370	-	T	C	ALU	SINE/AluJr	MIR34AHG	ncRNA_intronic	-
chr1	9228400	-	T	C	ALU	SINE/AluJr	MIR34AHG	ncRNA_intronic	yes
chr1	9228416	-	T	C	ALU	SINE/AluJr	MIR34AHG	ncRNA_intronic	yes
chr1	9228748	-	T	C	ALU	SINE/AluJb	MIR34AHG	ncRNA_intronic	yes
chr1	9229394	-	T	C	ALU	SINE/AluSx	MIR34AHG	ncRNA_intronic	-
chr1	9229398	-	T	C	ALU	SINE/AluSx	MIR34AHG	ncRNA_intronic	yes
chr1	9229400	-	T	C	ALU	SINE/AluSx	MIR34AHG	ncRNA_intronic	yes
chr1	9229402	-	T	C	ALU	SINE/AluSx	MIR34AHG	ncRNA_intronic	-
chr1	9229403	-	T	C	ALU	SINE/AluSx	MIR34AHG	ncRNA_intronic	-
chr1	9229432	-	T	C	ALU	SINE/AluSx	MIR34AHG	ncRNA_intronic	yes
chr1	9229450	-	T	C	ALU	SINE/AluSx	MIR34AHG	ncRNA_intronic	yes
chr1	9229462	-	T	C	ALU	SINE/AluSx	MIR34AHG	ncRNA_intronic	-
chr1	9229467	-	T	C	ALU	SINE/AluSx	MIR34AHG	ncRNA_intronic	yes
chr1	9229470	-	T	C	ALU	SINE/AluSx	MIR34AHG	ncRNA_intronic	-
chr1	9229476	-	T	C	ALU	SINE/AluSx	MIR34AHG	ncRNA_intronic	-
chr1	9229479	-	T	C	ALU	SINE/AluSx	MIR34AHG	ncRNA_intronic	yes
chr1	9229502	-	T	C	ALU	SINE/AluSx	MIR34AHG	ncRNA_intronic	yes
chr1	9229503	-	T	C	ALU	SINE/AluSx	MIR34AHG	ncRNA_intronic	yes
chr1	9229580	-	T	C	ALU	SINE/AluSx	MIR34AHG	ncRNA_intronic	-
chr1	9229582	-	T	C	ALU	SINE/AluSx	MIR34AHG	ncRNA_intronic	-
chr1	9229591	-	T	C	ALU	SINE/AluSx	MIR34AHG	ncRNA_intronic	-
chr1	9229628	-	T	C	ALU	SINE/AluSx	MIR34AHG	ncRNA_intronic	-
chr1	9229631	-	T	C	ALU	SINE/AluSx	MIR34AHG	ncRNA_intronic	yes
chr1	9229639	-	T	C	ALU	SINE/AluSx	MIR34AHG	ncRNA_intronic	yes
chr1	9230347	-	T	C	ALU	SINE/AluSc8	MIR34AHG	ncRNA_intronic	yes
chr1	9230688	-	T	C	ALU	SINE/AluSx1	MIR34AHG	ncRNA_intronic	-
chr1	9230689	-	T	C	ALU	SINE/AluSx1	MIR34AHG	ncRNA_intronic	yes
chr1	9230750	-	T	C	ALU	SINE/AluSx1	MIR34AHG	ncRNA_intronic	-
chr1	9230760	-	T	C	ALU	SINE/AluSx1	MIR34AHG	ncRNA_intronic	yes
chr1	9230822	-	T	C	ALU	SINE/AluSx1	MIR34AHG	ncRNA_intronic	yes
chr1	9230915	-	T	C	ALU	SINE/AluSx1	MIR34AHG	ncRNA_intronic	-
chr1	9231487	-	T	C	Rep non-Alu	LTR/MLT1C	MIR34AHG	ncRNA_intronic	yes
chr1	9231511	-	T	C	Rep non-Alu	LTR/MLT1C	MIR34AHG	ncRNA_intronic	yes
chr1	9231512	-	T	C	Rep non-Alu	LTR/MLT1C	MIR34AHG	ncRNA_intronic	yes
chr1	9231624	-	T	C	Rep non-Alu	LTR/MLT1C	MIR34AHG	ncRNA_intronic	yes
chr1	9231929	-	T	C	ALU	SINE/AluJb	MIR34AHG	ncRNA_intronic	yes
chr1	9232064	-	T	C	ALU	SINE/AluJb	MIR34AHG	ncRNA_intronic	-
chr1	9232085	-	T	C	ALU	SINE/AluJb	MIR34AHG	ncRNA_intronic	yes
chr1	9232525	-	T	C	ALU	SINE/AluSx	MIR34AHG	ncRNA_intronic	yes
chr1	9232658	-	T	C	ALU	SINE/AluSx	MIR34AHG	ncRNA_intronic	-
chr1	9232668	-	T	C	ALU	SINE/AluSx	MIR34AHG	ncRNA_intronic	-
chr1	9232671	-	T	C	ALU	SINE/AluSx	MIR34AHG	ncRNA_intronic	yes
chr1	9232679	-	T	C	ALU	SINE/AluSx	MIR34AHG	ncRNA_intronic	-
chr1	9232728	-	T	C	ALU	SINE/AluSx	MIR34AHG	ncRNA_intronic	yes
chr1	9232786	-	T	C	Rep non-Alu	LTR/MLT1C	MIR34AHG	ncRNA_intronic	yes
chr1	9232894	-	T	C	Rep non-Alu	LTR/MLT1C	MIR34AHG	ncRNA_intronic	yes
chr1	9233322	-	T	C	ALU	SINE/AluJb	MIR34AHG	ncRNA_intronic	yes
chr1	9233384	-	T	C	ALU	SINE/AluJb	MIR34AHG	ncRNA_intronic	yes
chr1	9233468	-	T	C	ALU	SINE/AluJb	MIR34AHG	ncRNA_intronic	yes
chr1	9233513	-	T	C	ALU	SINE/AluJb	MIR34AHG	ncRNA_intronic	yes
chr1	9233514	-	T	C	ALU	SINE/AluJb	MIR34AHG	ncRNA_intronic	yes
chr1	9233522	-	T	C	ALU	SINE/AluJb	MIR34AHG	ncRNA_intronic	yes
chr1	9233595	-	T	C	ALU	SINE/AluSz	MIR34AHG	ncRNA_intronic	yes
chr1	9233606	-	T	C	ALU	SINE/AluSz	MIR34AHG	ncRNA_intronic	yes
chr1	9233617	-	T	C	ALU	SINE/AluSz	MIR34AHG	ncRNA_intronic	yes
chr1	9233634	-	T	C	ALU	SINE/AluSz	MIR34AHG	ncRNA_intronic	yes
chr1	9233635	-	T	C	ALU	SINE/AluSz	MIR34AHG	ncRNA_intronic	yes
chr1	9233672	-	T	C	ALU	SINE/AluSz	MIR34AHG	ncRNA_intronic	yes
chr1	9233686	-	T	C	ALU	SINE/AluSz	MIR34AHG	ncRNA_intronic	yes
chr1	9233730	-	T	C	ALU	SINE/AluSz	MIR34AHG	ncRNA_intronic	yes
chr1	9233769	-	T	C	ALU	SINE/AluSz	MIR34AHG	ncRNA_intronic	yes
chr1	9233770	-	T	C	ALU	SINE/AluSz	MIR34AHG	ncRNA_intronic	yes
chr1	9233789	-	T	C	ALU	SINE/AluSz	MIR34AHG	ncRNA_intronic	yes
chr1	9233800	-	T	C	ALU	SINE/AluSz	MIR34AHG	ncRNA_intronic	yes
chr1	9236032	-	T	C	ALU	SINE/AluSz	MIR34AHG	ncRNA_intronic	yes
chr1	9236068	-	T	C	ALU	SINE/AluSz	MIR34AHG	ncRNA_intronic	yes
chr1	9236083	-	T	C	ALU	SINE/AluSz	MIR34AHG	ncRNA_intronic	yes
chr1	9236087	-	T	C	ALU	SINE/AluSz	MIR34AHG	ncRNA_intronic	yes
chr1	9236096	-	T	C	ALU	SINE/AluSz	MIR34AHG	ncRNA_intronic	yes
chr1	9236100	-	T	C	ALU	SINE/AluSz	MIR34AHG	ncRNA_intronic	yes
chr1	9236426	-	T	C	ALU	SINE/AluJb	MIR34AHG	ncRNA_intronic	-
chr1	9236477	-	T	C	ALU	SINE/AluJb	MIR34AHG	ncRNA_intronic	yes
chr1	9236489	-	T	C	ALU	SINE/AluJb	MIR34AHG	ncRNA_intronic	yes
chr1	9236490	-	T	C	ALU	SINE/AluJb	MIR34AHG	ncRNA_intronic	yes
chr1	9237340	-	T	C	ALU	SINE/AluSx	MIR34AHG	ncRNA_intronic	yes
chr1	9237460	-	T	C	ALU	SINE/AluSq2	MIR34AHG	ncRNA_intronic	yes
chr1	9237461	-	T	C	ALU	SINE/AluSq2	MIR34AHG	ncRNA_intronic	yes
chr1	9237479	-	T	C	ALU	SINE/AluSq2	MIR34AHG	ncRNA_intronic	yes
chr1	9237528	-	T	C	ALU	SINE/AluSq2	MIR34AHG	ncRNA_intronic	yes
chr1	9238269	-	T	C	ALU	SINE/AluSz	MIR34AHG	ncRNA_intronic	-
chr1	9238326	-	T	C	ALU	SINE/AluSz	MIR34AHG	ncRNA_intronic	yes
chr1	9238333	-	T	C	ALU	SINE/AluSz	MIR34AHG	ncRNA_intronic	yes
chr1	9238334	-	T	C	ALU	SINE/AluSz	MIR34AHG	ncRNA_intronic	yes
chr1	9238342	-	T	C	ALU	SINE/AluSz	MIR34AHG	ncRNA_intronic	-
chr1	9238348	-	T	C	ALU	SINE/AluSz	MIR34AHG	ncRNA_intronic	yes
chr1	9238352	-	T	C	ALU	SINE/AluSz	MIR34AHG	ncRNA_intronic	yes
chr1	9238365	-	T	C	ALU	SINE/AluSz	MIR34AHG	ncRNA_intronic	-
chr1	9238374	-	T	C	ALU	SINE/AluSz	MIR34AHG	ncRNA_intronic	yes
chr1	9238375	-	T	C	ALU	SINE/AluSz	MIR34AHG	ncRNA_intronic	yes
chr1	9238419	-	T	C	ALU	SINE/AluSz	MIR34AHG	ncRNA_intronic	yes
chr1	9238442	-	T	C	ALU	SINE/AluSz	MIR34AHG	ncRNA_intronic	-
chr1	9238456	-	T	C	ALU	SINE/AluSz	MIR34AHG	ncRNA_intronic	-
chr1	9238462	-	T	C	ALU	SINE/AluSz	MIR34AHG	ncRNA_intronic	-
chr1	9238470	-	T	C	ALU	SINE/AluSz	MIR34AHG	ncRNA_intronic	-
chr1	9238488	-	T	C	ALU	SINE/AluSz	MIR34AHG	ncRNA_intronic	yes
chr1	9238502	-	T	C	ALU	SINE/AluSz	MIR34AHG	ncRNA_intronic	-
chr1	9238510	-	T	C	ALU	SINE/AluSz	MIR34AHG	ncRNA_intronic	yes
chr1	9238511	-	T	C	ALU	SINE/AluSz	MIR34AHG	ncRNA_intronic	yes
chr1	9238517	-	T	C	ALU	SINE/AluSz	MIR34AHG	ncRNA_intronic	yes
chr1	9239444	-	T	C	ALU	SINE/AluJr4	MIR34AHG	ncRNA_intronic	yes
chr1	9239492	-	T	C	ALU	SINE/AluJr4	MIR34AHG	ncRNA_intronic	yes
chr1	9239531	-	T	C	ALU	SINE/AluJr4	MIR34AHG	ncRNA_intronic	yes
chr1	9239535	-	T	C	ALU	SINE/AluJr4	MIR34AHG	ncRNA_intronic	yes
chr1	9239564	-	T	C	ALU	SINE/AluJr4	MIR34AHG	ncRNA_intronic	yes
chr1	9244504	+	A	G	ALU	SINE/AluSq2	LNCTAM34A,MIR34AHG	ncRNA_intronic	-
chr1	9244509	+	A	G	ALU	SINE/AluSq2	LNCTAM34A,MIR34AHG	ncRNA_intronic	yes
chr1	9245944	+	A	G	ALU	SINE/AluSx1	LNCTAM34A,MIR34AHG	ncRNA_intronic	-
chr1	9245996	+	A	G	ALU	SINE/AluSx1	LNCTAM34A,MIR34AHG	ncRNA_intronic	-
chr1	9246004	+	A	G	ALU	SINE/AluSx1	LNCTAM34A,MIR34AHG	ncRNA_intronic	-
chr1	9254169	+	A	G	ALU	SINE/AluJb	LNCTAM34A,MIR34AHG	ncRNA_intronic	yes
chr1	9487053	-	T	C	ALU	SINE/AluSx	LINC02606	ncRNA_exonic	-
chr1	9488356	-	T	C	ALU	SINE/AluSz	LINC02606	ncRNA_intronic	-
chr1	10442209	+	A	G	ALU	SINE/AluSg	AL139424.3	ncRNA_intronic	-
chr1	10442231	+	A	G	ALU	SINE/AluSg	AL139424.3	ncRNA_intronic	yes
chr1	10442239	+	A	G	ALU	SINE/AluSg	AL139424.3	ncRNA_intronic	-
chr1	10442279	+	A	G	ALU	SINE/AluSg	AL139424.3	ncRNA_intronic	yes
chr1	10442297	+	A	G	ALU	SINE/AluSg	AL139424.3	ncRNA_exonic	yes
chr1	10442305	+	A	G	ALU	SINE/AluSg	AL139424.3	ncRNA_exonic	yes
chr1	10442309	+	A	G	ALU	SINE/AluSg	AL139424.3	ncRNA_exonic	-
chr1	10442354	+	A	G	ALU	SINE/AluSg	AL139424.3	ncRNA_exonic	yes
chr1	10442357	+	A	G	ALU	SINE/AluSg	AL139424.3	ncRNA_exonic	yes
chr1	10442530	+	A	G	ALU	SINE/AluSq2	AL139424.3	ncRNA_exonic	yes
chr1	10442538	+	A	G	ALU	SINE/AluSq2	AL139424.3	ncRNA_exonic	yes
chr1	10442543	+	A	G	ALU	SINE/AluSq2	AL139424.3	ncRNA_exonic	-
chr1	10442549	+	A	G	ALU	SINE/AluSq2	AL139424.3	ncRNA_exonic	yes
chr1	10442563	+	A	G	ALU	SINE/AluSq2	AL139424.3	ncRNA_exonic	-
chr1	10442568	+	A	G	ALU	SINE/AluSq2	AL139424.3	ncRNA_exonic	yes
chr1	10442569	+	A	G	ALU	SINE/AluSq2	AL139424.3	ncRNA_exonic	yes
chr1	10442570	+	A	G	ALU	SINE/AluSq2	AL139424.3	ncRNA_exonic	yes
chr1	10442572	+	A	G	ALU	SINE/AluSq2	AL139424.3	ncRNA_exonic	yes
chr1	10442573	+	A	G	ALU	SINE/AluSq2	AL139424.3	ncRNA_exonic	yes
chr1	10442598	+	A	G	ALU	SINE/AluSq2	AL139424.3	ncRNA_exonic	yes
chr1	10442604	+	A	G	ALU	SINE/AluSq2	AL139424.3	ncRNA_exonic	yes
chr1	10442608	+	A	G	ALU	SINE/AluSq2	AL139424.3	ncRNA_exonic	yes
chr1	10442626	+	A	G	ALU	SINE/AluSq2	AL139424.3	ncRNA_exonic	yes
chr1	10442653	+	A	G	ALU	SINE/AluSq2	AL139424.3	ncRNA_exonic	yes
chr1	10442656	+	A	G	ALU	SINE/AluSq2	AL139424.3	ncRNA_exonic	yes
chr1	10442682	+	A	G	ALU	SINE/AluSq2	AL139424.3	ncRNA_exonic	-
chr1	10442693	+	A	G	ALU	SINE/AluSq2	AL139424.3	ncRNA_exonic	yes
chr1	10442695	+	A	G	ALU	SINE/AluSq2	AL139424.3	ncRNA_exonic	yes
chr1	10442707	+	A	G	ALU	SINE/AluSq2	AL139424.3	ncRNA_exonic	yes
chr1	10443813	+	A	G	ALU	SINE/AluJo	AL139424.3	ncRNA_intronic	yes
chr1	10443814	+	A	G	ALU	SINE/AluJo	AL139424.3	ncRNA_intronic	yes
chr1	10443819	+	A	G	ALU	SINE/AluJo	AL139424.3	ncRNA_intronic	yes
chr1	10443835	+	A	G	ALU	SINE/AluJo	AL139424.3	ncRNA_intronic	yes
chr1	10443887	+	A	G	ALU	SINE/AluJo	AL139424.3	ncRNA_intronic	yes
chr1	10443891	+	A	G	ALU	SINE/AluJo	AL139424.3	ncRNA_intronic	yes
chr1	10443925	+	A	G	ALU	SINE/AluJo	AL139424.3	ncRNA_intronic	yes
chr1	10443948	+	A	G	ALU	SINE/AluJo	AL139424.3	ncRNA_intronic	yes
chr1	10443951	+	A	G	ALU	SINE/AluJo	AL139424.3	ncRNA_intronic	yes
chr1	10443965	+	A	G	ALU	SINE/AluJo	AL139424.3	ncRNA_intronic	yes
chr1	10443968	+	A	G	ALU	SINE/AluJo	AL139424.3	ncRNA_intronic	-
chr1	10443973	+	A	G	ALU	SINE/AluJo	AL139424.3	ncRNA_intronic	yes
chr1	10443974	+	A	G	ALU	SINE/AluJo	AL139424.3	ncRNA_intronic	yes
chr1	10443978	+	A	G	ALU	SINE/AluJo	AL139424.3	ncRNA_intronic	yes
chr1	10443981	+	A	G	ALU	SINE/AluJo	AL139424.3	ncRNA_intronic	yes
chr1	10443997	+	A	G	ALU	SINE/AluJo	AL139424.3	ncRNA_intronic	yes
chr1	10444007	+	A	G	ALU	SINE/AluJo	AL139424.3	ncRNA_intronic	yes
chr1	10444037	+	A	G	ALU	SINE/AluJo	AL139424.3	ncRNA_intronic	-
chr1	10444054	+	A	G	ALU	SINE/AluJo	AL139424.3	ncRNA_intronic	-
chr1	10444108	+	A	G	ALU	SINE/AluSq	AL139424.3	ncRNA_intronic	yes
chr1	10444113	+	A	G	ALU	SINE/AluSq	AL139424.3	ncRNA_intronic	-
chr1	10444123	+	A	G	ALU	SINE/AluSq	AL139424.3	ncRNA_intronic	yes
chr1	10444137	+	A	G	ALU	SINE/AluSq	AL139424.3	ncRNA_intronic	-
chr1	10444146	+	A	G	ALU	SINE/AluSq	AL139424.3	ncRNA_intronic	-
chr1	10444149	+	A	G	ALU	SINE/AluSq	AL139424.3	ncRNA_intronic	yes
chr1	10444156	+	A	G	ALU	SINE/AluSq	AL139424.3	ncRNA_intronic	-
chr1	10444157	+	A	G	ALU	SINE/AluSq	AL139424.3	ncRNA_intronic	-
chr1	10444212	+	A	G	ALU	SINE/AluSq	AL139424.3	ncRNA_intronic	yes
chr1	10444213	+	A	G	ALU	SINE/AluSq	AL139424.3	ncRNA_intronic	yes
chr1	10444218	+	A	G	ALU	SINE/AluSq	AL139424.3	ncRNA_intronic	yes
chr1	10444265	+	A	G	ALU	SINE/AluSq	AL139424.3	ncRNA_intronic	yes
chr1	10444288	+	A	G	ALU	SINE/AluSq	AL139424.3	ncRNA_intronic	yes
chr1	10444293	+	A	G	ALU	SINE/AluSq	AL139424.3	ncRNA_intronic	yes
chr1	10444309	+	A	G	ALU	SINE/AluSq	AL139424.3	ncRNA_intronic	yes
chr1	10444312	+	A	G	ALU	SINE/AluSq	AL139424.3	ncRNA_intronic	yes
chr1	10444313	+	A	G	ALU	SINE/AluSq	AL139424.3	ncRNA_intronic	yes
chr1	10444317	+	A	G	ALU	SINE/AluSq	AL139424.3	ncRNA_intronic	-
chr1	10444335	+	A	G	ALU	SINE/AluSq	AL139424.3	ncRNA_intronic	-
chr1	10444336	+	A	G	ALU	SINE/AluSq	AL139424.3	ncRNA_intronic	-
chr1	10444953	+	A	G	ALU	SINE/AluY	AL139424.3	ncRNA_exonic	-
chr1	10444965	+	A	G	ALU	SINE/AluY	AL139424.3	ncRNA_exonic	yes
chr1	10444974	+	A	G	ALU	SINE/AluY	AL139424.3	ncRNA_exonic	yes
chr1	10444990	+	A	G	ALU	SINE/AluY	AL139424.3	ncRNA_exonic	yes
chr1	10445003	+	A	G	ALU	SINE/AluY	AL139424.3	ncRNA_exonic	yes
chr1	10446068	+	A	G	ALU	SINE/AluSx1	AL139424.3	ncRNA_intronic	yes
chr1	10446069	+	A	G	ALU	SINE/AluSx1	AL139424.3	ncRNA_intronic	yes
chr1	10446090	+	A	G	ALU	SINE/AluSx1	AL139424.3	ncRNA_intronic	yes
chr1	10446091	+	A	G	ALU	SINE/AluSx1	AL139424.3	ncRNA_intronic	yes
chr1	10446104	+	A	G	ALU	SINE/AluSx1	AL139424.3	ncRNA_intronic	-
chr1	10446123	+	A	G	ALU	SINE/AluSx1	AL139424.3	ncRNA_intronic	-
chr1	10446124	+	A	G	ALU	SINE/AluSx1	AL139424.3	ncRNA_intronic	yes
chr1	10446128	+	A	G	ALU	SINE/AluSx1	AL139424.3	ncRNA_intronic	-
chr1	10446137	+	A	G	ALU	SINE/AluSx1	AL139424.3	ncRNA_intronic	yes
chr1	10446138	+	A	G	ALU	SINE/AluSx1	AL139424.3	ncRNA_intronic	yes
chr1	10446146	+	A	G	ALU	SINE/AluSx1	AL139424.3	ncRNA_intronic	-
chr1	10446147	+	A	G	ALU	SINE/AluSx1	AL139424.3	ncRNA_intronic	yes
chr1	10446148	+	A	G	ALU	SINE/AluSx1	AL139424.3	ncRNA_intronic	-
chr1	10446667	+	A	G	ALU	SINE/AluY	AL139424.3	ncRNA_exonic	-
chr1	10446670	+	A	G	ALU	SINE/AluY	AL139424.3	ncRNA_exonic	yes
chr1	10446680	+	A	G	ALU	SINE/AluY	AL139424.3	ncRNA_exonic	-
chr1	10446685	+	A	G	ALU	SINE/AluY	AL139424.3	ncRNA_exonic	-
chr1	10446686	+	A	G	ALU	SINE/AluY	AL139424.3	ncRNA_exonic	-
chr1	10446723	+	A	G	ALU	SINE/AluY	AL139424.3	ncRNA_exonic	yes
chr1	10446732	+	A	G	ALU	SINE/AluY	AL139424.3	ncRNA_exonic	-
chr1	10446735	+	A	G	ALU	SINE/AluY	AL139424.3	ncRNA_exonic	yes
chr1	10446745	+	A	G	ALU	SINE/AluY	AL139424.3	ncRNA_exonic	yes
chr1	10446747	+	A	G	ALU	SINE/AluY	AL139424.3	ncRNA_exonic	yes
chr1	10446781	+	A	G	ALU	SINE/AluY	AL139424.3	ncRNA_exonic	-
chr1	10446817	+	A	G	ALU	SINE/AluY	AL139424.3	ncRNA_exonic	-
chr1	10446866	+	A	G	ALU	SINE/AluY	AL139424.3	ncRNA_exonic	-
chr1	10446867	+	A	G	ALU	SINE/AluY	AL139424.3	ncRNA_exonic	yes
chr1	10446868	+	A	G	ALU	SINE/AluY	AL139424.3	ncRNA_exonic	yes
chr1	10455786	+	A	G	ALU	SINE/AluJb	AL139424.2	ncRNA_exonic	yes
chr1	10455812	+	A	G	ALU	SINE/AluJb	AL139424.2	ncRNA_exonic	yes
chr1	10455822	+	A	G	ALU	SINE/AluJb	AL139424.2	ncRNA_exonic	yes
chr1	10455828	+	A	G	ALU	SINE/AluJb	AL139424.2	ncRNA_exonic	yes
chr1	10455879	+	A	G	ALU	SINE/AluJb	AL139424.2	ncRNA_exonic	yes
chr1	10455894	+	A	G	ALU	SINE/AluJb	AL139424.2	ncRNA_exonic	yes
chr1	10455897	+	A	G	ALU	SINE/AluJb	AL139424.2	ncRNA_exonic	yes
chr1	10455959	+	A	G	ALU	SINE/AluJb	AL139424.2	ncRNA_exonic	yes
chr1	10455960	+	A	G	ALU	SINE/AluJb	AL139424.2	ncRNA_exonic	yes
chr1	10455971	+	A	G	ALU	SINE/AluJb	AL139424.2	ncRNA_exonic	yes
chr1	10456074	+	A	G	ALU	SINE/AluSx3	AL139424.2	ncRNA_exonic	yes
chr1	10456075	+	A	G	ALU	SINE/AluSx3	AL139424.2	ncRNA_exonic	yes
chr1	10456080	+	A	G	ALU	SINE/AluSx3	AL139424.2	ncRNA_exonic	yes
chr1	10456089	+	A	G	ALU	SINE/AluSx3	AL139424.2	ncRNA_exonic	yes
chr1	10456091	+	A	G	ALU	SINE/AluSx3	AL139424.2	ncRNA_exonic	yes
chr1	10456092	+	A	G	ALU	SINE/AluSx3	AL139424.2	ncRNA_exonic	yes
chr1	10456104	+	A	G	ALU	SINE/AluSx3	AL139424.2	ncRNA_exonic	yes
chr1	10456114	+	A	G	ALU	SINE/AluSx3	AL139424.2	ncRNA_exonic	yes
chr1	10456119	+	A	G	ALU	SINE/AluSx3	AL139424.2	ncRNA_exonic	yes
chr1	10456127	+	A	G	ALU	SINE/AluSx3	AL139424.2	ncRNA_exonic	yes
chr1	10456128	+	A	G	ALU	SINE/AluSx3	AL139424.2	ncRNA_exonic	yes
chr1	10456130	+	A	G	ALU	SINE/AluSx3	AL139424.2	ncRNA_exonic	-
chr1	10456133	+	A	G	ALU	SINE/AluSx3	AL139424.2	ncRNA_exonic	yes
chr1	10456147	+	A	G	ALU	SINE/AluSx3	AL139424.2	ncRNA_exonic	yes
chr1	10456152	+	A	G	ALU	SINE/AluSx3	AL139424.2	ncRNA_exonic	yes
chr1	10456153	+	A	G	ALU	SINE/AluSx3	AL139424.2	ncRNA_exonic	yes
chr1	10456167	+	A	G	ALU	SINE/AluSx3	AL139424.2	ncRNA_exonic	yes
chr1	10456168	+	A	G	ALU	SINE/AluSx3	AL139424.2	ncRNA_exonic	yes
chr1	10456169	+	A	G	ALU	SINE/AluSx3	AL139424.2	ncRNA_exonic	yes
chr1	10456170	+	A	G	ALU	SINE/AluSx3	AL139424.2	ncRNA_exonic	-
chr1	10456172	+	A	G	ALU	SINE/AluSx3	AL139424.2	ncRNA_exonic	yes
chr1	10456182	+	A	G	ALU	SINE/AluSx3	AL139424.2	ncRNA_exonic	yes
chr1	10456208	+	A	G	ALU	SINE/AluSx3	AL139424.2	ncRNA_exonic	yes
chr1	10456218	+	A	G	ALU	SINE/AluSx3	AL139424.2	ncRNA_exonic	yes
chr1	10456231	+	A	G	ALU	SINE/AluSx3	AL139424.2	ncRNA_exonic	yes
chr1	10456235	+	A	G	ALU	SINE/AluSx3	AL139424.2	ncRNA_exonic	yes
chr1	10456241	+	A	G	ALU	SINE/AluSx3	AL139424.2	ncRNA_exonic	-
chr1	10456249	+	A	G	ALU	SINE/AluSx3	AL139424.2	ncRNA_exonic	-
chr1	10456250	+	A	G	ALU	SINE/AluSx3	AL139424.2	ncRNA_exonic	yes
chr1	10456254	+	A	G	ALU	SINE/AluSx3	AL139424.2	ncRNA_exonic	yes
chr1	10456261	+	A	G	ALU	SINE/AluSx3	AL139424.2	ncRNA_exonic	yes
chr1	10456274	+	A	G	ALU	SINE/AluSx3	AL139424.2	ncRNA_exonic	-
chr1	10456284	+	A	G	ALU	SINE/AluSx3	AL139424.2	ncRNA_exonic	-
chr1	10456311	+	A	G	ALU	SINE/AluSx3	AL139424.2	ncRNA_exonic	-
chr1	10456352	+	A	G	ALU	SINE/AluJb	AL139424.2	ncRNA_exonic	yes
chr1	10456367	+	A	G	ALU	SINE/AluJb	AL139424.2	ncRNA_exonic	yes
chr1	10456373	+	A	G	ALU	SINE/AluJb	AL139424.2	ncRNA_exonic	yes
chr1	10456386	+	A	G	ALU	SINE/AluJb	AL139424.2	ncRNA_exonic	yes
chr1	10456419	+	A	G	ALU	SINE/AluSz	AL139424.2	ncRNA_exonic	yes
chr1	10456432	+	A	G	ALU	SINE/AluSz	AL139424.2	ncRNA_exonic	-
chr1	10456433	+	A	G	ALU	SINE/AluSz	AL139424.2	ncRNA_exonic	yes
chr1	10456450	+	A	G	ALU	SINE/AluSz	AL139424.2	ncRNA_intronic	yes
chr1	10456459	+	A	G	ALU	SINE/AluSz	AL139424.2	ncRNA_intronic	yes
chr1	10456462	+	A	G	ALU	SINE/AluSz	AL139424.2	ncRNA_intronic	yes
chr1	10456472	+	A	G	ALU	SINE/AluSz	AL139424.2	ncRNA_intronic	yes
chr1	10456474	+	A	G	ALU	SINE/AluSz	AL139424.2	ncRNA_intronic	-
chr1	10456478	+	A	G	ALU	SINE/AluSz	AL139424.2	ncRNA_intronic	yes
chr1	10456499	+	A	G	ALU	SINE/AluSz	AL139424.2	ncRNA_intronic	yes
chr1	10456507	+	A	G	ALU	SINE/AluSz	AL139424.2	ncRNA_intronic	yes
chr1	10456513	+	A	G	ALU	SINE/AluSz	AL139424.2	ncRNA_intronic	yes
chr1	10456516	+	A	G	ALU	SINE/AluSz	AL139424.2	ncRNA_intronic	yes
chr1	10456522	+	A	G	ALU	SINE/AluSz	AL139424.2	ncRNA_intronic	yes
chr1	10456528	+	A	G	ALU	SINE/AluSz	AL139424.2	ncRNA_intronic	yes
chr1	10456533	+	A	G	ALU	SINE/AluSz	AL139424.2	ncRNA_intronic	yes
chr1	10456567	+	A	G	ALU	SINE/AluSz	AL139424.2	ncRNA_intronic	yes
chr1	10456568	+	A	G	ALU	SINE/AluSz	AL139424.2	ncRNA_intronic	yes
chr1	10456572	+	A	G	ALU	SINE/AluSz	AL139424.2	ncRNA_intronic	-
chr1	10456576	+	A	G	ALU	SINE/AluSz	AL139424.2	ncRNA_intronic	yes
chr1	10456595	+	A	G	ALU	SINE/AluSz	AL139424.2	ncRNA_intronic	yes
chr1	10456601	+	A	G	ALU	SINE/AluSz	AL139424.2	ncRNA_intronic	yes
chr1	10456607	+	A	G	ALU	SINE/AluSz	AL139424.2	ncRNA_intronic	yes
chr1	10456735	+	A	G	ALU	SINE/AluSx3	AL139424.2	ncRNA_intronic	yes
chr1	10456741	+	A	G	ALU	SINE/AluSx3	AL139424.2	ncRNA_intronic	yes
chr1	10456742	+	A	G	ALU	SINE/AluSx3	AL139424.2	ncRNA_intronic	yes
chr1	10456758	+	A	G	ALU	SINE/AluSx3	AL139424.2	ncRNA_intronic	yes
chr1	10456763	+	A	G	ALU	SINE/AluSx3	AL139424.2	ncRNA_intronic	yes
chr1	10456779	+	A	G	ALU	SINE/AluSx3	AL139424.2	ncRNA_intronic	yes
chr1	10456794	+	A	G	ALU	SINE/AluSx3	AL139424.2	ncRNA_intronic	yes
chr1	10456796	+	A	G	ALU	SINE/AluSx3	AL139424.2	ncRNA_intronic	yes
chr1	10456801	+	A	G	ALU	SINE/AluSx3	AL139424.2	ncRNA_intronic	yes
chr1	10456802	+	A	G	ALU	SINE/AluSx3	AL139424.2	ncRNA_intronic	yes
chr1	10456804	+	A	G	ALU	SINE/AluSx3	AL139424.2	ncRNA_intronic	yes
chr1	10456824	+	A	G	ALU	SINE/AluSx3	AL139424.2	ncRNA_intronic	yes
chr1	10456835	+	A	G	ALU	SINE/AluSx3	AL139424.2	ncRNA_intronic	yes
chr1	10456836	+	A	G	ALU	SINE/AluSx3	AL139424.2	ncRNA_intronic	yes
chr1	10456855	+	A	G	ALU	SINE/AluSx3	AL139424.2	ncRNA_intronic	yes
chr1	10456861	+	A	G	ALU	SINE/AluSx3	AL139424.2	ncRNA_intronic	yes
chr1	10456871	+	A	G	ALU	SINE/AluSx3	AL139424.2	ncRNA_intronic	yes
chr1	10456893	+	A	G	ALU	SINE/AluSx3	AL139424.2	ncRNA_exonic	-
chr1	10456897	+	A	G	ALU	SINE/AluSx3	AL139424.2	ncRNA_exonic	yes
chr1	10456914	+	A	G	ALU	SINE/AluSx3	AL139424.2	ncRNA_exonic	yes
chr1	10456923	+	A	G	ALU	SINE/AluSx3	AL139424.2	ncRNA_exonic	yes
chr1	10456926	+	A	G	ALU	SINE/AluSx3	AL139424.2	ncRNA_exonic	yes
chr1	10456927	+	A	G	ALU	SINE/AluSx3	AL139424.2	ncRNA_exonic	yes
chr1	16557507	-	T	C	NONREP	-/-	AL109627.1	ncRNA_exonic	yes
chr1	16557566	-	T	C	ALU	SINE/AluSx1	AL109627.1	ncRNA_exonic	-
chr1	16557568	-	T	C	ALU	SINE/AluSx1	AL109627.1	ncRNA_exonic	yes
chr1	16557579	-	T	C	ALU	SINE/AluSx1	AL109627.1	ncRNA_exonic	yes
chr1	16557581	-	T	C	ALU	SINE/AluSx1	AL109627.1	ncRNA_exonic	-
chr1	16557582	-	T	C	ALU	SINE/AluSx1	AL109627.1	ncRNA_exonic	yes
chr1	16557590	-	T	C	ALU	SINE/AluSx1	AL109627.1	ncRNA_exonic	-
chr1	16557607	-	T	C	ALU	SINE/AluSx1	AL109627.1	ncRNA_exonic	yes
chr1	16557620	-	T	C	ALU	SINE/AluSx1	AL109627.1	ncRNA_exonic	yes
chr1	16557621	-	T	C	ALU	SINE/AluSx1	AL109627.1	ncRNA_exonic	-
chr1	16557633	-	T	C	ALU	SINE/AluSx1	AL109627.1	ncRNA_exonic	yes
chr1	16557645	-	T	C	ALU	SINE/AluSx1	AL109627.1	ncRNA_exonic	yes
chr1	16557656	-	T	C	ALU	SINE/AluSx1	AL109627.1	ncRNA_exonic	-
chr1	16557660	-	T	C	ALU	SINE/AluSx1	AL109627.1	ncRNA_exonic	yes
chr1	16557663	-	T	C	ALU	SINE/AluSx1	AL109627.1	ncRNA_exonic	yes
chr1	16557677	-	T	C	ALU	SINE/AluSx1	AL109627.1	ncRNA_exonic	yes
chr1	16557678	-	T	C	ALU	SINE/AluSx1	AL109627.1	ncRNA_exonic	yes
chr1	16557695	-	T	C	ALU	SINE/AluSx1	AL109627.1	ncRNA_exonic	yes
chr1	16557704	-	T	C	ALU	SINE/AluSx1	AL109627.1	ncRNA_exonic	yes
chr1	16557714	-	T	C	ALU	SINE/AluSx1	AL109627.1	ncRNA_exonic	-
chr1	16557718	-	T	C	ALU	SINE/AluSx1	AL109627.1	ncRNA_exonic	yes
chr1	16557726	-	T	C	ALU	SINE/AluSx1	AL109627.1	ncRNA_exonic	yes
chr1	16557728	-	T	C	ALU	SINE/AluSx1	AL109627.1	ncRNA_exonic	-
chr1	16557743	-	T	C	ALU	SINE/AluSx1	AL109627.1	ncRNA_exonic	yes
chr1	16557764	-	T	C	ALU	SINE/AluSx1	AL109627.1	ncRNA_exonic	yes
chr1	16557769	-	T	C	ALU	SINE/AluSx1	AL109627.1	ncRNA_exonic	yes
chr1	16557774	-	T	C	ALU	SINE/AluSx1	AL109627.1	ncRNA_exonic	yes
chr1	16557780	-	T	C	ALU	SINE/AluSx1	AL109627.1	ncRNA_exonic	yes
chr1	16557790	-	T	C	ALU	SINE/AluSx1	AL109627.1	ncRNA_exonic	yes
chr1	16788045	+	A	G	ALU	SINE/AluSz	LINC01772	ncRNA_exonic	yes
chr1	16788064	+	A	G	ALU	SINE/AluSz	LINC01772	ncRNA_exonic	yes
chr1	16788072	-	T	C	ALU	SINE/AluSz	LINC01772	ncRNA_exonic	yes
chr1	16788075	-	T	C	ALU	SINE/AluSz	LINC01772	ncRNA_exonic	yes
chr1	16788076	-	T	C	ALU	SINE/AluSz	LINC01772	ncRNA_exonic	yes
chr1	16788097	-	T	C	ALU	SINE/AluSz	LINC01772	ncRNA_exonic	yes
chr1	16788133	-	T	C	ALU	SINE/AluSz	LINC01772	ncRNA_exonic	yes
chr1	16789529	-	T	C	ALU	SINE/AluSz	LINC01772	ncRNA_exonic	yes
chr1	16789539	-	T	C	ALU	SINE/AluSz	LINC01772	ncRNA_exonic	yes
chr1	16789544	-	T	C	ALU	SINE/AluSz	LINC01772	ncRNA_exonic	yes
chr1	16789549	-	T	C	ALU	SINE/AluSz	LINC01772	ncRNA_exonic	yes
chr1	16789567	-	T	C	ALU	SINE/AluSz	LINC01772	ncRNA_exonic	yes
chr1	16789609	-	T	C	ALU	SINE/AluSz	LINC01772	ncRNA_exonic	yes
chr1	16789618	-	T	C	ALU	SINE/AluSz	LINC01772	ncRNA_exonic	yes
chr1	16789619	-	T	C	ALU	SINE/AluSz	LINC01772	ncRNA_exonic	yes
chr1	16789675	-	T	C	ALU	SINE/AluSz	LINC01772	ncRNA_exonic	yes
chr1	16789676	-	T	C	ALU	SINE/AluSz	LINC01772	ncRNA_exonic	yes
chr1	16789680	-	T	C	ALU	SINE/AluSz	LINC01772	ncRNA_exonic	yes
chr1	16789695	-	T	C	ALU	SINE/AluSz	LINC01772	ncRNA_exonic	yes
chr1	16789741	-	T	C	ALU	SINE/AluSz	LINC01772	ncRNA_exonic	yes
chr1	16790386	-	T	C	ALU	SINE/AluSq	LINC01772	ncRNA_intronic	yes
chr1	16790387	-	T	C	ALU	SINE/AluSq	LINC01772	ncRNA_intronic	yes
chr1	16790389	-	T	C	ALU	SINE/AluSq	LINC01772	ncRNA_intronic	yes
chr1	16791191	-	T	C	ALU	SINE/AluSq2	LINC01772	ncRNA_intronic	yes
chr1	16791192	-	T	C	ALU	SINE/AluSq2	LINC01772	ncRNA_intronic	yes
chr1	16791366	-	T	C	ALU	SINE/AluSq2	LINC01772	ncRNA_intronic	yes
chr1	16791859	-	T	C	ALU	SINE/AluSc	LINC01772	ncRNA_intronic	yes
chr1	16791873	-	T	C	ALU	SINE/AluSc	LINC01772	ncRNA_intronic	-
chr1	16791881	-	T	C	ALU	SINE/AluSc	LINC01772	ncRNA_intronic	yes
chr1	16791886	-	T	C	ALU	SINE/AluSc	LINC01772	ncRNA_intronic	yes
chr1	16791934	-	T	C	ALU	SINE/AluSc	LINC01772	ncRNA_intronic	yes
chr1	16791946	-	T	C	ALU	SINE/AluSc	LINC01772	ncRNA_intronic	yes
chr1	16791948	-	T	C	ALU	SINE/AluSc	LINC01772	ncRNA_intronic	yes
chr1	16791949	-	T	C	ALU	SINE/AluSc	LINC01772	ncRNA_intronic	-
chr1	16791951	-	T	C	ALU	SINE/AluSc	LINC01772	ncRNA_intronic	yes
chr1	16791962	-	T	C	ALU	SINE/AluSc	LINC01772	ncRNA_intronic	yes
chr1	16791984	-	T	C	ALU	SINE/AluSc	LINC01772	ncRNA_intronic	yes
chr1	16791994	-	T	C	ALU	SINE/AluSc	LINC01772	ncRNA_intronic	yes
chr1	16792006	-	T	C	ALU	SINE/AluSc	LINC01772	ncRNA_intronic	yes
chr1	16792023	-	T	C	ALU	SINE/AluSc	LINC01772	ncRNA_intronic	yes
chr1	16792024	-	T	C	ALU	SINE/AluSc	LINC01772	ncRNA_intronic	yes
chr1	16792043	-	T	C	ALU	SINE/AluSc	LINC01772	ncRNA_intronic	yes
chr1	16792044	-	T	C	ALU	SINE/AluSc	LINC01772	ncRNA_intronic	yes
chr1	16792062	-	T	C	ALU	SINE/AluSc	LINC01772	ncRNA_intronic	yes
chr1	16792098	-	T	C	ALU	SINE/AluSc	LINC01772	ncRNA_intronic	yes
chr1	16792779	-	T	C	ALU	SINE/AluSc8	LINC01772	ncRNA_intronic	yes
chr1	16792785	-	T	C	ALU	SINE/AluSc8	LINC01772	ncRNA_intronic	yes
chr1	16792849	-	T	C	ALU	SINE/AluSc8	LINC01772	ncRNA_intronic	yes
chr1	16792854	-	T	C	ALU	SINE/AluSc8	LINC01772	ncRNA_intronic	yes
chr1	16792857	-	T	C	ALU	SINE/AluSc8	LINC01772	ncRNA_intronic	yes
chr1	16792892	-	T	C	ALU	SINE/AluSc8	LINC01772	ncRNA_intronic	yes
chr1	16793000	-	T	C	ALU	SINE/AluSq2	LINC01772	ncRNA_intronic	yes
chr1	16793010	-	T	C	ALU	SINE/AluSq2	LINC01772	ncRNA_intronic	yes
chr1	16793034	-	T	C	ALU	SINE/AluSq2	LINC01772	ncRNA_intronic	yes
chr1	16793053	-	T	C	ALU	SINE/AluSq2	LINC01772	ncRNA_intronic	-
chr1	16793080	-	T	C	ALU	SINE/AluSq2	LINC01772	ncRNA_intronic	yes
chr1	16793086	-	T	C	ALU	SINE/AluSq2	LINC01772	ncRNA_intronic	yes
chr1	16793094	-	T	C	ALU	SINE/AluSq2	LINC01772	ncRNA_intronic	-
chr1	16793115	-	T	C	ALU	SINE/AluSq2	LINC01772	ncRNA_intronic	yes
chr1	16793119	-	T	C	ALU	SINE/AluSq2	LINC01772	ncRNA_intronic	yes
chr1	16793120	-	T	C	ALU	SINE/AluSq2	LINC01772	ncRNA_intronic	yes
chr1	16793528	-	T	C	ALU	SINE/AluJb	LINC01772	ncRNA_intronic	yes
chr1	16793580	-	T	C	ALU	SINE/AluJb	LINC01772	ncRNA_intronic	yes
chr1	16793626	-	T	C	ALU	SINE/AluJb	LINC01772	ncRNA_intronic	-
chr1	16793639	-	T	C	ALU	SINE/AluJb	LINC01772	ncRNA_intronic	-
chr1	16793671	-	T	C	ALU	SINE/AluJb	LINC01772	ncRNA_intronic	-
chr1	19541356	-	T	C	ALU	SINE/AluSx	EMC1-AS1	ncRNA_intronic	yes
chr1	19541367	-	T	C	ALU	SINE/AluSx	EMC1-AS1	ncRNA_intronic	yes
chr1	19541379	-	T	C	ALU	SINE/AluSx	EMC1-AS1	ncRNA_intronic	-
chr1	19541416	-	T	C	ALU	SINE/AluSx	EMC1-AS1	ncRNA_intronic	yes
chr1	19541419	-	T	C	ALU	SINE/AluSx	EMC1-AS1	ncRNA_intronic	yes
chr1	19541422	-	T	C	ALU	SINE/AluSx	EMC1-AS1	ncRNA_intronic	yes
chr1	19541538	-	T	C	ALU	SINE/AluSx	EMC1-AS1	ncRNA_intronic	yes
chr1	19541577	-	T	C	ALU	SINE/AluSx	EMC1-AS1	ncRNA_intronic	yes
chr1	19541602	-	T	C	ALU	SINE/AluSx	EMC1-AS1	ncRNA_intronic	yes
chr1	19541631	-	T	C	ALU	SINE/AluSx	EMC1-AS1	ncRNA_intronic	yes
chr1	19541650	-	T	C	ALU	SINE/AluSx	EMC1-AS1	ncRNA_intronic	yes
chr1	19541656	-	T	C	ALU	SINE/AluSx	EMC1-AS1	ncRNA_intronic	yes
chr1	19541670	-	T	C	ALU	SINE/AluSx	EMC1-AS1	ncRNA_intronic	yes
chr1	19541682	-	T	C	ALU	SINE/AluSx	EMC1-AS1	ncRNA_intronic	yes
chr1	19541708	-	T	C	ALU	SINE/AluSx	EMC1-AS1	ncRNA_intronic	yes
chr1	19541711	-	T	C	ALU	SINE/AluSx	EMC1-AS1	ncRNA_intronic	yes
chr1	19541725	-	T	C	ALU	SINE/AluSx	EMC1-AS1	ncRNA_intronic	yes
chr1	19541737	-	T	C	ALU	SINE/AluSx	EMC1-AS1	ncRNA_intronic	yes
chr1	19541747	-	T	C	ALU	SINE/AluSx	EMC1-AS1	ncRNA_intronic	yes
chr1	19541756	-	T	C	ALU	SINE/AluSx	EMC1-AS1	ncRNA_intronic	yes
chr1	19541780	-	T	C	ALU	SINE/AluSx	EMC1-AS1	ncRNA_intronic	yes
chr1	19541786	-	T	C	ALU	SINE/AluSx	EMC1-AS1	ncRNA_intronic	yes
chr1	19541790	-	T	C	ALU	SINE/AluSx	EMC1-AS1	ncRNA_intronic	yes
chr1	20716793	-	T	C	ALU	SINE/AluSc	LINC01141	ncRNA_intronic	yes
chr1	20716805	-	T	C	ALU	SINE/AluSc	LINC01141	ncRNA_intronic	yes
chr1	20716885	-	T	C	ALU	SINE/AluSc	LINC01141	ncRNA_intronic	-
chr1	20716936	-	T	C	ALU	SINE/AluSc	LINC01141	ncRNA_intronic	-
chr1	20722582	-	T	C	ALU	SINE/AluSz	LINC01141	ncRNA_intronic	-
chr1	20722583	-	T	C	ALU	SINE/AluSz	LINC01141	ncRNA_intronic	-
chr1	23613796	-	T	C	ALU	SINE/AluSx1	LINC01355	ncRNA_exonic	-
chr1	23613810	-	T	C	ALU	SINE/AluSx1	LINC01355	ncRNA_exonic	-
chr1	23624357	-	T	C	ALU	SINE/AluSz	AL109936.8	ncRNA_exonic	yes
chr1	23624384	-	T	C	ALU	SINE/AluSz	AL109936.8	ncRNA_intronic	yes
chr1	23624439	-	T	C	ALU	SINE/AluSz	AL109936.8	ncRNA_intronic	yes
chr1	23624458	-	T	C	ALU	SINE/AluSz	AL109936.8	ncRNA_intronic	yes
chr1	23624480	-	T	C	ALU	SINE/AluSz	AL109936.8	ncRNA_intronic	-
chr1	23624490	-	T	C	ALU	SINE/AluSz	AL109936.8	ncRNA_intronic	yes
chr1	23624514	-	T	C	ALU	SINE/AluSz	AL109936.8	ncRNA_intronic	yes
chr1	23624518	-	T	C	ALU	SINE/AluSz	AL109936.8	ncRNA_intronic	yes
chr1	23624881	-	T	C	ALU	SINE/AluSx	AL109936.8	ncRNA_intronic	yes
chr1	23624884	-	T	C	ALU	SINE/AluSx	AL109936.8	ncRNA_intronic	yes
chr1	23624912	-	T	C	ALU	SINE/AluSx	AL109936.8	ncRNA_intronic	yes
chr1	23624946	-	T	C	ALU	SINE/AluSx	AL109936.8	ncRNA_intronic	-
chr1	23624980	-	T	C	ALU	SINE/AluSx	AL109936.8	ncRNA_intronic	yes
chr1	23624996	-	T	C	ALU	SINE/AluSx	AL109936.8	ncRNA_intronic	yes
chr1	23625004	-	T	C	ALU	SINE/AluSx	AL109936.8	ncRNA_intronic	yes
chr1	23625028	-	T	C	ALU	SINE/AluSx	AL109936.8	ncRNA_intronic	yes
chr1	23625041	-	T	C	ALU	SINE/AluSx	AL109936.8	ncRNA_intronic	-
chr1	23625052	-	T	C	ALU	SINE/AluSx	AL109936.8	ncRNA_intronic	yes
chr1	23625346	-	T	C	ALU	SINE/AluJb	AL109936.8	ncRNA_intronic	yes
chr1	23625362	-	T	C	ALU	SINE/AluJb	AL109936.8	ncRNA_intronic	yes
chr1	23625365	-	T	C	ALU	SINE/AluJb	AL109936.8	ncRNA_intronic	-
chr1	23625372	-	T	C	ALU	SINE/AluJb	AL109936.8	ncRNA_intronic	yes
chr1	23625388	-	T	C	ALU	SINE/AluJb	AL109936.8	ncRNA_intronic	yes
chr1	23625397	-	T	C	ALU	SINE/AluJb	AL109936.8	ncRNA_intronic	yes
chr1	23625436	-	T	C	ALU	SINE/AluJb	AL109936.8	ncRNA_intronic	yes
chr1	23625444	-	T	C	ALU	SINE/AluJb	AL109936.8	ncRNA_intronic	yes
chr1	23625446	-	T	C	ALU	SINE/AluJb	AL109936.8	ncRNA_intronic	yes
chr1	23625462	-	T	C	ALU	SINE/AluJb	AL109936.8	ncRNA_intronic	yes
chr1	23625503	-	T	C	ALU	SINE/AluJb	AL109936.8	ncRNA_intronic	-
chr1	23625517	-	T	C	ALU	SINE/AluJb	AL109936.8	ncRNA_intronic	yes
chr1	23625523	-	T	C	ALU	SINE/AluJb	AL109936.8	ncRNA_intronic	-
chr1	23625524	-	T	C	ALU	SINE/AluJb	AL109936.8	ncRNA_intronic	-
chr1	23625550	-	T	C	ALU	SINE/AluJb	AL109936.8	ncRNA_intronic	yes
chr1	23625585	-	T	C	ALU	SINE/AluJb	AL109936.8	ncRNA_intronic	yes
chr1	23626401	-	T	C	ALU	SINE/AluSx	AL109936.8	ncRNA_intronic	yes
chr1	23626411	-	T	C	ALU	SINE/AluSx	AL109936.8	ncRNA_intronic	yes
chr1	23626415	-	T	C	ALU	SINE/AluSx	AL109936.8	ncRNA_intronic	yes
chr1	23626444	-	T	C	ALU	SINE/AluSx	AL109936.8	ncRNA_intronic	yes
chr1	23626447	-	T	C	ALU	SINE/AluSx	AL109936.8	ncRNA_intronic	-
chr1	23626454	-	T	C	ALU	SINE/AluSx	AL109936.8	ncRNA_intronic	-
chr1	23626463	-	T	C	ALU	SINE/AluSx	AL109936.8	ncRNA_intronic	yes
chr1	23626477	-	T	C	ALU	SINE/AluSx	AL109936.8	ncRNA_intronic	yes
chr1	23626485	-	T	C	ALU	SINE/AluSx	AL109936.8	ncRNA_intronic	-
chr1	23626495	-	T	C	ALU	SINE/AluSx	AL109936.8	ncRNA_intronic	yes
chr1	23626513	-	T	C	ALU	SINE/AluSx	AL109936.8	ncRNA_intronic	-
chr1	23626516	-	T	C	ALU	SINE/AluSx	AL109936.8	ncRNA_intronic	-
chr1	23626521	-	T	C	ALU	SINE/AluSx	AL109936.8	ncRNA_intronic	yes
chr1	23626532	-	T	C	ALU	SINE/AluSx	AL109936.8	ncRNA_intronic	yes
chr1	23626533	-	T	C	ALU	SINE/AluSx	AL109936.8	ncRNA_intronic	-
chr1	23626540	-	T	C	ALU	SINE/AluSx	AL109936.8	ncRNA_intronic	yes
chr1	23626566	-	T	C	ALU	SINE/AluSx	AL109936.8	ncRNA_intronic	yes
chr1	23626589	-	T	C	ALU	SINE/AluSx	AL109936.8	ncRNA_intronic	-
chr1	23626594	-	T	C	ALU	SINE/AluSx	AL109936.8	ncRNA_intronic	yes
chr1	23626611	-	T	C	ALU	SINE/AluSx	AL109936.8	ncRNA_intronic	yes
chr1	23626612	-	T	C	ALU	SINE/AluSx	AL109936.8	ncRNA_intronic	yes
chr1	23626618	-	T	C	ALU	SINE/AluSx	AL109936.8	ncRNA_intronic	yes
chr1	23626620	-	T	C	ALU	SINE/AluSx	AL109936.8	ncRNA_intronic	yes
chr1	23626687	-	T	C	ALU	SINE/AluSx1	AL109936.8	ncRNA_intronic	yes
chr1	23626693	-	T	C	ALU	SINE/AluSx1	AL109936.8	ncRNA_intronic	yes
chr1	23626705	-	T	C	ALU	SINE/AluSx1	AL109936.8	ncRNA_intronic	-
chr1	23626720	-	T	C	ALU	SINE/AluSx1	AL109936.8	ncRNA_intronic	-
chr1	23626737	-	T	C	ALU	SINE/AluSx1	AL109936.8	ncRNA_intronic	-
chr1	23626739	-	T	C	ALU	SINE/AluSx1	AL109936.8	ncRNA_intronic	-
chr1	23626750	-	T	C	ALU	SINE/AluSx1	AL109936.8	ncRNA_intronic	yes
chr1	23626762	-	T	C	ALU	SINE/AluSx1	AL109936.8	ncRNA_intronic	yes
chr1	23626770	-	T	C	ALU	SINE/AluSx1	AL109936.8	ncRNA_intronic	yes
chr1	23626776	-	T	C	ALU	SINE/AluSx1	AL109936.8	ncRNA_intronic	yes
chr1	23626779	-	T	C	ALU	SINE/AluSx1	AL109936.8	ncRNA_intronic	-
chr1	23626820	-	T	C	ALU	SINE/AluSx1	AL109936.8	ncRNA_intronic	yes
chr1	23626862	-	T	C	ALU	SINE/AluSx1	AL109936.8	ncRNA_intronic	yes
chr1	23626863	-	T	C	ALU	SINE/AluSx1	AL109936.8	ncRNA_intronic	yes
chr1	23626882	-	T	C	ALU	SINE/AluSx1	AL109936.8	ncRNA_intronic	yes
chr1	23626883	-	T	C	ALU	SINE/AluSx1	AL109936.8	ncRNA_intronic	-
chr1	23626889	-	T	C	ALU	SINE/AluSx1	AL109936.8	ncRNA_intronic	-
chr1	23627009	-	T	C	ALU	SINE/AluSg	AL109936.8	ncRNA_intronic	yes
chr1	23627090	-	T	C	ALU	SINE/AluSg	AL109936.8	ncRNA_intronic	yes
chr1	23627096	-	T	C	ALU	SINE/AluSg	AL109936.8	ncRNA_intronic	-
chr1	23627153	-	T	C	ALU	SINE/AluSg	AL109936.8	ncRNA_intronic	yes
chr1	23627190	-	T	C	ALU	SINE/AluSg	AL109936.8	ncRNA_intronic	-
chr1	23627457	-	T	C	ALU	SINE/AluSz	AL109936.8	ncRNA_intronic	yes
chr1	23627461	-	T	C	ALU	SINE/AluSz	AL109936.8	ncRNA_intronic	yes
chr1	23627487	-	T	C	ALU	SINE/AluSz	AL109936.8	ncRNA_intronic	yes
chr1	23627491	-	T	C	ALU	SINE/AluSz	AL109936.8	ncRNA_intronic	yes
chr1	23627495	-	T	C	ALU	SINE/AluSz	AL109936.8	ncRNA_intronic	yes
chr1	23627537	-	T	C	ALU	SINE/AluSz	AL109936.8	ncRNA_intronic	yes
chr1	23627550	-	T	C	ALU	SINE/AluSz	AL109936.8	ncRNA_intronic	-
chr1	23627581	-	T	C	ALU	SINE/AluSz	AL109936.8	ncRNA_intronic	yes
chr1	23628802	-	T	C	ALU	SINE/AluY	AL109936.8	ncRNA_intronic	-
chr1	23628811	-	T	C	ALU	SINE/AluY	AL109936.8	ncRNA_intronic	yes
chr1	23628878	-	T	C	ALU	SINE/AluY	AL109936.8	ncRNA_exonic	yes
chr1	23628900	-	T	C	ALU	SINE/AluY	AL109936.8	ncRNA_exonic	-
chr1	23629069	-	T	C	ALU	SINE/AluY	AL109936.8	ncRNA_exonic	-
chr1	24050203	+	A	G	ALU	SINE/AluSx1	ELOA-AS1	ncRNA_intronic	yes
chr1	24050223	+	A	G	ALU	SINE/AluSx1	ELOA-AS1	ncRNA_intronic	-
chr1	24050228	+	A	G	ALU	SINE/AluSx1	ELOA-AS1	ncRNA_intronic	yes
chr1	24050232	+	A	G	ALU	SINE/AluSx1	ELOA-AS1	ncRNA_intronic	yes
chr1	24054959	+	A	G	ALU	SINE/AluSx1	ELOA-AS1	ncRNA_intronic	-
chr1	24054991	+	A	G	ALU	SINE/AluSx1	ELOA-AS1	ncRNA_intronic	-
chr1	24055026	+	A	G	ALU	SINE/AluSx1	ELOA-AS1	ncRNA_intronic	-
chr1	24055035	+	A	G	ALU	SINE/AluSx1	ELOA-AS1	ncRNA_intronic	-
chr1	24057702	+	A	G	ALU	SINE/AluSc	ELOA-AS1	ncRNA_intronic	yes
chr1	24057728	+	A	G	ALU	SINE/AluSc	ELOA-AS1	ncRNA_intronic	yes
chr1	24061173	+	A	G	ALU	SINE/AluSz6	ELOA-AS1	ncRNA_intronic	-
chr1	24061182	+	A	G	ALU	SINE/AluSz6	ELOA-AS1	ncRNA_intronic	yes
chr1	24064268	+	A	G	ALU	SINE/AluSx	ELOA-AS1	ncRNA_intronic	yes
chr1	24064271	+	A	G	ALU	SINE/AluSx	ELOA-AS1	ncRNA_intronic	yes
chr1	24064284	+	A	G	ALU	SINE/AluSx	ELOA-AS1	ncRNA_intronic	yes
chr1	24064340	+	A	G	ALU	SINE/AluSx	ELOA-AS1	ncRNA_intronic	yes
chr1	24064347	+	A	G	ALU	SINE/AluSx	ELOA-AS1	ncRNA_intronic	yes
chr1	24064356	+	A	G	ALU	SINE/AluSx	ELOA-AS1	ncRNA_intronic	yes
chr1	24064371	+	A	G	ALU	SINE/AluSx	ELOA-AS1	ncRNA_intronic	yes
chr1	24064372	+	A	G	ALU	SINE/AluSx	ELOA-AS1	ncRNA_intronic	-
chr1	24064405	+	A	G	ALU	SINE/AluSx	ELOA-AS1	ncRNA_intronic	-
chr1	24065101	+	A	G	ALU	SINE/AluSx	ELOA-AS1	ncRNA_intronic	yes
chr1	24065115	+	A	G	ALU	SINE/AluSx	ELOA-AS1	ncRNA_intronic	yes
chr1	24090545	-	T	C	ALU	SINE/AluSz	ELOA-AS1	ncRNA_intronic	yes
chr1	24090563	-	T	C	ALU	SINE/AluSz	ELOA-AS1	ncRNA_intronic	yes
chr1	24090630	-	T	C	ALU	SINE/AluSz	ELOA-AS1	ncRNA_intronic	yes
chr1	24090653	-	T	C	ALU	SINE/AluSz	ELOA-AS1	ncRNA_intronic	yes
chr1	24090654	-	T	C	ALU	SINE/AluSz	ELOA-AS1	ncRNA_intronic	yes
chr1	24090934	-	T	C	ALU	SINE/AluJb	ELOA-AS1	ncRNA_intronic	yes
chr1	24091020	-	T	C	ALU	SINE/AluJb	ELOA-AS1	ncRNA_intronic	yes
chr1	24092148	-	T	C	ALU	SINE/AluSz	ELOA-AS1	ncRNA_intronic	yes
chr1	24092690	-	T	C	ALU	SINE/AluSp	ELOA-AS1	ncRNA_intronic	yes
chr1	24092889	-	T	C	ALU	SINE/AluSp	ELOA-AS1	ncRNA_intronic	yes
chr1	24094935	-	T	C	ALU	SINE/AluSz	ELOA-AS1	ncRNA_intronic	yes
chr1	24097810	-	T	C	ALU	SINE/AluJb	ELOA-AS1	ncRNA_intronic	-
chr1	24098349	-	T	C	ALU	SINE/AluJb	ELOA-AS1	ncRNA_exonic	yes
chr1	24101623	-	T	C	ALU	SINE/AluSx1	ELOA-AS1	ncRNA_intronic	yes
chr1	24101657	-	T	C	ALU	SINE/AluSx1	ELOA-AS1	ncRNA_intronic	yes
chr1	24102565	-	T	C	ALU	SINE/AluSz	ELOA-AS1	ncRNA_intronic	yes
chr1	24103219	-	T	C	ALU	SINE/AluJb	ELOA-AS1	ncRNA_intronic	yes
chr1	24103252	-	T	C	ALU	SINE/AluJb	ELOA-AS1	ncRNA_intronic	-
chr1	25560323	+	A	G	ALU	SINE/AluSx1	AL031432.4	ncRNA_exonic	yes
chr1	25560353	+	A	G	ALU	SINE/AluSx1	AL031432.4	ncRNA_exonic	yes
chr1	25560363	+	A	G	ALU	SINE/AluSx1	AL031432.4	ncRNA_exonic	-
chr1	25560376	+	A	G	ALU	SINE/AluSx1	AL031432.4	ncRNA_exonic	-
chr1	25560407	+	A	G	ALU	SINE/AluSx1	AL031432.4	ncRNA_exonic	-
chr1	25560424	+	A	G	ALU	SINE/AluSx1	AL031432.4	ncRNA_exonic	yes
chr1	25560458	+	A	G	ALU	SINE/AluSx1	AL031432.4	ncRNA_exonic	yes
chr1	25560474	+	A	G	ALU	SINE/AluSx1	AL031432.4	ncRNA_exonic	yes
chr1	25560882	+	A	G	ALU	SINE/AluY	AL031432.4	ncRNA_exonic	-
chr1	25560899	+	A	G	ALU	SINE/AluY	AL031432.4	ncRNA_exonic	-
chr1	25560926	+	A	G	ALU	SINE/AluY	AL031432.4	ncRNA_exonic	-
chr1	25560980	+	A	G	ALU	SINE/AluY	AL031432.4	ncRNA_exonic	-
chr1	25561030	+	A	G	ALU	SINE/AluY	AL031432.4	ncRNA_exonic	yes
chr1	25561082	+	A	G	ALU	SINE/AluY	AL031432.4	ncRNA_exonic	-
chr1	26187146	-	T	C	ALU	SINE/AluSx	AL033528.3	ncRNA_intronic	-
chr1	26187147	-	T	C	ALU	SINE/AluSx	AL033528.3	ncRNA_intronic	-
chr1	26187152	-	T	C	ALU	SINE/AluSx	AL033528.3	ncRNA_intronic	-
chr1	26187193	-	T	C	ALU	SINE/AluSx	AL033528.3	ncRNA_intronic	-
chr1	28906693	-	T	C	ALU	SINE/AluSx1	SNHG12	ncRNA_exonic	-
chr1	28906695	-	T	C	ALU	SINE/AluSx1	SNHG12	ncRNA_exonic	-
chr1	28970406	+	A	G	ALU	SINE/AluSg7	LINC01715	ncRNA_intronic	yes
chr1	31299426	+	A	G	ALU	SINE/AluSz6	LINC01778	ncRNA_exonic	yes
chr1	31299460	+	A	G	ALU	SINE/AluSz6	LINC01778	ncRNA_exonic	yes
chr1	32530000	+	A	G	ALU	SINE/AluSp	AL445248.1	ncRNA_intronic	yes
chr1	32530016	+	A	G	ALU	SINE/AluSp	AL445248.1	ncRNA_intronic	-
chr1	33396078	-	T	C	ALU	SINE/AluJr	AL031602.2	ncRNA_intronic	yes
chr1	33396121	-	T	C	ALU	SINE/AluJr	AL031602.2	ncRNA_intronic	yes
chr1	33396131	-	T	C	ALU	SINE/AluJr	AL031602.2	ncRNA_intronic	yes
chr1	33396135	-	T	C	ALU	SINE/AluJr	AL031602.2	ncRNA_intronic	yes
chr1	33396208	-	T	C	ALU	SINE/AluJr	AL031602.2	ncRNA_intronic	yes
chr1	33396225	-	T	C	ALU	SINE/AluJr	AL031602.2	ncRNA_intronic	yes
chr1	33396265	-	T	C	ALU	SINE/AluJr	AL031602.2	ncRNA_intronic	yes
chr1	33396281	-	T	C	ALU	SINE/AluJr	AL031602.2	ncRNA_intronic	yes
chr1	33396282	-	T	C	ALU	SINE/AluJr	AL031602.2	ncRNA_intronic	yes
chr1	33396423	-	T	C	ALU	SINE/AluSz	AL031602.2	ncRNA_intronic	-
chr1	33396444	-	T	C	ALU	SINE/AluSz	AL031602.2	ncRNA_intronic	yes
chr1	33396445	-	T	C	ALU	SINE/AluSz	AL031602.2	ncRNA_intronic	yes
chr1	33396459	-	T	C	ALU	SINE/AluSz	AL031602.2	ncRNA_intronic	-
chr1	33396471	-	T	C	ALU	SINE/AluSz	AL031602.2	ncRNA_intronic	yes
chr1	33396472	-	T	C	ALU	SINE/AluSz	AL031602.2	ncRNA_intronic	yes
chr1	33396509	-	T	C	ALU	SINE/AluSz	AL031602.2	ncRNA_intronic	yes
chr1	33396521	-	T	C	ALU	SINE/AluSz	AL031602.2	ncRNA_intronic	-
chr1	33396523	-	T	C	ALU	SINE/AluSz	AL031602.2	ncRNA_intronic	yes
chr1	33396567	-	T	C	ALU	SINE/AluSz	AL031602.2	ncRNA_intronic	yes
chr1	33396577	-	T	C	ALU	SINE/AluSz	AL031602.2	ncRNA_intronic	yes
chr1	33396580	-	T	C	ALU	SINE/AluSz	AL031602.2	ncRNA_intronic	yes
chr1	33396581	-	T	C	ALU	SINE/AluSz	AL031602.2	ncRNA_intronic	yes
chr1	33396602	-	T	C	ALU	SINE/AluSz	AL031602.2	ncRNA_intronic	yes
chr1	33396606	-	T	C	ALU	SINE/AluSz	AL031602.2	ncRNA_intronic	yes
chr1	33396607	-	T	C	ALU	SINE/AluSz	AL031602.2	ncRNA_intronic	yes
chr1	33396632	-	T	C	ALU	SINE/AluSz	AL031602.2	ncRNA_intronic	yes
chr1	33400116	-	T	C	ALU	SINE/AluSz6	AL031602.2	ncRNA_intronic	yes
chr1	33400134	-	T	C	ALU	SINE/AluSz6	AL031602.2	ncRNA_intronic	yes
chr1	33400142	-	T	C	ALU	SINE/AluSz6	AL031602.2	ncRNA_intronic	yes
chr1	33400249	-	T	C	ALU	SINE/AluSz6	AL031602.2	ncRNA_intronic	yes
chr1	33460738	-	T	C	ALU	SINE/AluY	AL020995.1	ncRNA_intronic	-
chr1	33460782	-	T	C	ALU	SINE/AluY	AL020995.1	ncRNA_intronic	-
chr1	33468125	-	T	C	ALU	SINE/AluSx	AL020995.1	ncRNA_intronic	-
chr1	33468131	-	T	C	ALU	SINE/AluSx	AL020995.1	ncRNA_intronic	-
chr1	33468140	-	T	C	ALU	SINE/AluSx	AL020995.1	ncRNA_intronic	-
chr1	33472328	-	T	C	ALU	SINE/AluSx3	AL020995.1	ncRNA_intronic	-
chr1	33472427	-	T	C	ALU	SINE/AluSx3	AL020995.1	ncRNA_intronic	yes
chr1	33472434	-	T	C	ALU	SINE/AluSx3	AL020995.1	ncRNA_intronic	-
chr1	33788379	-	T	C	ALU	SINE/AluJr	AL513327.1	ncRNA_intronic	-
chr1	36036460	+	A	G	ALU	SINE/AluSx1	AC004865.2	ncRNA_intronic	-
chr1	36036500	+	A	G	ALU	SINE/AluSx1	AC004865.2	ncRNA_intronic	-
chr1	36036611	+	A	G	ALU	SINE/AluSx1	AC004865.2	ncRNA_intronic	yes
chr1	37922045	-	T	C	ALU	SINE/AluJb	LINC01137	ncRNA_exonic	yes
chr1	37922054	-	T	C	ALU	SINE/AluJb	LINC01137	ncRNA_exonic	yes
chr1	37927953	-	T	C	ALU	SINE/AluSx1	LINC01137	ncRNA_intronic	-
chr1	37934085	-	T	C	ALU	SINE/AluSz	LINC01137	ncRNA_intronic	-
chr1	37934087	-	T	C	ALU	SINE/AluSz	LINC01137	ncRNA_intronic	yes
chr1	37934876	-	T	C	ALU	SINE/AluSx	LINC01137	ncRNA_intronic	-
chr1	37934888	-	T	C	ALU	SINE/AluSx	LINC01137	ncRNA_intronic	-
chr1	37934893	-	T	C	ALU	SINE/AluSx	LINC01137	ncRNA_intronic	-
chr1	37934922	-	T	C	ALU	SINE/AluSx	LINC01137	ncRNA_intronic	yes
chr1	37934923	-	T	C	ALU	SINE/AluSx	LINC01137	ncRNA_intronic	yes
chr1	37934928	-	T	C	ALU	SINE/AluSx	LINC01137	ncRNA_intronic	yes
chr1	37934929	-	T	C	ALU	SINE/AluSx	LINC01137	ncRNA_intronic	yes
chr1	37934942	-	T	C	ALU	SINE/AluSx	LINC01137	ncRNA_intronic	yes
chr1	38548029	+	A	G	ALU	SINE/AluSz	MIR3659HG	ncRNA_intronic	-
chr1	39327556	+	A	G	ALU	SINE/AluSc	AL139260.1,AL139260.2	ncRNA_intronic	-
chr1	39327565	+	A	G	ALU	SINE/AluSc	AL139260.1,AL139260.2	ncRNA_intronic	yes
chr1	39327568	+	A	G	ALU	SINE/AluSc	AL139260.1,AL139260.2	ncRNA_intronic	yes
chr1	39327577	+	A	G	ALU	SINE/AluSc	AL139260.1,AL139260.2	ncRNA_intronic	yes
chr1	39327590	+	A	G	ALU	SINE/AluSc	AL139260.1,AL139260.2	ncRNA_intronic	yes
chr1	39327591	+	A	G	ALU	SINE/AluSc	AL139260.1,AL139260.2	ncRNA_intronic	yes
chr1	39327597	+	A	G	ALU	SINE/AluSc	AL139260.1,AL139260.2	ncRNA_intronic	yes
chr1	39327614	+	A	G	ALU	SINE/AluSc	AL139260.1,AL139260.2	ncRNA_intronic	yes
chr1	39327615	+	A	G	ALU	SINE/AluSc	AL139260.1,AL139260.2	ncRNA_intronic	yes
chr1	39327616	+	A	G	ALU	SINE/AluSc	AL139260.1,AL139260.2	ncRNA_intronic	yes
chr1	39327617	+	A	G	ALU	SINE/AluSc	AL139260.1,AL139260.2	ncRNA_intronic	yes
chr1	39327628	+	A	G	ALU	SINE/AluSc	AL139260.1,AL139260.2	ncRNA_intronic	-
chr1	39327630	+	A	G	ALU	SINE/AluSc	AL139260.1,AL139260.2	ncRNA_intronic	-
chr1	39327637	+	A	G	ALU	SINE/AluSc	AL139260.1,AL139260.2	ncRNA_intronic	-
chr1	39348693	-	T	C	ALU	SINE/AluSx	AL139260.1	ncRNA_intronic	-
chr1	39348732	+	A	G	ALU	SINE/AluSx	AL139260.1	ncRNA_intronic	-
chr1	39348737	+	A	G	ALU	SINE/AluSx	AL139260.1	ncRNA_intronic	yes
chr1	39348745	+	A	G	ALU	SINE/AluSx	AL139260.1	ncRNA_intronic	-
chr1	39348762	-	T	C	ALU	SINE/AluSx	AL139260.1	ncRNA_intronic	-
chr1	39348783	-	T	C	ALU	SINE/AluSx	AL139260.1	ncRNA_intronic	-
chr1	39349354	-	T	C	ALU	SINE/AluJr4	AL139260.1	ncRNA_intronic	-
chr1	39349372	-	T	C	ALU	SINE/AluJr4	AL139260.1	ncRNA_intronic	yes
chr1	39349437	+	A	G	ALU	SINE/AluJr4	AL139260.1	ncRNA_intronic	yes
chr1	39349442	+	A	G	ALU	SINE/AluJr4	AL139260.1	ncRNA_intronic	yes
chr1	39349454	+	A	G	ALU	SINE/AluJr4	AL139260.1	ncRNA_intronic	-
chr1	39349458	+	A	G	ALU	SINE/AluJr4	AL139260.1	ncRNA_intronic	yes
chr1	39349480	+	A	G	ALU	SINE/AluJr4	AL139260.1	ncRNA_intronic	yes
chr1	39349482	+	A	G	ALU	SINE/AluJr4	AL139260.1	ncRNA_intronic	yes
chr1	39349488	-	T	C	ALU	SINE/AluJr4	AL139260.1	ncRNA_intronic	yes
chr1	39349497	+	A	G	ALU	SINE/AluJr4	AL139260.1	ncRNA_intronic	yes
chr1	39349556	+	A	G	ALU	SINE/AluJr4	AL139260.1	ncRNA_intronic	yes
chr1	39349598	+	A	G	ALU	SINE/AluJr4	AL139260.1	ncRNA_intronic	yes
chr1	39349697	+	A	G	ALU	SINE/AluSx	AL139260.1	ncRNA_intronic	yes
chr1	39349704	+	A	G	ALU	SINE/AluSx	AL139260.1	ncRNA_intronic	yes
chr1	39349741	-	T	C	ALU	SINE/AluSx	AL139260.1	ncRNA_intronic	-
chr1	39349756	-	T	C	ALU	SINE/AluSx	AL139260.1	ncRNA_intronic	-
chr1	39350001	+	A	G	ALU	SINE/AluSq2	AL139260.1	ncRNA_intronic	-
chr1	39350070	+	A	G	ALU	SINE/AluSq2	AL139260.1	ncRNA_intronic	yes
chr1	39430499	+	A	G	ALU	SINE/AluSx	AL139260.1	ncRNA_exonic	-
chr1	39430502	+	A	G	ALU	SINE/AluSx	AL139260.1	ncRNA_exonic	-
chr1	40963133	-	T	C	ALU	SINE/AluSx1	AL603839.3	ncRNA_intronic	yes
chr1	40963455	-	T	C	ALU	SINE/AluSx	AL603839.3	ncRNA_intronic	yes
chr1	40964386	-	T	C	ALU	SINE/AluSz6	AL603839.3	ncRNA_intronic	yes
chr1	40964474	-	T	C	ALU	SINE/AluSz6	AL603839.3	ncRNA_intronic	-
chr1	40966810	-	T	C	ALU	SINE/AluSz	AL603839.3	ncRNA_intronic	yes
chr1	40966848	-	T	C	ALU	SINE/AluSz	AL603839.3	ncRNA_intronic	yes
chr1	40967136	-	T	C	ALU	SINE/AluJr	AL603839.3	ncRNA_intronic	-
chr1	40967956	-	T	C	ALU	SINE/AluSx	AL603839.3	ncRNA_intronic	-
chr1	40968011	-	T	C	ALU	SINE/AluSx	AL603839.3	ncRNA_intronic	yes
chr1	40968677	-	T	C	ALU	SINE/AluSx	AL603839.3	ncRNA_intronic	yes
chr1	40968691	-	T	C	ALU	SINE/AluSx	AL603839.3	ncRNA_intronic	-
chr1	40968717	-	T	C	ALU	SINE/AluSx	AL603839.3	ncRNA_intronic	yes
chr1	40968761	-	T	C	ALU	SINE/AluSx	AL603839.3	ncRNA_intronic	yes
chr1	40968782	-	T	C	ALU	SINE/AluSx	AL603839.3	ncRNA_intronic	-
chr1	40968797	-	T	C	ALU	SINE/AluSx	AL603839.3	ncRNA_intronic	yes
chr1	40968823	-	T	C	ALU	SINE/AluSx	AL603839.3	ncRNA_intronic	-
chr1	40968828	-	T	C	ALU	SINE/AluSx	AL603839.3	ncRNA_intronic	yes
chr1	40968841	-	T	C	ALU	SINE/AluSx	AL603839.3	ncRNA_intronic	-
chr1	40968849	-	T	C	ALU	SINE/AluSx	AL603839.3	ncRNA_intronic	-
chr1	40968856	-	T	C	ALU	SINE/AluSx	AL603839.3	ncRNA_intronic	yes
chr1	40968858	-	T	C	ALU	SINE/AluSx	AL603839.3	ncRNA_intronic	-
chr1	40971714	-	T	C	ALU	SINE/AluSq	AL603839.3	ncRNA_intronic	-
chr1	41152135	-	T	C	ALU	SINE/AluY	AL031289.1	ncRNA_intronic	yes
chr1	41152277	-	T	C	ALU	SINE/AluY	AL031289.1	ncRNA_intronic	-
chr1	41153017	-	T	C	ALU	SINE/AluSq2	AL031289.1	ncRNA_intronic	-
chr1	41153070	-	T	C	ALU	SINE/AluSq2	AL031289.1	ncRNA_intronic	-
chr1	41153217	-	T	C	ALU	SINE/AluSq2	AL031289.1	ncRNA_exonic	-
chr1	41492525	+	A	G	ALU	SINE/AluJb	SLFNL1-AS1	ncRNA_intronic	yes
chr1	41492565	+	A	G	ALU	SINE/AluJb	SLFNL1-AS1	ncRNA_intronic	-
chr1	42802499	+	A	G	ALU	SINE/AluSz	AC096540.1	ncRNA_intronic	yes
chr1	42803236	+	A	G	ALU	SINE/AluJo	AC096540.1	ncRNA_intronic	yes
chr1	43430725	+	A	G	ALU	SINE/AluSg	SLC2A1-AS1	ncRNA_intronic	-
chr1	43430754	+	A	G	ALU	SINE/AluSg	SLC2A1-AS1	ncRNA_intronic	-
chr1	43430758	+	A	G	ALU	SINE/AluSg	SLC2A1-AS1	ncRNA_intronic	yes
chr1	43437074	+	A	G	ALU	SINE/AluSc	SLC2A1-AS1	ncRNA_intronic	yes
chr1	43448825	+	A	G	ALU	SINE/AluSp	SLC2A1-AS1	ncRNA_exonic	-
chr1	44505656	+	A	G	ALU	SINE/AluJr4	AL139220.2	ncRNA_exonic	-
chr1	44505819	+	A	G	ALU	SINE/AluSp	AL139220.2	ncRNA_exonic	-
chr1	44505851	+	A	G	ALU	SINE/AluSp	AL139220.2	ncRNA_exonic	-
chr1	44544293	+	A	G	ALU	SINE/AluSc8	AL139220.2	ncRNA_intronic	yes
chr1	44544315	+	A	G	ALU	SINE/AluSc8	AL139220.2	ncRNA_intronic	-
chr1	44544370	+	A	G	ALU	SINE/AluSc8	AL139220.2	ncRNA_intronic	-
chr1	44544373	+	A	G	ALU	SINE/AluSc8	AL139220.2	ncRNA_intronic	-
chr1	44576683	+	A	G	ALU	SINE/AluJo	AL139220.2	ncRNA_intronic	yes
chr1	44577450	+	A	G	ALU	SINE/AluSc8	AL139220.2	ncRNA_intronic	yes
chr1	44577461	+	A	G	ALU	SINE/AluSc8	AL139220.2	ncRNA_intronic	yes
chr1	44577486	+	A	G	ALU	SINE/AluSc8	AL139220.2	ncRNA_intronic	-
chr1	44578139	+	A	G	ALU	SINE/AluJo	AL139220.2	ncRNA_intronic	-
chr1	44578327	+	A	G	ALU	SINE/AluJo	AL139220.2	ncRNA_intronic	yes
chr1	44578354	+	A	G	ALU	SINE/AluJo	AL139220.2	ncRNA_intronic	yes
chr1	45235062	-	T	C	ALU	SINE/AluSx	AL592166.1	ncRNA_intronic	-
chr1	45235082	-	T	C	ALU	SINE/AluSx	AL592166.1	ncRNA_intronic	yes
chr1	47849443	+	A	G	ALU	SINE/AluSx	LINC01389	ncRNA_intronic	-
chr1	47850973	+	A	G	ALU	SINE/AluJr	LINC01389	ncRNA_intronic	-
chr1	48663473	-	T	C	ALU	SINE/AluSx1	AL109659.1	ncRNA_intronic	-
chr1	48663474	-	T	C	ALU	SINE/AluSx1	AL109659.1	ncRNA_intronic	-
chr1	48663508	-	T	C	ALU	SINE/AluSx1	AL109659.1	ncRNA_intronic	-
chr1	48663517	-	T	C	ALU	SINE/AluSx1	AL109659.1	ncRNA_intronic	-
chr1	48663531	-	T	C	ALU	SINE/AluSx1	AL109659.1	ncRNA_intronic	-
chr1	48663538	-	T	C	ALU	SINE/AluSx1	AL109659.1	ncRNA_intronic	-
chr1	48663542	-	T	C	ALU	SINE/AluSx1	AL109659.1	ncRNA_intronic	-
chr1	48663543	-	T	C	ALU	SINE/AluSx1	AL109659.1	ncRNA_intronic	-
chr1	59302870	+	A	G	ALU	SINE/AluJb	LINC01135	ncRNA_intronic	-
chr1	59302908	+	A	G	ALU	SINE/AluJb	LINC01135	ncRNA_intronic	-
chr1	59302942	+	A	G	ALU	SINE/AluJb	LINC01135	ncRNA_intronic	-
chr1	59302964	+	A	G	ALU	SINE/AluJb	LINC01135	ncRNA_intronic	-
chr1	59360247	+	A	G	ALU	SINE/AluSx1	LINC01135,LINC02777	ncRNA_intronic	-
chr1	59360248	+	A	G	ALU	SINE/AluSx1	LINC01135,LINC02777	ncRNA_intronic	-
chr1	60991350	-	T	C	ALU	SINE/AluSx1	LINC01748	ncRNA_intronic	-
chr1	60991368	-	T	C	ALU	SINE/AluSx1	LINC01748	ncRNA_intronic	-
chr1	60991462	-	T	C	ALU	SINE/AluSx1	LINC01748	ncRNA_intronic	-
chr1	60991879	-	T	C	ALU	SINE/AluSx1	LINC01748	ncRNA_intronic	-
chr1	60994660	-	T	C	ALU	SINE/AluSz	LINC01748	ncRNA_exonic	-
chr1	60994705	-	T	C	ALU	SINE/AluSz	LINC01748	ncRNA_exonic	-
chr1	60994756	-	T	C	ALU	SINE/AluSz	LINC01748	ncRNA_exonic	yes
chr1	60994801	-	T	C	ALU	SINE/AluSz	LINC01748	ncRNA_exonic	-
chr1	60994803	-	T	C	ALU	SINE/AluSz	LINC01748	ncRNA_exonic	-
chr1	60994813	-	T	C	ALU	SINE/AluSz	LINC01748	ncRNA_exonic	-
chr1	60994841	-	T	C	ALU	SINE/AluSz	LINC01748	ncRNA_exonic	-
chr1	60994894	-	T	C	ALU	SINE/AluSz	LINC01748	ncRNA_exonic	yes
chr1	61098564	-	T	C	ALU	SINE/AluJb	LINC01748	ncRNA_intronic	-
chr1	61098677	-	T	C	ALU	SINE/AluJb	LINC01748	ncRNA_intronic	yes
chr1	61098686	-	T	C	ALU	SINE/AluJb	LINC01748	ncRNA_intronic	yes
chr1	61098690	-	T	C	ALU	SINE/AluJb	LINC01748	ncRNA_intronic	-
chr1	61099106	-	T	C	ALU	SINE/AluJb	LINC01748	ncRNA_intronic	-
chr1	61099107	-	T	C	ALU	SINE/AluJb	LINC01748	ncRNA_intronic	-
chr1	61125540	-	T	C	ALU	SINE/AluSx3	AC099792.1	ncRNA_exonic	-
chr1	61125549	-	T	C	ALU	SINE/AluSx3	AC099792.1	ncRNA_exonic	yes
chr1	61125561	-	T	C	ALU	SINE/AluSx3	AC099792.1	ncRNA_exonic	yes
chr1	61125562	-	T	C	ALU	SINE/AluSx3	AC099792.1	ncRNA_exonic	-
chr1	61125584	-	T	C	ALU	SINE/AluSx3	AC099792.1	ncRNA_exonic	-
chr1	61125599	-	T	C	ALU	SINE/AluSx3	AC099792.1	ncRNA_exonic	-
chr1	61125600	-	T	C	ALU	SINE/AluSx3	AC099792.1	ncRNA_exonic	-
chr1	61125601	-	T	C	ALU	SINE/AluSx3	AC099792.1	ncRNA_exonic	yes
chr1	61125612	-	T	C	ALU	SINE/AluSx3	AC099792.1	ncRNA_exonic	yes
chr1	61125638	-	T	C	ALU	SINE/AluSx3	AC099792.1	ncRNA_exonic	yes
chr1	61125641	-	T	C	ALU	SINE/AluSx3	AC099792.1	ncRNA_exonic	yes
chr1	61125657	-	T	C	ALU	SINE/AluSx3	AC099792.1	ncRNA_exonic	-
chr1	61125674	-	T	C	ALU	SINE/AluSx3	AC099792.1	ncRNA_exonic	yes
chr1	61125684	-	T	C	ALU	SINE/AluSx3	AC099792.1	ncRNA_exonic	yes
chr1	61125694	-	T	C	ALU	SINE/AluSx3	AC099792.1	ncRNA_exonic	yes
chr1	61125729	-	T	C	ALU	SINE/AluSx3	AC099792.1	ncRNA_exonic	yes
chr1	61257600	-	T	C	ALU	SINE/AluSx	AC099792.1	ncRNA_intronic	-
chr1	61257654	-	T	C	ALU	SINE/AluSx	AC099792.1	ncRNA_intronic	-
chr1	63155447	+	A	G	ALU	SINE/AluJo	AC103923.1	ncRNA_intronic	-
chr1	63155449	+	A	G	ALU	SINE/AluJo	AC103923.1	ncRNA_intronic	-
chr1	63155450	+	A	G	ALU	SINE/AluJo	AC103923.1	ncRNA_intronic	-
chr1	63155512	+	A	G	ALU	SINE/AluJo	AC103923.1	ncRNA_intronic	-
chr1	63155513	+	A	G	ALU	SINE/AluJo	AC103923.1	ncRNA_intronic	-
chr1	63157833	+	A	G	ALU	SINE/AluY	AC103923.1	ncRNA_intronic	-
chr1	63157857	+	A	G	ALU	SINE/AluY	AC103923.1	ncRNA_intronic	-
chr1	63162225	+	A	G	Rep non-Alu	LTR/THE1D	AC103923.1	ncRNA_intronic	-
chr1	63162229	+	A	G	Rep non-Alu	LTR/THE1D	AC103923.1	ncRNA_intronic	yes
chr1	63164040	+	A	G	ALU	SINE/AluSp	AC103923.1	ncRNA_intronic	-
chr1	63164042	+	A	G	ALU	SINE/AluSp	AC103923.1	ncRNA_intronic	-
chr1	63164058	+	A	G	ALU	SINE/AluSp	AC103923.1	ncRNA_intronic	-
chr1	63164059	+	A	G	ALU	SINE/AluSp	AC103923.1	ncRNA_intronic	yes
chr1	63164085	+	A	G	ALU	SINE/AluSp	AC103923.1	ncRNA_intronic	-
chr1	63164137	+	A	G	ALU	SINE/AluSp	AC103923.1	ncRNA_intronic	-
chr1	63164138	+	A	G	ALU	SINE/AluSp	AC103923.1	ncRNA_intronic	-
chr1	63164158	+	A	G	ALU	SINE/AluSp	AC103923.1	ncRNA_intronic	-
chr1	63164234	+	A	G	ALU	SINE/AluSp	AC103923.1	ncRNA_intronic	-
chr1	63164238	+	A	G	ALU	SINE/AluSp	AC103923.1	ncRNA_intronic	-
chr1	63164258	+	A	G	ALU	SINE/AluSp	AC103923.1	ncRNA_intronic	-
chr1	63164540	+	A	G	ALU	SINE/AluJb	AC103923.1	ncRNA_intronic	yes
chr1	63164545	+	A	G	ALU	SINE/AluJb	AC103923.1	ncRNA_intronic	-
chr1	63164546	+	A	G	ALU	SINE/AluJb	AC103923.1	ncRNA_intronic	-
chr1	63164574	+	A	G	ALU	SINE/AluJb	AC103923.1	ncRNA_intronic	-
chr1	63164593	+	A	G	ALU	SINE/AluJb	AC103923.1	ncRNA_intronic	-
chr1	63164631	+	A	G	ALU	SINE/AluJb	AC103923.1	ncRNA_intronic	-
chr1	63164640	+	A	G	ALU	SINE/AluJb	AC103923.1	ncRNA_intronic	-
chr1	63164641	+	A	G	ALU	SINE/AluJb	AC103923.1	ncRNA_intronic	-
chr1	63164653	+	A	G	ALU	SINE/AluJb	AC103923.1	ncRNA_intronic	-
chr1	63164686	+	A	G	ALU	SINE/AluJb	AC103923.1	ncRNA_intronic	yes
chr1	63164713	+	A	G	ALU	SINE/AluJb	AC103923.1	ncRNA_intronic	yes
chr1	63171309	+	A	G	ALU	SINE/AluSg	AC103923.1	ncRNA_intronic	-
chr1	63171469	+	A	G	ALU	SINE/AluSg	AC103923.1	ncRNA_intronic	-
chr1	63171980	+	A	G	ALU	SINE/AluJb	AC103923.1	ncRNA_intronic	-
chr1	63172000	+	A	G	ALU	SINE/AluJb	AC103923.1	ncRNA_intronic	-
chr1	63172013	+	A	G	ALU	SINE/AluJb	AC103923.1	ncRNA_intronic	-
chr1	63172081	+	A	G	ALU	SINE/AluJb	AC103923.1	ncRNA_intronic	-
chr1	63172129	+	A	G	ALU	SINE/AluJb	AC103923.1	ncRNA_intronic	-
chr1	63172136	+	A	G	ALU	SINE/AluJb	AC103923.1	ncRNA_intronic	-
chr1	63172175	+	A	G	ALU	SINE/AluJb	AC103923.1	ncRNA_intronic	-
chr1	63172274	+	A	G	ALU	SINE/AluY	AC103923.1	ncRNA_intronic	-
chr1	63172314	+	A	G	ALU	SINE/AluY	AC103923.1	ncRNA_intronic	-
chr1	63172673	+	A	G	ALU	SINE/AluSx1	AC103923.1	ncRNA_intronic	yes
chr1	63172690	+	A	G	ALU	SINE/AluSx1	AC103923.1	ncRNA_intronic	-
chr1	63172712	+	A	G	ALU	SINE/AluSx1	AC103923.1	ncRNA_intronic	yes
chr1	63172719	+	A	G	ALU	SINE/AluSx1	AC103923.1	ncRNA_intronic	yes
chr1	63174137	+	A	G	ALU	SINE/AluSz	AC103923.1	ncRNA_intronic	-
chr1	63174138	+	A	G	ALU	SINE/AluSz	AC103923.1	ncRNA_intronic	yes
chr1	63174151	+	A	G	ALU	SINE/AluSz	AC103923.1	ncRNA_intronic	-
chr1	63174171	+	A	G	ALU	SINE/AluSz	AC103923.1	ncRNA_intronic	-
chr1	63174176	+	A	G	ALU	SINE/AluSz	AC103923.1	ncRNA_intronic	-
chr1	63174210	+	A	G	ALU	SINE/AluSz	AC103923.1	ncRNA_intronic	yes
chr1	63174226	+	A	G	ALU	SINE/AluSz	AC103923.1	ncRNA_intronic	yes
chr1	63174227	+	A	G	ALU	SINE/AluSz	AC103923.1	ncRNA_intronic	-
chr1	63174267	+	A	G	ALU	SINE/AluSz	AC103923.1	ncRNA_intronic	-
chr1	63174268	+	A	G	ALU	SINE/AluSz	AC103923.1	ncRNA_intronic	yes
chr1	63174275	+	A	G	ALU	SINE/AluSz	AC103923.1	ncRNA_intronic	-
chr1	63174279	+	A	G	ALU	SINE/AluSz	AC103923.1	ncRNA_intronic	-
chr1	63174296	+	A	G	ALU	SINE/AluSz	AC103923.1	ncRNA_intronic	-
chr1	63174326	+	A	G	ALU	SINE/AluSz	AC103923.1	ncRNA_intronic	-
chr1	63174364	+	A	G	ALU	SINE/AluSz	AC103923.1	ncRNA_intronic	-
chr1	63174682	+	A	G	ALU	SINE/AluSx1	AC103923.1	ncRNA_intronic	-
chr1	63174689	+	A	G	ALU	SINE/AluSx1	AC103923.1	ncRNA_intronic	-
chr1	63174730	+	A	G	ALU	SINE/AluSx1	AC103923.1	ncRNA_intronic	yes
chr1	63174757	+	A	G	ALU	SINE/AluSx1	AC103923.1	ncRNA_intronic	-
chr1	63174760	+	A	G	ALU	SINE/AluSx1	AC103923.1	ncRNA_intronic	yes
chr1	63174797	+	A	G	ALU	SINE/AluSx1	AC103923.1	ncRNA_intronic	yes
chr1	63174813	+	A	G	ALU	SINE/AluSx1	AC103923.1	ncRNA_intronic	yes
chr1	63174845	+	A	G	ALU	SINE/AluSx1	AC103923.1	ncRNA_intronic	yes
chr1	63174864	+	A	G	ALU	SINE/AluSx1	AC103923.1	ncRNA_intronic	yes
chr1	68563023	-	T	C	ALU	SINE/AluJb	GNG12-AS1	ncRNA_intronic	-
chr1	68563030	-	T	C	ALU	SINE/AluJb	GNG12-AS1	ncRNA_intronic	-
chr1	68563096	-	T	C	ALU	SINE/AluJb	GNG12-AS1	ncRNA_intronic	-
chr1	68563130	-	T	C	ALU	SINE/AluJb	GNG12-AS1	ncRNA_intronic	-
chr1	72820733	+	A	G	ALU	SINE/AluJr	AL513166.1	ncRNA_intronic	-
chr1	73170082	+	A	G	ALU	SINE/AluSx	AL513166.1,AL583808.1	ncRNA_intronic	-
chr1	73170119	+	A	G	ALU	SINE/AluSx	AL513166.1,AL583808.1	ncRNA_intronic	-
chr1	73170147	+	A	G	ALU	SINE/AluSx	AL513166.1,AL583808.1	ncRNA_intronic	-
chr1	77536560	+	A	G	ALU	SINE/AluSq2	AL035409.2	ncRNA_intronic	yes
chr1	84943891	-	T	C	ALU	SINE/AluJb	AL844170.1	ncRNA_intronic	-
chr1	84943925	-	T	C	ALU	SINE/AluJb	AL844170.1	ncRNA_intronic	-
chr1	84943927	-	T	C	ALU	SINE/AluJb	AL844170.1	ncRNA_intronic	-
chr1	84943941	-	T	C	ALU	SINE/AluJb	AL844170.1	ncRNA_intronic	-
chr1	84943959	-	T	C	ALU	SINE/AluJb	AL844170.1	ncRNA_intronic	yes
chr1	84944480	-	T	C	ALU	SINE/AluSx	AL844170.1	ncRNA_intronic	-
chr1	84944541	-	T	C	ALU	SINE/AluSx	AL844170.1	ncRNA_intronic	-
chr1	84944558	-	T	C	ALU	SINE/AluSx	AL844170.1	ncRNA_exonic	-
chr1	85043793	+	A	G	ALU	SINE/AluJo	AL359762.1	ncRNA_exonic	-
chr1	85043809	+	A	G	ALU	SINE/AluJo	AL359762.1	ncRNA_exonic	yes
chr1	89147769	-	T	C	ALU	SINE/AluSc	PKN2-AS1	ncRNA_intronic	-
chr1	89147777	-	T	C	ALU	SINE/AluSc	PKN2-AS1	ncRNA_intronic	yes
chr1	89147802	-	T	C	ALU	SINE/AluSc	PKN2-AS1	ncRNA_intronic	yes
chr1	89147805	-	T	C	ALU	SINE/AluSc	PKN2-AS1	ncRNA_intronic	yes
chr1	89147819	-	T	C	ALU	SINE/AluSc	PKN2-AS1	ncRNA_intronic	-
chr1	89147820	-	T	C	ALU	SINE/AluSc	PKN2-AS1	ncRNA_intronic	yes
chr1	89147838	-	T	C	ALU	SINE/AluSc	PKN2-AS1	ncRNA_intronic	-
chr1	89147846	-	T	C	ALU	SINE/AluSc	PKN2-AS1	ncRNA_intronic	yes
chr1	89147856	-	T	C	ALU	SINE/AluSc	PKN2-AS1	ncRNA_intronic	yes
chr1	89147859	-	T	C	ALU	SINE/AluSc	PKN2-AS1	ncRNA_intronic	yes
chr1	89147868	-	T	C	ALU	SINE/AluSc	PKN2-AS1	ncRNA_intronic	yes
chr1	89147886	-	T	C	ALU	SINE/AluSc	PKN2-AS1	ncRNA_intronic	yes
chr1	89148441	-	T	C	ALU	SINE/AluSx	PKN2-AS1	ncRNA_intronic	yes
chr1	90080964	-	T	C	ALU	SINE/AluSz	LRRC8C-DT	ncRNA_intronic	yes
chr1	90089205	-	T	C	ALU	SINE/AluSc8	LRRC8C-DT	ncRNA_intronic	yes
chr1	90094088	-	T	C	ALU	SINE/AluJr4	LRRC8C-DT	ncRNA_exonic	-
chr1	90094092	-	T	C	ALU	SINE/AluJr4	LRRC8C-DT	ncRNA_exonic	yes
chr1	90095455	-	T	C	ALU	SINE/AluSx1	LRRC8C-DT	ncRNA_exonic	-
chr1	90095473	-	T	C	ALU	SINE/AluSx1	LRRC8C-DT	ncRNA_exonic	yes
chr1	92655005	+	A	G	ALU	SINE/AluJb	AC104836.1	ncRNA_exonic	yes
chr1	92655023	+	A	G	ALU	SINE/AluJb	AC104836.1	ncRNA_exonic	yes
chr1	92655029	+	A	G	ALU	SINE/AluJb	AC104836.1	ncRNA_exonic	yes
chr1	92655030	+	A	G	ALU	SINE/AluJb	AC104836.1	ncRNA_exonic	yes
chr1	92655043	+	A	G	ALU	SINE/AluJb	AC104836.1	ncRNA_exonic	-
chr1	92655044	+	A	G	ALU	SINE/AluJb	AC104836.1	ncRNA_exonic	yes
chr1	92655056	+	A	G	ALU	SINE/AluJb	AC104836.1	ncRNA_exonic	yes
chr1	92655069	+	A	G	ALU	SINE/AluJb	AC104836.1	ncRNA_exonic	-
chr1	92655073	+	A	G	ALU	SINE/AluJb	AC104836.1	ncRNA_exonic	yes
chr1	92655085	+	A	G	ALU	SINE/AluJb	AC104836.1	ncRNA_exonic	yes
chr1	92655089	+	A	G	ALU	SINE/AluJb	AC104836.1	ncRNA_exonic	yes
chr1	92655093	+	A	G	ALU	SINE/AluJb	AC104836.1	ncRNA_exonic	yes
chr1	92655132	+	A	G	ALU	SINE/AluJb	AC104836.1	ncRNA_exonic	-
chr1	92655134	+	A	G	ALU	SINE/AluJb	AC104836.1	ncRNA_exonic	yes
chr1	92655138	+	A	G	ALU	SINE/AluJb	AC104836.1	ncRNA_exonic	yes
chr1	92655149	+	A	G	ALU	SINE/AluJb	AC104836.1	ncRNA_exonic	yes
chr1	92655212	+	A	G	ALU	SINE/AluJb	AC104836.1	ncRNA_intronic	yes
chr1	93747770	-	T	C	ALU	SINE/AluJb	CCDC18-AS1	ncRNA_intronic	-
chr1	93747789	-	T	C	ALU	SINE/AluJb	CCDC18-AS1	ncRNA_intronic	-
chr1	93747806	-	T	C	ALU	SINE/AluJb	CCDC18-AS1	ncRNA_intronic	yes
chr1	93750822	-	T	C	ALU	SINE/AluSz	CCDC18-AS1	ncRNA_intronic	yes
chr1	93750825	-	T	C	ALU	SINE/AluSz	CCDC18-AS1	ncRNA_intronic	-
chr1	93750907	-	T	C	ALU	SINE/AluSz	CCDC18-AS1	ncRNA_intronic	yes
chr1	93757730	-	T	C	ALU	SINE/AluSx1	CCDC18-AS1	ncRNA_intronic	yes
chr1	93765823	-	T	C	ALU	SINE/AluJo	CCDC18-AS1	ncRNA_intronic	yes
chr1	93765829	-	T	C	ALU	SINE/AluJo	CCDC18-AS1	ncRNA_intronic	yes
chr1	93765833	-	T	C	ALU	SINE/AluJo	CCDC18-AS1	ncRNA_intronic	yes
chr1	93765878	-	T	C	ALU	SINE/AluJo	CCDC18-AS1	ncRNA_intronic	yes
chr1	93765907	-	T	C	ALU	SINE/AluJo	CCDC18-AS1	ncRNA_intronic	yes
chr1	93765912	-	T	C	ALU	SINE/AluJo	CCDC18-AS1	ncRNA_intronic	yes
chr1	93765943	-	T	C	ALU	SINE/AluJo	CCDC18-AS1	ncRNA_intronic	yes
chr1	93765956	-	T	C	ALU	SINE/AluJo	CCDC18-AS1	ncRNA_intronic	yes
chr1	93771579	-	T	C	ALU	SINE/AluJo	CCDC18-AS1	ncRNA_intronic	-
chr1	93771611	-	T	C	ALU	SINE/AluJo	CCDC18-AS1	ncRNA_intronic	yes
chr1	93771614	-	T	C	ALU	SINE/AluJo	CCDC18-AS1	ncRNA_intronic	yes
chr1	93774110	-	T	C	ALU	SINE/AluJb	CCDC18-AS1	ncRNA_intronic	yes
chr1	93774119	-	T	C	ALU	SINE/AluJb	CCDC18-AS1	ncRNA_intronic	yes
chr1	93775278	-	T	C	ALU	SINE/AluSz6	CCDC18-AS1	ncRNA_exonic	yes
chr1	93775298	-	T	C	ALU	SINE/AluSz6	CCDC18-AS1	ncRNA_exonic	-
chr1	93775308	-	T	C	ALU	SINE/AluSz6	CCDC18-AS1	ncRNA_exonic	yes
chr1	93775311	-	T	C	ALU	SINE/AluSz6	CCDC18-AS1	ncRNA_exonic	yes
chr1	93775317	-	T	C	ALU	SINE/AluSz6	CCDC18-AS1	ncRNA_exonic	-
chr1	93778622	-	T	C	ALU	SINE/AluSx3	CCDC18-AS1	ncRNA_intronic	yes
chr1	93778644	-	T	C	ALU	SINE/AluSx3	CCDC18-AS1	ncRNA_intronic	yes
chr1	93778670	-	T	C	ALU	SINE/AluSx3	CCDC18-AS1	ncRNA_intronic	yes
chr1	93778680	-	T	C	ALU	SINE/AluSx3	CCDC18-AS1	ncRNA_intronic	yes
chr1	93778689	-	T	C	ALU	SINE/AluSx3	CCDC18-AS1	ncRNA_intronic	yes
chr1	93778706	-	T	C	ALU	SINE/AluSx3	CCDC18-AS1	ncRNA_intronic	yes
chr1	93778708	-	T	C	ALU	SINE/AluSx3	CCDC18-AS1	ncRNA_intronic	yes
chr1	93778733	-	T	C	ALU	SINE/AluSx3	CCDC18-AS1	ncRNA_intronic	yes
chr1	93778771	-	T	C	ALU	SINE/AluSx3	CCDC18-AS1	ncRNA_intronic	yes
chr1	93778773	-	T	C	ALU	SINE/AluSx3	CCDC18-AS1	ncRNA_intronic	yes
chr1	93780367	-	T	C	ALU	SINE/AluJr4	CCDC18-AS1	ncRNA_intronic	yes
chr1	93780369	-	T	C	ALU	SINE/AluJr4	CCDC18-AS1	ncRNA_intronic	yes
chr1	93780385	-	T	C	ALU	SINE/AluJr4	CCDC18-AS1	ncRNA_intronic	yes
chr1	93780534	-	T	C	ALU	SINE/AluJr4	CCDC18-AS1	ncRNA_intronic	yes
chr1	93780539	-	T	C	ALU	SINE/AluJr4	CCDC18-AS1	ncRNA_intronic	yes
chr1	93780728	-	T	C	ALU	SINE/AluSx	CCDC18-AS1	ncRNA_exonic	yes
chr1	93780756	-	T	C	ALU	SINE/AluSx	CCDC18-AS1	ncRNA_exonic	yes
chr1	93780761	-	T	C	ALU	SINE/AluSx	CCDC18-AS1	ncRNA_exonic	yes
chr1	93780779	-	T	C	ALU	SINE/AluSx	CCDC18-AS1	ncRNA_exonic	yes
chr1	93780786	-	T	C	ALU	SINE/AluSx	CCDC18-AS1	ncRNA_exonic	yes
chr1	93780842	-	T	C	ALU	SINE/AluSx	CCDC18-AS1	ncRNA_intronic	-
chr1	93780867	-	T	C	ALU	SINE/AluSx	CCDC18-AS1	ncRNA_intronic	-
chr1	93780869	-	T	C	ALU	SINE/AluSx	CCDC18-AS1	ncRNA_intronic	yes
chr1	93780882	-	T	C	ALU	SINE/AluSx	CCDC18-AS1	ncRNA_intronic	yes
chr1	93780883	-	T	C	ALU	SINE/AluSx	CCDC18-AS1	ncRNA_intronic	yes
chr1	93780915	-	T	C	ALU	SINE/AluSx	CCDC18-AS1	ncRNA_intronic	yes
chr1	93780944	-	T	C	ALU	SINE/AluSx	CCDC18-AS1	ncRNA_intronic	-
chr1	93786832	-	T	C	ALU	SINE/AluSz	CCDC18-AS1	ncRNA_intronic	yes
chr1	93786872	-	T	C	ALU	SINE/AluSz	CCDC18-AS1	ncRNA_intronic	yes
chr1	93786921	-	T	C	ALU	SINE/AluSz	CCDC18-AS1	ncRNA_intronic	-
chr1	93791301	-	T	C	ALU	SINE/AluSz	CCDC18-AS1	ncRNA_intronic	-
chr1	93791335	-	T	C	ALU	SINE/AluSz	CCDC18-AS1	ncRNA_exonic	yes
chr1	93791350	-	T	C	ALU	SINE/AluSz	CCDC18-AS1	ncRNA_exonic	yes
chr1	93791358	-	T	C	ALU	SINE/AluSz	CCDC18-AS1	ncRNA_exonic	yes
chr1	93791857	-	T	C	ALU	SINE/AluSp	CCDC18-AS1	ncRNA_intronic	yes
chr1	93791867	-	T	C	ALU	SINE/AluSp	CCDC18-AS1	ncRNA_intronic	yes
chr1	93792487	-	T	C	ALU	SINE/AluSc8	CCDC18-AS1	ncRNA_intronic	yes
chr1	93792497	-	T	C	ALU	SINE/AluSc8	CCDC18-AS1	ncRNA_intronic	-
chr1	93795481	-	T	C	ALU	SINE/AluSx1	CCDC18-AS1	ncRNA_intronic	yes
chr1	93795489	-	T	C	ALU	SINE/AluSx1	CCDC18-AS1	ncRNA_intronic	yes
chr1	93795525	-	T	C	ALU	SINE/AluSx1	CCDC18-AS1	ncRNA_intronic	yes
chr1	93795655	-	T	C	ALU	SINE/AluJr	CCDC18-AS1	ncRNA_intronic	yes
chr1	93795690	-	T	C	ALU	SINE/AluJr	CCDC18-AS1	ncRNA_intronic	yes
chr1	93795718	-	T	C	ALU	SINE/AluJr	CCDC18-AS1	ncRNA_intronic	yes
chr1	93795763	-	T	C	ALU	SINE/AluJr	CCDC18-AS1	ncRNA_intronic	yes
chr1	93795764	-	T	C	ALU	SINE/AluJr	CCDC18-AS1	ncRNA_intronic	yes
chr1	93798770	-	T	C	ALU	SINE/AluSc	CCDC18-AS1	ncRNA_intronic	yes
chr1	93798813	-	T	C	ALU	SINE/AluSc	CCDC18-AS1	ncRNA_intronic	-
chr1	93798917	-	T	C	ALU	SINE/AluSc	CCDC18-AS1	ncRNA_exonic	yes
chr1	93798943	-	T	C	ALU	SINE/AluSc	CCDC18-AS1	ncRNA_exonic	yes
chr1	93799016	-	T	C	ALU	SINE/AluSc	CCDC18-AS1	ncRNA_intronic	yes
chr1	93799020	-	T	C	ALU	SINE/AluSc	CCDC18-AS1	ncRNA_intronic	yes
chr1	93800914	-	T	C	ALU	SINE/AluSg	CCDC18-AS1	ncRNA_intronic	yes
chr1	93800926	-	T	C	ALU	SINE/AluSg	CCDC18-AS1	ncRNA_intronic	yes
chr1	93800966	-	T	C	ALU	SINE/AluSg	CCDC18-AS1	ncRNA_intronic	yes
chr1	93800977	-	T	C	ALU	SINE/AluSg	CCDC18-AS1	ncRNA_intronic	yes
chr1	93801002	-	T	C	ALU	SINE/AluSg	CCDC18-AS1	ncRNA_intronic	yes
chr1	93801020	-	T	C	ALU	SINE/AluSg	CCDC18-AS1	ncRNA_intronic	yes
chr1	93801044	-	T	C	ALU	SINE/AluSg	CCDC18-AS1	ncRNA_intronic	yes
chr1	93801046	-	T	C	ALU	SINE/AluSg	CCDC18-AS1	ncRNA_intronic	yes
chr1	93801056	-	T	C	ALU	SINE/AluSg	CCDC18-AS1	ncRNA_intronic	yes
chr1	93801068	-	T	C	ALU	SINE/AluSg	CCDC18-AS1	ncRNA_intronic	yes
chr1	93801082	-	T	C	ALU	SINE/AluSg	CCDC18-AS1	ncRNA_intronic	yes
chr1	93801086	-	T	C	ALU	SINE/AluSg	CCDC18-AS1	ncRNA_intronic	yes
chr1	93801105	-	T	C	ALU	SINE/AluSg	CCDC18-AS1	ncRNA_intronic	yes
chr1	93801106	-	T	C	ALU	SINE/AluSg	CCDC18-AS1	ncRNA_intronic	yes
chr1	93803495	-	T	C	ALU	SINE/AluJr	CCDC18-AS1	ncRNA_exonic	yes
chr1	93803499	-	T	C	ALU	SINE/AluJr	CCDC18-AS1	ncRNA_exonic	yes
chr1	93803506	-	T	C	ALU	SINE/AluJr	CCDC18-AS1	ncRNA_exonic	-
chr1	93803522	-	T	C	ALU	SINE/AluJr	CCDC18-AS1	ncRNA_exonic	yes
chr1	93803536	-	T	C	ALU	SINE/AluJr	CCDC18-AS1	ncRNA_exonic	yes
chr1	93803542	-	T	C	ALU	SINE/AluJr	CCDC18-AS1	ncRNA_exonic	yes
chr1	93803562	-	T	C	ALU	SINE/AluJr	CCDC18-AS1	ncRNA_exonic	yes
chr1	93803622	-	T	C	ALU	SINE/AluJr	CCDC18-AS1	ncRNA_exonic	yes
chr1	95407089	+	A	G	ALU	SINE/AluSx3	AC105942.1	ncRNA_intronic	-
chr1	95717133	+	A	G	ALU	SINE/AluSz	AC092802.3	ncRNA_intronic	-
chr1	98466131	-	T	C	ALU	SINE/AluJo	MIR137HG	ncRNA_intronic	yes
chr1	98466137	-	T	C	ALU	SINE/AluJo	MIR137HG	ncRNA_intronic	-
chr1	98466147	-	T	C	ALU	SINE/AluJo	MIR137HG	ncRNA_intronic	yes
chr1	98466159	-	T	C	ALU	SINE/AluJo	MIR137HG	ncRNA_intronic	-
chr1	98466176	-	T	C	ALU	SINE/AluJo	MIR137HG	ncRNA_intronic	-
chr1	98466177	-	T	C	ALU	SINE/AluJo	MIR137HG	ncRNA_intronic	-
chr1	98466196	-	T	C	ALU	SINE/AluJo	MIR137HG	ncRNA_intronic	-
chr1	98466207	-	T	C	ALU	SINE/AluJo	MIR137HG	ncRNA_intronic	-
chr1	98466212	-	T	C	ALU	SINE/AluJo	MIR137HG	ncRNA_intronic	-
chr1	98466213	-	T	C	ALU	SINE/AluJo	MIR137HG	ncRNA_intronic	yes
chr1	98466226	-	T	C	ALU	SINE/AluJo	MIR137HG	ncRNA_intronic	-
chr1	98466233	-	T	C	ALU	SINE/AluJo	MIR137HG	ncRNA_intronic	yes
chr1	98470214	-	T	C	ALU	SINE/AluJr	MIR137HG	ncRNA_intronic	yes
chr1	98470232	-	T	C	ALU	SINE/AluJr	MIR137HG	ncRNA_intronic	-
chr1	98470248	-	T	C	ALU	SINE/AluJr	MIR137HG	ncRNA_intronic	-
chr1	98470255	-	T	C	ALU	SINE/AluJr	MIR137HG	ncRNA_intronic	-
chr1	98470256	-	T	C	ALU	SINE/AluJr	MIR137HG	ncRNA_intronic	-
chr1	98477262	-	T	C	ALU	SINE/AluSg	MIR137HG	ncRNA_intronic	-
chr1	98477263	-	T	C	ALU	SINE/AluSg	MIR137HG	ncRNA_intronic	-
chr1	98477282	-	T	C	ALU	SINE/AluSg	MIR137HG	ncRNA_intronic	-
chr1	98477285	-	T	C	ALU	SINE/AluSg	MIR137HG	ncRNA_intronic	-
chr1	98477298	-	T	C	ALU	SINE/AluSg	MIR137HG	ncRNA_intronic	-
chr1	98482184	-	T	C	ALU	SINE/AluJb	MIR137HG	ncRNA_intronic	yes
chr1	98482260	-	T	C	ALU	SINE/AluJb	MIR137HG	ncRNA_intronic	yes
chr1	98482261	-	T	C	ALU	SINE/AluJb	MIR137HG	ncRNA_intronic	yes
chr1	98482301	-	T	C	ALU	SINE/AluJb	MIR137HG	ncRNA_intronic	-
chr1	98482321	-	T	C	ALU	SINE/AluJb	MIR137HG	ncRNA_intronic	yes
chr1	98482351	-	T	C	ALU	SINE/AluJb	MIR137HG	ncRNA_intronic	yes
chr1	98482364	-	T	C	ALU	SINE/AluJb	MIR137HG	ncRNA_intronic	yes
chr1	98484400	-	T	C	ALU	SINE/AluSx1	MIR137HG	ncRNA_intronic	yes
chr1	98484412	-	T	C	ALU	SINE/AluSx1	MIR137HG	ncRNA_intronic	yes
chr1	98484413	-	T	C	ALU	SINE/AluSx1	MIR137HG	ncRNA_intronic	yes
chr1	98484449	-	T	C	ALU	SINE/AluSx1	MIR137HG	ncRNA_intronic	yes
chr1	98484454	-	T	C	ALU	SINE/AluSx1	MIR137HG	ncRNA_intronic	yes
chr1	98484470	-	T	C	ALU	SINE/AluSx1	MIR137HG	ncRNA_intronic	yes
chr1	98484483	-	T	C	ALU	SINE/AluSx1	MIR137HG	ncRNA_intronic	-
chr1	98484494	-	T	C	ALU	SINE/AluSx1	MIR137HG	ncRNA_intronic	yes
chr1	98484506	-	T	C	ALU	SINE/AluSx1	MIR137HG	ncRNA_intronic	yes
chr1	98484518	-	T	C	ALU	SINE/AluSx1	MIR137HG	ncRNA_intronic	yes
chr1	98484531	-	T	C	ALU	SINE/AluSx1	MIR137HG	ncRNA_intronic	-
chr1	98484532	-	T	C	ALU	SINE/AluSx1	MIR137HG	ncRNA_intronic	yes
chr1	98484535	-	T	C	ALU	SINE/AluSx1	MIR137HG	ncRNA_intronic	yes
chr1	98484536	-	T	C	ALU	SINE/AluSx1	MIR137HG	ncRNA_intronic	yes
chr1	98484580	-	T	C	ALU	SINE/AluSx1	MIR137HG	ncRNA_intronic	-
chr1	98484592	-	T	C	ALU	SINE/AluSx1	MIR137HG	ncRNA_intronic	-
chr1	98484616	-	T	C	ALU	SINE/AluSx1	MIR137HG	ncRNA_intronic	yes
chr1	98485758	-	T	C	ALU	SINE/AluSx1	MIR137HG	ncRNA_intronic	-
chr1	98485769	-	T	C	ALU	SINE/AluSx1	MIR137HG	ncRNA_intronic	yes
chr1	98485789	-	T	C	ALU	SINE/AluSx1	MIR137HG	ncRNA_intronic	-
chr1	98485790	-	T	C	ALU	SINE/AluSx1	MIR137HG	ncRNA_intronic	yes
chr1	98485798	-	T	C	ALU	SINE/AluSx1	MIR137HG	ncRNA_intronic	-
chr1	98485804	-	T	C	ALU	SINE/AluSx1	MIR137HG	ncRNA_intronic	-
chr1	98485808	-	T	C	ALU	SINE/AluSx1	MIR137HG	ncRNA_intronic	-
chr1	98485814	-	T	C	ALU	SINE/AluSx1	MIR137HG	ncRNA_intronic	yes
chr1	98485837	-	T	C	ALU	SINE/AluSx1	MIR137HG	ncRNA_intronic	-
chr1	98485853	-	T	C	ALU	SINE/AluSx1	MIR137HG	ncRNA_intronic	-
chr1	98485857	-	T	C	ALU	SINE/AluSx1	MIR137HG	ncRNA_intronic	yes
chr1	98485877	-	T	C	ALU	SINE/AluSx1	MIR137HG	ncRNA_intronic	yes
chr1	98485909	-	T	C	ALU	SINE/AluSx1	MIR137HG	ncRNA_intronic	yes
chr1	98485940	-	T	C	ALU	SINE/AluSx1	MIR137HG	ncRNA_intronic	yes
chr1	98485946	-	T	C	ALU	SINE/AluSx1	MIR137HG	ncRNA_intronic	yes
chr1	98485947	-	T	C	ALU	SINE/AluSx1	MIR137HG	ncRNA_intronic	-
chr1	98485976	-	T	C	ALU	SINE/AluSx1	MIR137HG	ncRNA_intronic	yes
chr1	98488635	-	T	C	ALU	SINE/AluJo	MIR137HG	ncRNA_intronic	yes
chr1	98488636	-	T	C	ALU	SINE/AluJo	MIR137HG	ncRNA_intronic	yes
chr1	98488639	-	T	C	ALU	SINE/AluJo	MIR137HG	ncRNA_intronic	yes
chr1	98488640	-	T	C	ALU	SINE/AluJo	MIR137HG	ncRNA_intronic	-
chr1	98488660	-	T	C	ALU	SINE/AluJo	MIR137HG	ncRNA_intronic	-
chr1	98488670	-	T	C	ALU	SINE/AluJo	MIR137HG	ncRNA_intronic	-
chr1	98488715	-	T	C	ALU	SINE/AluJo	MIR137HG	ncRNA_intronic	yes
chr1	98706282	+	A	G	ALU	SINE/AluSg	LINC01776	ncRNA_intronic	-
chr1	100719262	-	T	C	ALU	SINE/AluJo	RTCA-AS1	ncRNA_exonic	-
chr1	100719329	-	T	C	ALU	SINE/AluJo	RTCA-AS1	ncRNA_exonic	yes
chr1	100719339	-	T	C	ALU	SINE/AluJo	RTCA-AS1	ncRNA_exonic	-
chr1	110633563	+	A	G	ALU	SINE/AluJb	LINC01397	ncRNA_intronic	-
chr1	110633625	+	A	G	ALU	SINE/AluJb	LINC01397	ncRNA_intronic	-
chr1	110633633	+	A	G	ALU	SINE/AluJb	LINC01397	ncRNA_intronic	-
chr1	110892667	+	A	G	ALU	SINE/AluSz	LAMTOR5-AS1	ncRNA_intronic	yes
chr1	110892676	+	A	G	ALU	SINE/AluSz	LAMTOR5-AS1	ncRNA_intronic	yes
chr1	110892684	+	A	G	ALU	SINE/AluSz	LAMTOR5-AS1	ncRNA_intronic	yes
chr1	110895149	+	A	G	ALU	SINE/AluSx3	LAMTOR5-AS1	ncRNA_intronic	yes
chr1	110895219	+	A	G	ALU	SINE/AluSx3	LAMTOR5-AS1	ncRNA_intronic	yes
chr1	110895246	+	A	G	ALU	SINE/AluSx3	LAMTOR5-AS1	ncRNA_intronic	yes
chr1	110895709	+	A	G	ALU	SINE/AluSx3	LAMTOR5-AS1	ncRNA_intronic	yes
chr1	110895710	+	A	G	ALU	SINE/AluSx3	LAMTOR5-AS1	ncRNA_intronic	yes
chr1	110895727	+	A	G	ALU	SINE/AluSx3	LAMTOR5-AS1	ncRNA_intronic	-
chr1	110895749	+	A	G	ALU	SINE/AluSx3	LAMTOR5-AS1	ncRNA_intronic	yes
chr1	110895762	+	A	G	ALU	SINE/AluSx3	LAMTOR5-AS1	ncRNA_intronic	-
chr1	110895765	+	A	G	ALU	SINE/AluSx3	LAMTOR5-AS1	ncRNA_intronic	-
chr1	110895767	+	A	G	ALU	SINE/AluSx3	LAMTOR5-AS1	ncRNA_intronic	yes
chr1	110895791	+	A	G	ALU	SINE/AluSx3	LAMTOR5-AS1	ncRNA_intronic	-
chr1	110895808	+	A	G	ALU	SINE/AluSx3	LAMTOR5-AS1	ncRNA_intronic	yes
chr1	110895817	+	A	G	ALU	SINE/AluSx3	LAMTOR5-AS1	ncRNA_intronic	yes
chr1	110895840	+	A	G	ALU	SINE/AluSx3	LAMTOR5-AS1	ncRNA_intronic	-
chr1	110895889	+	A	G	ALU	SINE/AluSx3	LAMTOR5-AS1	ncRNA_intronic	yes
chr1	110897716	+	A	G	ALU	SINE/AluSg	LAMTOR5-AS1	ncRNA_intronic	-
chr1	110897805	+	A	G	ALU	SINE/AluSg	LAMTOR5-AS1	ncRNA_intronic	-
chr1	110900118	+	A	G	ALU	SINE/AluSx1	LAMTOR5-AS1	ncRNA_intronic	yes
chr1	110900141	-	T	C	ALU	SINE/AluSx1	LAMTOR5-AS1	ncRNA_intronic	-
chr1	110900168	+	A	G	ALU	SINE/AluSx1	LAMTOR5-AS1	ncRNA_intronic	yes
chr1	110900175	+	A	G	ALU	SINE/AluSx1	LAMTOR5-AS1	ncRNA_intronic	yes
chr1	110900187	+	A	G	ALU	SINE/AluSx1	LAMTOR5-AS1	ncRNA_intronic	yes
chr1	110900192	+	A	G	ALU	SINE/AluSx1	LAMTOR5-AS1	ncRNA_intronic	yes
chr1	110900214	+	A	G	ALU	SINE/AluSx1	LAMTOR5-AS1	ncRNA_intronic	yes
chr1	110900227	+	A	G	ALU	SINE/AluSx1	LAMTOR5-AS1	ncRNA_intronic	yes
chr1	110900241	+	A	G	ALU	SINE/AluSx1	LAMTOR5-AS1	ncRNA_intronic	yes
chr1	110900258	+	A	G	ALU	SINE/AluSx1	LAMTOR5-AS1	ncRNA_intronic	yes
chr1	110900272	+	A	G	ALU	SINE/AluSx1	LAMTOR5-AS1	ncRNA_intronic	yes
chr1	110900688	+	A	G	ALU	SINE/AluJb	LAMTOR5-AS1	ncRNA_intronic	yes
chr1	110900696	+	A	G	ALU	SINE/AluJb	LAMTOR5-AS1	ncRNA_intronic	yes
chr1	110900730	+	A	G	ALU	SINE/AluJb	LAMTOR5-AS1	ncRNA_intronic	yes
chr1	110900745	+	A	G	ALU	SINE/AluJb	LAMTOR5-AS1	ncRNA_intronic	yes
chr1	110900746	+	A	G	ALU	SINE/AluJb	LAMTOR5-AS1	ncRNA_intronic	yes
chr1	110900752	+	A	G	ALU	SINE/AluJb	LAMTOR5-AS1	ncRNA_intronic	yes
chr1	110900770	+	A	G	ALU	SINE/AluJb	LAMTOR5-AS1	ncRNA_intronic	yes
chr1	110900771	+	A	G	ALU	SINE/AluJb	LAMTOR5-AS1	ncRNA_intronic	yes
chr1	110900783	+	A	G	ALU	SINE/AluJb	LAMTOR5-AS1	ncRNA_intronic	yes
chr1	110900821	+	A	G	ALU	SINE/AluJb	LAMTOR5-AS1	ncRNA_intronic	yes
chr1	110900827	+	A	G	ALU	SINE/AluJb	LAMTOR5-AS1	ncRNA_intronic	yes
chr1	110900870	+	A	G	ALU	SINE/AluJb	LAMTOR5-AS1	ncRNA_intronic	yes
chr1	110900901	+	A	G	ALU	SINE/AluJb	LAMTOR5-AS1	ncRNA_intronic	-
chr1	110902001	+	A	G	ALU	SINE/AluJo	LAMTOR5-AS1	ncRNA_intronic	yes
chr1	110902014	+	A	G	ALU	SINE/AluJo	LAMTOR5-AS1	ncRNA_intronic	yes
chr1	110902015	+	A	G	ALU	SINE/AluJo	LAMTOR5-AS1	ncRNA_intronic	yes
chr1	110902032	+	A	G	ALU	SINE/AluJo	LAMTOR5-AS1	ncRNA_intronic	yes
chr1	110902044	+	A	G	ALU	SINE/AluJo	LAMTOR5-AS1	ncRNA_intronic	yes
chr1	110902053	+	A	G	ALU	SINE/AluJo	LAMTOR5-AS1	ncRNA_intronic	yes
chr1	110902055	+	A	G	ALU	SINE/AluJo	LAMTOR5-AS1	ncRNA_intronic	yes
chr1	110902079	+	A	G	ALU	SINE/AluJo	LAMTOR5-AS1	ncRNA_intronic	-
chr1	110902080	+	A	G	ALU	SINE/AluJo	LAMTOR5-AS1	ncRNA_intronic	yes
chr1	110902112	+	A	G	ALU	SINE/AluJo	LAMTOR5-AS1	ncRNA_intronic	yes
chr1	110902124	+	A	G	ALU	SINE/AluJo	LAMTOR5-AS1	ncRNA_intronic	yes
chr1	110902178	+	A	G	ALU	SINE/AluJo	LAMTOR5-AS1	ncRNA_intronic	yes
chr1	110902185	+	A	G	ALU	SINE/AluJo	LAMTOR5-AS1	ncRNA_intronic	yes
chr1	110902460	+	A	G	ALU	SINE/AluSq2	LAMTOR5-AS1	ncRNA_intronic	yes
chr1	110902495	+	A	G	ALU	SINE/AluSq2	LAMTOR5-AS1	ncRNA_intronic	yes
chr1	110902500	+	A	G	ALU	SINE/AluSq2	LAMTOR5-AS1	ncRNA_intronic	yes
chr1	110902509	+	A	G	ALU	SINE/AluSq2	LAMTOR5-AS1	ncRNA_intronic	yes
chr1	110902524	+	A	G	ALU	SINE/AluSq2	LAMTOR5-AS1	ncRNA_intronic	yes
chr1	110902563	+	A	G	ALU	SINE/AluSq2	LAMTOR5-AS1	ncRNA_intronic	yes
chr1	110902595	+	A	G	ALU	SINE/AluSq2	LAMTOR5-AS1	ncRNA_intronic	yes
chr1	110902599	+	A	G	ALU	SINE/AluSq2	LAMTOR5-AS1	ncRNA_intronic	yes
chr1	110902606	+	A	G	ALU	SINE/AluSq2	LAMTOR5-AS1	ncRNA_intronic	yes
chr1	110902621	+	A	G	ALU	SINE/AluSq2	LAMTOR5-AS1	ncRNA_intronic	yes
chr1	110902622	+	A	G	ALU	SINE/AluSq2	LAMTOR5-AS1	ncRNA_intronic	yes
chr1	110902630	+	A	G	ALU	SINE/AluSq2	LAMTOR5-AS1	ncRNA_intronic	yes
chr1	110902631	+	A	G	ALU	SINE/AluSq2	LAMTOR5-AS1	ncRNA_intronic	yes
chr1	110902863	+	A	G	ALU	SINE/AluJb	LAMTOR5-AS1	ncRNA_intronic	yes
chr1	110902912	+	A	G	ALU	SINE/AluJb	LAMTOR5-AS1	ncRNA_intronic	yes
chr1	110902926	+	A	G	ALU	SINE/AluJb	LAMTOR5-AS1	ncRNA_intronic	yes
chr1	110902943	+	A	G	ALU	SINE/AluJb	LAMTOR5-AS1	ncRNA_intronic	-
chr1	110902948	+	A	G	ALU	SINE/AluJb	LAMTOR5-AS1	ncRNA_intronic	yes
chr1	110902949	+	A	G	ALU	SINE/AluJb	LAMTOR5-AS1	ncRNA_intronic	yes
chr1	110902951	+	A	G	ALU	SINE/AluJb	LAMTOR5-AS1	ncRNA_intronic	yes
chr1	110902997	+	A	G	ALU	SINE/AluJb	LAMTOR5-AS1	ncRNA_intronic	-
chr1	110903002	+	A	G	ALU	SINE/AluJb	LAMTOR5-AS1	ncRNA_intronic	-
chr1	110903009	+	A	G	ALU	SINE/AluJb	LAMTOR5-AS1	ncRNA_intronic	yes
chr1	110903013	+	A	G	ALU	SINE/AluJb	LAMTOR5-AS1	ncRNA_intronic	yes
chr1	110903020	+	A	G	ALU	SINE/AluJb	LAMTOR5-AS1	ncRNA_intronic	-
chr1	110903039	+	A	G	ALU	SINE/AluJb	LAMTOR5-AS1	ncRNA_intronic	yes
chr1	110903044	+	A	G	ALU	SINE/AluJb	LAMTOR5-AS1	ncRNA_intronic	yes
chr1	110903049	+	A	G	ALU	SINE/AluJb	LAMTOR5-AS1	ncRNA_intronic	yes
chr1	110903053	+	A	G	ALU	SINE/AluJb	LAMTOR5-AS1	ncRNA_intronic	yes
chr1	110903056	+	A	G	ALU	SINE/AluJb	LAMTOR5-AS1	ncRNA_intronic	yes
chr1	110903065	+	A	G	ALU	SINE/AluJb	LAMTOR5-AS1	ncRNA_intronic	yes
chr1	110903980	+	A	G	ALU	SINE/AluSz	LAMTOR5-AS1	ncRNA_intronic	yes
chr1	110903981	+	A	G	ALU	SINE/AluSz	LAMTOR5-AS1	ncRNA_intronic	yes
chr1	110903985	+	A	G	ALU	SINE/AluSz	LAMTOR5-AS1	ncRNA_intronic	yes
chr1	110904047	+	A	G	ALU	SINE/AluSz	LAMTOR5-AS1	ncRNA_intronic	yes
chr1	110904064	+	A	G	ALU	SINE/AluSz	LAMTOR5-AS1	ncRNA_intronic	-
chr1	110904078	+	A	G	ALU	SINE/AluSz	LAMTOR5-AS1	ncRNA_intronic	yes
chr1	110904133	+	A	G	ALU	SINE/AluSz	LAMTOR5-AS1	ncRNA_intronic	yes
chr1	110904142	+	A	G	ALU	SINE/AluSz	LAMTOR5-AS1	ncRNA_intronic	yes
chr1	110904148	+	A	G	ALU	SINE/AluSz	LAMTOR5-AS1	ncRNA_intronic	yes
chr1	110904981	+	A	G	ALU	SINE/AluSx1	LAMTOR5-AS1	ncRNA_intronic	yes
chr1	110904982	+	A	G	ALU	SINE/AluSx1	LAMTOR5-AS1	ncRNA_intronic	yes
chr1	110905027	+	A	G	ALU	SINE/AluSx1	LAMTOR5-AS1	ncRNA_intronic	yes
chr1	110905030	+	A	G	ALU	SINE/AluSx1	LAMTOR5-AS1	ncRNA_intronic	-
chr1	110905038	+	A	G	ALU	SINE/AluSx1	LAMTOR5-AS1	ncRNA_intronic	yes
chr1	110905051	+	A	G	ALU	SINE/AluSx1	LAMTOR5-AS1	ncRNA_intronic	yes
chr1	110905058	+	A	G	ALU	SINE/AluSx1	LAMTOR5-AS1	ncRNA_intronic	yes
chr1	110905059	+	A	G	ALU	SINE/AluSx1	LAMTOR5-AS1	ncRNA_intronic	yes
chr1	110905123	+	A	G	ALU	SINE/AluSx1	LAMTOR5-AS1	ncRNA_intronic	yes
chr1	110905152	+	A	G	ALU	SINE/AluSx1	LAMTOR5-AS1	ncRNA_intronic	yes
chr1	110951143	+	A	G	ALU	SINE/AluJr	LAMTOR5-AS1	ncRNA_exonic	yes
chr1	110951184	+	A	G	ALU	SINE/AluJr	LAMTOR5-AS1	ncRNA_exonic	-
chr1	110951185	+	A	G	ALU	SINE/AluJr	LAMTOR5-AS1	ncRNA_exonic	yes
chr1	110951202	+	A	G	ALU	SINE/AluJr	LAMTOR5-AS1	ncRNA_exonic	yes
chr1	110951221	+	A	G	ALU	SINE/AluJr	LAMTOR5-AS1	ncRNA_exonic	-
chr1	110951224	+	A	G	ALU	SINE/AluJr	LAMTOR5-AS1	ncRNA_exonic	yes
chr1	110951226	+	A	G	ALU	SINE/AluJr	LAMTOR5-AS1	ncRNA_exonic	yes
chr1	110951257	+	A	G	ALU	SINE/AluJr	LAMTOR5-AS1	ncRNA_exonic	yes
chr1	110951269	+	A	G	ALU	SINE/AluJr	LAMTOR5-AS1	ncRNA_exonic	yes
chr1	110951296	+	A	G	ALU	SINE/AluJr	LAMTOR5-AS1	ncRNA_exonic	yes
chr1	110951308	+	A	G	ALU	SINE/AluJr	LAMTOR5-AS1	ncRNA_exonic	yes
chr1	110951324	+	A	G	ALU	SINE/AluJr	LAMTOR5-AS1	ncRNA_exonic	yes
chr1	110951358	+	A	G	ALU	SINE/AluJr	LAMTOR5-AS1	ncRNA_exonic	-
chr1	110951607	+	A	G	ALU	SINE/AluJr	LAMTOR5-AS1	ncRNA_exonic	yes
chr1	110951661	+	A	G	ALU	SINE/AluJr	LAMTOR5-AS1	ncRNA_exonic	yes
chr1	110952318	+	A	G	ALU	SINE/AluSz	LAMTOR5-AS1	ncRNA_intronic	yes
chr1	110952348	+	A	G	ALU	SINE/AluSz	LAMTOR5-AS1	ncRNA_intronic	yes
chr1	110953404	+	A	G	ALU	SINE/AluSz	LAMTOR5-AS1	ncRNA_intronic	-
chr1	110953406	+	A	G	ALU	SINE/AluSz	LAMTOR5-AS1	ncRNA_intronic	-
chr1	110953834	+	A	G	ALU	SINE/AluJb	LAMTOR5-AS1	ncRNA_exonic	yes
chr1	111488185	-	T	C	ALU	SINE/AluSx	AL360270.1	ncRNA_intronic	-
chr1	111488226	-	T	C	ALU	SINE/AluSx	AL360270.1	ncRNA_intronic	-
chr1	111488227	-	T	C	ALU	SINE/AluSx	AL360270.1	ncRNA_intronic	-
chr1	111488230	-	T	C	ALU	SINE/AluSx	AL360270.1	ncRNA_intronic	-
chr1	111488252	-	T	C	ALU	SINE/AluSx	AL360270.1	ncRNA_intronic	yes
chr1	111981935	-	T	C	ALU	SINE/AluSq	AL390195.2	ncRNA_intronic	-
chr1	111982004	-	T	C	ALU	SINE/AluSq	AL390195.2	ncRNA_intronic	yes
chr1	111982073	-	T	C	ALU	SINE/AluSq	AL390195.2	ncRNA_intronic	yes
chr1	111982087	-	T	C	ALU	SINE/AluSq	AL390195.2	ncRNA_intronic	yes
chr1	111982110	-	T	C	ALU	SINE/AluSq	AL390195.2	ncRNA_intronic	yes
chr1	111982172	-	T	C	ALU	SINE/AluSq	AL390195.2	ncRNA_intronic	yes
chr1	113403395	+	A	G	ALU	SINE/AluSp	LINC01357	ncRNA_intronic	-
chr1	113504162	+	A	G	ALU	SINE/AluSx1	SLC16A1-AS1	ncRNA_intronic	yes
chr1	113504808	+	A	G	ALU	SINE/AluSz	SLC16A1-AS1	ncRNA_intronic	yes
chr1	113504864	+	A	G	ALU	SINE/AluSz	SLC16A1-AS1	ncRNA_intronic	yes
chr1	113504890	+	A	G	ALU	SINE/AluSz	SLC16A1-AS1	ncRNA_intronic	yes
chr1	113505146	+	A	G	ALU	SINE/AluSz	SLC16A1-AS1	ncRNA_intronic	yes
chr1	113507542	+	A	G	ALU	SINE/AluSx	SLC16A1-AS1	ncRNA_intronic	-
chr1	113507567	+	A	G	ALU	SINE/AluSx	SLC16A1-AS1	ncRNA_intronic	-
chr1	113507568	+	A	G	ALU	SINE/AluSx	SLC16A1-AS1	ncRNA_intronic	yes
chr1	113507593	+	A	G	ALU	SINE/AluSx	SLC16A1-AS1	ncRNA_intronic	yes
chr1	113507597	+	A	G	ALU	SINE/AluSx	SLC16A1-AS1	ncRNA_intronic	yes
chr1	113507601	+	A	G	ALU	SINE/AluSx	SLC16A1-AS1	ncRNA_intronic	yes
chr1	113508487	+	A	G	ALU	SINE/AluY	SLC16A1-AS1	ncRNA_intronic	yes
chr1	113509187	+	A	G	ALU	SINE/AluSg	SLC16A1-AS1	ncRNA_intronic	yes
chr1	113509217	+	A	G	ALU	SINE/AluSg	SLC16A1-AS1	ncRNA_intronic	-
chr1	113509222	+	A	G	ALU	SINE/AluSg	SLC16A1-AS1	ncRNA_intronic	yes
chr1	113509239	+	A	G	ALU	SINE/AluSg	SLC16A1-AS1	ncRNA_intronic	yes
chr1	113509328	+	A	G	ALU	SINE/AluSg	SLC16A1-AS1	ncRNA_intronic	yes
chr1	113509345	+	A	G	ALU	SINE/AluSg	SLC16A1-AS1	ncRNA_intronic	yes
chr1	113509361	+	A	G	ALU	SINE/AluSg	SLC16A1-AS1	ncRNA_intronic	yes
chr1	113509388	+	A	G	ALU	SINE/AluSg	SLC16A1-AS1	ncRNA_intronic	yes
chr1	113509406	+	A	G	ALU	SINE/AluSg	SLC16A1-AS1	ncRNA_intronic	-
chr1	113509835	+	A	G	ALU	SINE/AluSx	SLC16A1-AS1	ncRNA_intronic	yes
chr1	113509849	+	A	G	ALU	SINE/AluSx	SLC16A1-AS1	ncRNA_intronic	yes
chr1	113509888	+	A	G	ALU	SINE/AluSx	SLC16A1-AS1	ncRNA_intronic	yes
chr1	113509889	+	A	G	ALU	SINE/AluSx	SLC16A1-AS1	ncRNA_intronic	yes
chr1	113509893	+	A	G	ALU	SINE/AluSx	SLC16A1-AS1	ncRNA_intronic	yes
chr1	113509906	+	A	G	ALU	SINE/AluSx	SLC16A1-AS1	ncRNA_intronic	yes
chr1	113509913	+	A	G	ALU	SINE/AluSx	SLC16A1-AS1	ncRNA_intronic	yes
chr1	113509914	+	A	G	ALU	SINE/AluSx	SLC16A1-AS1	ncRNA_intronic	yes
chr1	113509915	+	A	G	ALU	SINE/AluSx	SLC16A1-AS1	ncRNA_intronic	yes
chr1	113509918	+	A	G	ALU	SINE/AluSx	SLC16A1-AS1	ncRNA_intronic	yes
chr1	113509928	+	A	G	ALU	SINE/AluSx	SLC16A1-AS1	ncRNA_intronic	yes
chr1	113509930	+	A	G	ALU	SINE/AluSx	SLC16A1-AS1	ncRNA_intronic	yes
chr1	113509963	+	A	G	ALU	SINE/AluSx	SLC16A1-AS1	ncRNA_intronic	yes
chr1	113509969	+	A	G	ALU	SINE/AluSx	SLC16A1-AS1	ncRNA_intronic	yes
chr1	113509972	+	A	G	ALU	SINE/AluSx	SLC16A1-AS1	ncRNA_intronic	yes
chr1	113509986	+	A	G	ALU	SINE/AluSx	SLC16A1-AS1	ncRNA_intronic	yes
chr1	113509989	+	A	G	ALU	SINE/AluSx	SLC16A1-AS1	ncRNA_intronic	yes
chr1	113509998	+	A	G	ALU	SINE/AluSx	SLC16A1-AS1	ncRNA_intronic	yes
chr1	113510003	+	A	G	ALU	SINE/AluSx	SLC16A1-AS1	ncRNA_intronic	yes
chr1	113510036	+	A	G	ALU	SINE/AluSx	SLC16A1-AS1	ncRNA_intronic	yes
chr1	113510041	+	A	G	ALU	SINE/AluSx	SLC16A1-AS1	ncRNA_intronic	yes
chr1	113510050	+	A	G	ALU	SINE/AluSx	SLC16A1-AS1	ncRNA_intronic	yes
chr1	113510072	+	A	G	ALU	SINE/AluSx	SLC16A1-AS1	ncRNA_intronic	yes
chr1	113511418	+	A	G	ALU	SINE/AluY	SLC16A1-AS1	ncRNA_exonic	yes
chr1	113511439	+	A	G	ALU	SINE/AluY	SLC16A1-AS1	ncRNA_exonic	yes
chr1	113511475	+	A	G	ALU	SINE/AluY	SLC16A1-AS1	ncRNA_exonic	yes
chr1	113511792	+	A	G	ALU	SINE/AluSp	SLC16A1-AS1	ncRNA_exonic	-
chr1	113511806	+	A	G	ALU	SINE/AluSp	SLC16A1-AS1	ncRNA_exonic	-
chr1	113511817	+	A	G	ALU	SINE/AluSp	SLC16A1-AS1	ncRNA_exonic	-
chr1	113511931	+	A	G	ALU	SINE/AluSp	SLC16A1-AS1	ncRNA_exonic	yes
chr1	113512093	+	A	G	ALU	SINE/AluSx1	SLC16A1-AS1	ncRNA_exonic	yes
chr1	113512094	+	A	G	ALU	SINE/AluSx1	SLC16A1-AS1	ncRNA_exonic	yes
chr1	113512102	+	A	G	ALU	SINE/AluSx1	SLC16A1-AS1	ncRNA_exonic	yes
chr1	113512117	+	A	G	ALU	SINE/AluSx1	SLC16A1-AS1	ncRNA_exonic	yes
chr1	113513025	+	A	G	ALU	SINE/AluSq2	SLC16A1-AS1	ncRNA_exonic	yes
chr1	113513082	+	A	G	ALU	SINE/AluSq2	SLC16A1-AS1	ncRNA_exonic	yes
chr1	113513095	+	A	G	ALU	SINE/AluSq2	SLC16A1-AS1	ncRNA_exonic	yes
chr1	113513105	+	A	G	ALU	SINE/AluSq2	SLC16A1-AS1	ncRNA_exonic	yes
chr1	113513202	+	A	G	ALU	SINE/AluSq2	SLC16A1-AS1	ncRNA_exonic	yes
chr1	113513224	+	A	G	ALU	SINE/AluSq2	SLC16A1-AS1	ncRNA_exonic	-
chr1	113513241	+	A	G	ALU	SINE/AluSq2	SLC16A1-AS1	ncRNA_exonic	-
chr1	113513279	+	A	G	ALU	SINE/AluSq2	SLC16A1-AS1	ncRNA_exonic	yes
chr1	113514281	+	A	G	ALU	SINE/AluSz	SLC16A1-AS1	ncRNA_exonic	yes
chr1	113514329	+	A	G	ALU	SINE/AluSz	SLC16A1-AS1	ncRNA_exonic	yes
chr1	113514394	+	A	G	ALU	SINE/AluSz	SLC16A1-AS1	ncRNA_exonic	yes
chr1	113514418	+	A	G	ALU	SINE/AluSz	SLC16A1-AS1	ncRNA_exonic	yes
chr1	113514424	+	A	G	ALU	SINE/AluSz	SLC16A1-AS1	ncRNA_exonic	yes
chr1	113514471	+	A	G	ALU	SINE/AluSz	SLC16A1-AS1	ncRNA_exonic	-
chr1	113514750	+	A	G	ALU	SINE/AluY	SLC16A1-AS1	ncRNA_exonic	yes
chr1	113514751	+	A	G	ALU	SINE/AluY	SLC16A1-AS1	ncRNA_exonic	yes
chr1	113514756	+	A	G	ALU	SINE/AluY	SLC16A1-AS1	ncRNA_exonic	-
chr1	113514795	+	A	G	ALU	SINE/AluY	SLC16A1-AS1	ncRNA_exonic	-
chr1	113515279	+	A	G	ALU	SINE/AluSx	SLC16A1-AS1	ncRNA_exonic	yes
chr1	113515300	+	A	G	ALU	SINE/AluSx	SLC16A1-AS1	ncRNA_exonic	yes
chr1	113516107	+	A	G	ALU	SINE/AluSx1	SLC16A1-AS1	ncRNA_exonic	yes
chr1	113516463	+	A	G	ALU	SINE/AluJr4	SLC16A1-AS1	ncRNA_exonic	-
chr1	113516495	+	A	G	ALU	SINE/AluJr4	SLC16A1-AS1	ncRNA_exonic	yes
chr1	113516597	+	A	G	ALU	SINE/AluJr4	SLC16A1-AS1	ncRNA_exonic	-
chr1	113516599	+	A	G	ALU	SINE/AluJr4	SLC16A1-AS1	ncRNA_exonic	yes
chr1	113516682	+	A	G	ALU	SINE/AluSx1	SLC16A1-AS1	ncRNA_exonic	yes
chr1	113516695	+	A	G	ALU	SINE/AluSx1	SLC16A1-AS1	ncRNA_exonic	yes
chr1	113516696	+	A	G	ALU	SINE/AluSx1	SLC16A1-AS1	ncRNA_exonic	-
chr1	113516750	+	A	G	ALU	SINE/AluSx1	SLC16A1-AS1	ncRNA_exonic	-
chr1	113516769	+	A	G	ALU	SINE/AluSx1	SLC16A1-AS1	ncRNA_exonic	yes
chr1	113516840	+	A	G	ALU	SINE/AluSx1	SLC16A1-AS1	ncRNA_exonic	yes
chr1	113519191	+	A	G	ALU	SINE/AluSg	SLC16A1-AS1	ncRNA_intronic	-
chr1	113519356	+	A	G	ALU	SINE/AluSg	SLC16A1-AS1	ncRNA_intronic	yes
chr1	113519965	+	A	G	ALU	SINE/AluSx1	SLC16A1-AS1	ncRNA_intronic	-
chr1	113520025	+	A	G	ALU	SINE/AluSx1	SLC16A1-AS1	ncRNA_intronic	-
chr1	113520384	+	A	G	ALU	SINE/AluSp	SLC16A1-AS1	ncRNA_intronic	-
chr1	113520467	+	A	G	ALU	SINE/AluSp	SLC16A1-AS1	ncRNA_intronic	yes
chr1	113520468	+	A	G	ALU	SINE/AluSp	SLC16A1-AS1	ncRNA_intronic	yes
chr1	113520764	+	A	G	ALU	SINE/AluJb	SLC16A1-AS1	ncRNA_intronic	yes
chr1	113520924	+	A	G	ALU	SINE/AluJb	SLC16A1-AS1	ncRNA_intronic	yes
chr1	113520959	+	A	G	ALU	SINE/AluJb	SLC16A1-AS1	ncRNA_intronic	-
chr1	113520962	+	A	G	ALU	SINE/AluJb	SLC16A1-AS1	ncRNA_intronic	-
chr1	113520967	+	A	G	ALU	SINE/AluJb	SLC16A1-AS1	ncRNA_intronic	-
chr1	113520970	+	A	G	ALU	SINE/AluJb	SLC16A1-AS1	ncRNA_intronic	-
chr1	113520983	+	A	G	ALU	SINE/AluJb	SLC16A1-AS1	ncRNA_intronic	yes
chr1	113520985	+	A	G	ALU	SINE/AluJb	SLC16A1-AS1	ncRNA_intronic	-
chr1	113520989	+	A	G	ALU	SINE/AluJb	SLC16A1-AS1	ncRNA_intronic	-
chr1	113520992	+	A	G	ALU	SINE/AluJb	SLC16A1-AS1	ncRNA_intronic	-
chr1	113521717	+	A	G	ALU	SINE/AluJr4	AL390242.1,SLC16A1-AS1	ncRNA_intronic	yes
chr1	113521725	+	A	G	ALU	SINE/AluJr4	AL390242.1,SLC16A1-AS1	ncRNA_intronic	yes
chr1	113521731	+	A	G	ALU	SINE/AluJr4	AL390242.1,SLC16A1-AS1	ncRNA_intronic	yes
chr1	113521735	+	A	G	ALU	SINE/AluJr4	AL390242.1,SLC16A1-AS1	ncRNA_intronic	yes
chr1	113521744	+	A	G	ALU	SINE/AluJr4	AL390242.1,SLC16A1-AS1	ncRNA_intronic	yes
chr1	113521749	+	A	G	ALU	SINE/AluJr4	AL390242.1,SLC16A1-AS1	ncRNA_intronic	yes
chr1	113522304	+	A	G	ALU	SINE/AluSg	AL390242.1,SLC16A1-AS1	ncRNA_intronic	yes
chr1	113522367	+	A	G	ALU	SINE/AluSg	AL390242.1,SLC16A1-AS1	ncRNA_intronic	yes
chr1	113522368	+	A	G	ALU	SINE/AluSg	AL390242.1,SLC16A1-AS1	ncRNA_intronic	yes
chr1	113522731	+	A	G	ALU	SINE/AluSq2	AL390242.1,SLC16A1-AS1	ncRNA_intronic	-
chr1	113522752	+	A	G	ALU	SINE/AluSq2	AL390242.1,SLC16A1-AS1	ncRNA_intronic	yes
chr1	113522769	+	A	G	ALU	SINE/AluSq2	AL390242.1,SLC16A1-AS1	ncRNA_intronic	yes
chr1	113522790	+	A	G	ALU	SINE/AluSq2	AL390242.1,SLC16A1-AS1	ncRNA_intronic	yes
chr1	113522792	+	A	G	ALU	SINE/AluSq2	AL390242.1,SLC16A1-AS1	ncRNA_intronic	yes
chr1	113522796	+	A	G	ALU	SINE/AluSq2	AL390242.1,SLC16A1-AS1	ncRNA_intronic	yes
chr1	113522798	+	A	G	ALU	SINE/AluSq2	AL390242.1,SLC16A1-AS1	ncRNA_intronic	yes
chr1	113522800	+	A	G	ALU	SINE/AluSq2	AL390242.1,SLC16A1-AS1	ncRNA_intronic	yes
chr1	113522833	+	A	G	ALU	SINE/AluSq2	AL390242.1,SLC16A1-AS1	ncRNA_intronic	yes
chr1	113522836	+	A	G	ALU	SINE/AluSq2	AL390242.1,SLC16A1-AS1	ncRNA_intronic	yes
chr1	113522839	+	A	G	ALU	SINE/AluSq2	AL390242.1,SLC16A1-AS1	ncRNA_intronic	yes
chr1	113522850	+	A	G	ALU	SINE/AluSq2	AL390242.1,SLC16A1-AS1	ncRNA_intronic	yes
chr1	113522853	+	A	G	ALU	SINE/AluSq2	AL390242.1,SLC16A1-AS1	ncRNA_intronic	yes
chr1	113522862	+	A	G	ALU	SINE/AluSq2	AL390242.1,SLC16A1-AS1	ncRNA_intronic	yes
chr1	113522875	+	A	G	ALU	SINE/AluSq2	AL390242.1,SLC16A1-AS1	ncRNA_intronic	-
chr1	113522915	+	A	G	ALU	SINE/AluSq2	AL390242.1,SLC16A1-AS1	ncRNA_intronic	yes
chr1	113522928	+	A	G	ALU	SINE/AluSq2	AL390242.1,SLC16A1-AS1	ncRNA_intronic	yes
chr1	113523536	+	A	G	ALU	SINE/AluY	AL390242.1,SLC16A1-AS1	ncRNA_intronic	yes
chr1	113523644	+	A	G	ALU	SINE/AluY	AL390242.1,SLC16A1-AS1	ncRNA_intronic	yes
chr1	113523747	+	A	G	ALU	SINE/AluY	AL390242.1,SLC16A1-AS1	ncRNA_intronic	-
chr1	113523776	+	A	G	ALU	SINE/AluY	AL390242.1,SLC16A1-AS1	ncRNA_intronic	-
chr1	113523850	+	A	G	ALU	SINE/AluSz6	AL390242.1,SLC16A1-AS1	ncRNA_intronic	yes
chr1	113523892	+	A	G	ALU	SINE/AluSz6	AL390242.1,SLC16A1-AS1	ncRNA_intronic	-
chr1	113523903	+	A	G	ALU	SINE/AluSz6	AL390242.1,SLC16A1-AS1	ncRNA_intronic	yes
chr1	113524536	+	A	G	ALU	SINE/AluSq	AL390242.1,SLC16A1-AS1	ncRNA_intronic	yes
chr1	113525354	+	A	G	ALU	SINE/AluSz6	AL390242.1,SLC16A1-AS1	ncRNA_intronic	yes
chr1	113525376	+	A	G	ALU	SINE/AluSz6	AL390242.1,SLC16A1-AS1	ncRNA_intronic	yes
chr1	113525385	+	A	G	ALU	SINE/AluSz6	AL390242.1,SLC16A1-AS1	ncRNA_intronic	-
chr1	113527020	+	A	G	ALU	SINE/AluSg	AL390242.1,SLC16A1-AS1	ncRNA_intronic	-
chr1	113527100	+	A	G	ALU	SINE/AluSg	AL390242.1,SLC16A1-AS1	ncRNA_intronic	yes
chr1	113527156	+	A	G	ALU	SINE/AluSg	AL390242.1,SLC16A1-AS1	ncRNA_intronic	-
chr1	113527201	+	A	G	ALU	SINE/AluSg	AL390242.1,SLC16A1-AS1	ncRNA_intronic	yes
chr1	113529539	+	A	G	ALU	SINE/AluY	AL390242.1,SLC16A1-AS1	ncRNA_intronic	yes
chr1	113530357	+	A	G	ALU	SINE/AluSq10	AL390242.1,SLC16A1-AS1	ncRNA_intronic	yes
chr1	113530371	+	A	G	ALU	SINE/AluSq10	AL390242.1,SLC16A1-AS1	ncRNA_intronic	yes
chr1	113530623	+	A	G	ALU	SINE/AluSz6	AL390242.1,SLC16A1-AS1	ncRNA_intronic	yes
chr1	113532606	+	A	G	ALU	SINE/AluSx1	AL390242.1,SLC16A1-AS1	ncRNA_intronic	-
chr1	113532667	+	A	G	ALU	SINE/AluSx1	AL390242.1,SLC16A1-AS1	ncRNA_intronic	yes
chr1	113533168	+	A	G	ALU	SINE/AluSp	AL390242.1,SLC16A1-AS1	ncRNA_intronic	-
chr1	113533208	+	A	G	ALU	SINE/AluSp	AL390242.1,SLC16A1-AS1	ncRNA_intronic	-
chr1	113534742	+	A	G	ALU	SINE/AluSx1	AL390242.1,SLC16A1-AS1	ncRNA_intronic	yes
chr1	113535333	+	A	G	ALU	SINE/AluJb	AL390242.1,SLC16A1-AS1	ncRNA_intronic	yes
chr1	113535338	+	A	G	ALU	SINE/AluJb	AL390242.1,SLC16A1-AS1	ncRNA_intronic	yes
chr1	113535341	+	A	G	ALU	SINE/AluJb	AL390242.1,SLC16A1-AS1	ncRNA_intronic	yes
chr1	113535371	+	A	G	ALU	SINE/AluJb	AL390242.1,SLC16A1-AS1	ncRNA_intronic	-
chr1	113536064	+	A	G	ALU	SINE/AluY	AL390242.1,SLC16A1-AS1	ncRNA_intronic	yes
chr1	113536563	+	A	G	ALU	SINE/AluSg	AL390242.1,SLC16A1-AS1	ncRNA_intronic	yes
chr1	113536566	+	A	G	ALU	SINE/AluSg	AL390242.1,SLC16A1-AS1	ncRNA_intronic	yes
chr1	113536723	+	A	G	ALU	SINE/AluSg	AL390242.1,SLC16A1-AS1	ncRNA_intronic	yes
chr1	113536815	+	A	G	ALU	SINE/AluSg	AL390242.1,SLC16A1-AS1	ncRNA_intronic	yes
chr1	113536824	+	A	G	ALU	SINE/AluSg	AL390242.1,SLC16A1-AS1	ncRNA_intronic	yes
chr1	113537494	+	A	G	ALU	SINE/AluSx1	AL390242.1,SLC16A1-AS1	ncRNA_intronic	yes
chr1	113538988	+	A	G	ALU	SINE/AluSz6	SLC16A1-AS1	ncRNA_exonic	-
chr1	113539009	+	A	G	ALU	SINE/AluSz6	SLC16A1-AS1	ncRNA_exonic	-
chr1	113539024	+	A	G	ALU	SINE/AluSz6	SLC16A1-AS1	ncRNA_exonic	yes
chr1	113539084	+	A	G	ALU	SINE/AluSz6	SLC16A1-AS1	ncRNA_exonic	-
chr1	113539133	+	A	G	ALU	SINE/AluSz6	SLC16A1-AS1	ncRNA_exonic	-
chr1	113539925	+	A	G	ALU	SINE/AluY	AL390242.1,SLC16A1-AS1	ncRNA_intronic	yes
chr1	113542180	+	A	G	ALU	SINE/AluSx	AL390242.1	ncRNA_exonic	-
chr1	113542181	+	A	G	ALU	SINE/AluSx	AL390242.1	ncRNA_exonic	-
chr1	113542183	+	A	G	ALU	SINE/AluSx	AL390242.1	ncRNA_exonic	-
chr1	113542190	+	A	G	ALU	SINE/AluSx	AL390242.1	ncRNA_exonic	-
chr1	113542207	+	A	G	ALU	SINE/AluSx	AL390242.1	ncRNA_exonic	yes
chr1	113542208	+	A	G	ALU	SINE/AluSx	AL390242.1	ncRNA_exonic	-
chr1	113542219	+	A	G	ALU	SINE/AluSx	AL390242.1	ncRNA_exonic	yes
chr1	113542255	+	A	G	ALU	SINE/AluSx	AL390242.1	ncRNA_exonic	-
chr1	113544275	+	A	G	ALU	SINE/AluY	SLC16A1-AS1	ncRNA_exonic	yes
chr1	113544354	+	A	G	ALU	SINE/AluSx	SLC16A1-AS1	ncRNA_exonic	-
chr1	113545585	+	A	G	ALU	SINE/AluSg7	SLC16A1-AS1	ncRNA_intronic	-
chr1	113546038	+	A	G	ALU	SINE/AluSc8	SLC16A1-AS1	ncRNA_intronic	yes
chr1	113546040	+	A	G	ALU	SINE/AluSc8	SLC16A1-AS1	ncRNA_intronic	yes
chr1	113546041	+	A	G	ALU	SINE/AluSc8	SLC16A1-AS1	ncRNA_intronic	yes
chr1	113546051	+	A	G	ALU	SINE/AluSc8	SLC16A1-AS1	ncRNA_intronic	yes
chr1	113546056	+	A	G	ALU	SINE/AluSc8	SLC16A1-AS1	ncRNA_intronic	yes
chr1	113546070	+	A	G	ALU	SINE/AluSc8	SLC16A1-AS1	ncRNA_intronic	yes
chr1	113546076	+	A	G	ALU	SINE/AluSc8	SLC16A1-AS1	ncRNA_intronic	yes
chr1	113546094	+	A	G	ALU	SINE/AluSc8	SLC16A1-AS1	ncRNA_intronic	yes
chr1	113546155	+	A	G	ALU	SINE/AluSc8	SLC16A1-AS1	ncRNA_intronic	yes
chr1	113546180	+	A	G	ALU	SINE/AluSc8	SLC16A1-AS1	ncRNA_intronic	yes
chr1	113546225	+	A	G	ALU	SINE/AluSc8	SLC16A1-AS1	ncRNA_intronic	yes
chr1	113546234	+	A	G	ALU	SINE/AluSc8	SLC16A1-AS1	ncRNA_intronic	yes
chr1	113546247	+	A	G	ALU	SINE/AluSc8	SLC16A1-AS1	ncRNA_intronic	yes
chr1	113546576	+	A	G	ALU	SINE/AluSp	SLC16A1-AS1	ncRNA_intronic	yes
chr1	113546741	+	A	G	ALU	SINE/AluSp	SLC16A1-AS1	ncRNA_intronic	yes
chr1	113546742	+	A	G	ALU	SINE/AluSp	SLC16A1-AS1	ncRNA_intronic	yes
chr1	113547431	+	A	G	ALU	SINE/AluSg	SLC16A1-AS1	ncRNA_intronic	yes
chr1	113547432	+	A	G	ALU	SINE/AluSg	SLC16A1-AS1	ncRNA_intronic	yes
chr1	113547448	+	A	G	ALU	SINE/AluSg	SLC16A1-AS1	ncRNA_intronic	-
chr1	113547503	+	A	G	ALU	SINE/AluSg	SLC16A1-AS1	ncRNA_intronic	yes
chr1	113547599	+	A	G	ALU	SINE/AluSg	SLC16A1-AS1	ncRNA_intronic	yes
chr1	113547623	+	A	G	ALU	SINE/AluSg	SLC16A1-AS1	ncRNA_intronic	yes
chr1	113547748	+	A	G	ALU	SINE/AluSp	SLC16A1-AS1	ncRNA_intronic	yes
chr1	113547844	+	A	G	ALU	SINE/AluSp	SLC16A1-AS1	ncRNA_intronic	-
chr1	113547872	+	A	G	ALU	SINE/AluSp	SLC16A1-AS1	ncRNA_intronic	-
chr1	113547912	+	A	G	ALU	SINE/AluSp	SLC16A1-AS1	ncRNA_intronic	yes
chr1	113548133	+	A	G	ALU	SINE/AluSc8	SLC16A1-AS1	ncRNA_intronic	-
chr1	113548134	+	A	G	ALU	SINE/AluSc8	SLC16A1-AS1	ncRNA_intronic	yes
chr1	113548164	+	A	G	ALU	SINE/AluSc8	SLC16A1-AS1	ncRNA_intronic	-
chr1	113548186	+	A	G	ALU	SINE/AluSc8	SLC16A1-AS1	ncRNA_intronic	-
chr1	113548201	+	A	G	ALU	SINE/AluSc8	SLC16A1-AS1	ncRNA_intronic	-
chr1	113548205	+	A	G	ALU	SINE/AluSc8	SLC16A1-AS1	ncRNA_intronic	-
chr1	113548807	+	A	G	ALU	SINE/AluSx	SLC16A1-AS1	ncRNA_intronic	yes
chr1	113548884	+	A	G	ALU	SINE/AluSx	SLC16A1-AS1	ncRNA_intronic	-
chr1	113548885	+	A	G	ALU	SINE/AluSx	SLC16A1-AS1	ncRNA_intronic	-
chr1	113548906	+	A	G	ALU	SINE/AluSx	SLC16A1-AS1	ncRNA_intronic	yes
chr1	113548950	+	A	G	ALU	SINE/AluSx	SLC16A1-AS1	ncRNA_intronic	yes
chr1	113548951	+	A	G	ALU	SINE/AluSx	SLC16A1-AS1	ncRNA_intronic	yes
chr1	113548967	+	A	G	ALU	SINE/AluSx	SLC16A1-AS1	ncRNA_intronic	-
chr1	113548977	+	A	G	ALU	SINE/AluSx	SLC16A1-AS1	ncRNA_intronic	-
chr1	113548991	+	A	G	ALU	SINE/AluSx	SLC16A1-AS1	ncRNA_intronic	-
chr1	113548992	+	A	G	ALU	SINE/AluSx	SLC16A1-AS1	ncRNA_intronic	-
chr1	113549003	+	A	G	ALU	SINE/AluSx	SLC16A1-AS1	ncRNA_intronic	-
chr1	113549055	+	A	G	ALU	SINE/AluSx	SLC16A1-AS1	ncRNA_intronic	-
chr1	113549205	+	A	G	ALU	SINE/AluY	SLC16A1-AS1	ncRNA_intronic	-
chr1	113549262	+	A	G	ALU	SINE/AluY	SLC16A1-AS1	ncRNA_intronic	-
chr1	113549286	+	A	G	ALU	SINE/AluY	SLC16A1-AS1	ncRNA_intronic	yes
chr1	113549299	+	A	G	ALU	SINE/AluY	SLC16A1-AS1	ncRNA_intronic	yes
chr1	113549321	+	A	G	ALU	SINE/AluY	SLC16A1-AS1	ncRNA_intronic	yes
chr1	113549366	+	A	G	ALU	SINE/AluY	SLC16A1-AS1	ncRNA_intronic	yes
chr1	113549578	+	A	G	ALU	SINE/AluSg	SLC16A1-AS1	ncRNA_intronic	yes
chr1	113549588	+	A	G	ALU	SINE/AluSg	SLC16A1-AS1	ncRNA_intronic	yes
chr1	113549615	+	A	G	ALU	SINE/AluSg	SLC16A1-AS1	ncRNA_intronic	yes
chr1	113549639	+	A	G	ALU	SINE/AluSg	SLC16A1-AS1	ncRNA_intronic	yes
chr1	113549704	+	A	G	ALU	SINE/AluSg	SLC16A1-AS1	ncRNA_intronic	yes
chr1	113549710	+	A	G	ALU	SINE/AluSg	SLC16A1-AS1	ncRNA_intronic	-
chr1	113549714	+	A	G	ALU	SINE/AluSg	SLC16A1-AS1	ncRNA_intronic	-
chr1	113549745	+	A	G	ALU	SINE/AluSg	SLC16A1-AS1	ncRNA_intronic	yes
chr1	113552174	+	A	G	ALU	SINE/AluSx1	SLC16A1-AS1	ncRNA_intronic	-
chr1	113552175	+	A	G	ALU	SINE/AluSx1	SLC16A1-AS1	ncRNA_intronic	yes
chr1	113552209	+	A	G	ALU	SINE/AluSx1	SLC16A1-AS1	ncRNA_intronic	-
chr1	113552236	+	A	G	ALU	SINE/AluSx1	SLC16A1-AS1	ncRNA_intronic	-
chr1	113552239	+	A	G	ALU	SINE/AluSx1	SLC16A1-AS1	ncRNA_intronic	yes
chr1	113552249	+	A	G	ALU	SINE/AluSx1	SLC16A1-AS1	ncRNA_intronic	-
chr1	113552269	+	A	G	ALU	SINE/AluSx1	SLC16A1-AS1	ncRNA_intronic	-
chr1	113552283	+	A	G	ALU	SINE/AluSx1	SLC16A1-AS1	ncRNA_intronic	yes
chr1	113552306	+	A	G	ALU	SINE/AluSx1	SLC16A1-AS1	ncRNA_intronic	yes
chr1	113552307	+	A	G	ALU	SINE/AluSx1	SLC16A1-AS1	ncRNA_intronic	-
chr1	113552315	+	A	G	ALU	SINE/AluSx1	SLC16A1-AS1	ncRNA_intronic	-
chr1	113552320	+	A	G	ALU	SINE/AluSx1	SLC16A1-AS1	ncRNA_intronic	-
chr1	113552325	+	A	G	ALU	SINE/AluSx1	SLC16A1-AS1	ncRNA_intronic	-
chr1	113552329	+	A	G	ALU	SINE/AluSx1	SLC16A1-AS1	ncRNA_intronic	yes
chr1	113552348	+	A	G	ALU	SINE/AluSx1	SLC16A1-AS1	ncRNA_intronic	yes
chr1	113552360	+	A	G	ALU	SINE/AluSx1	SLC16A1-AS1	ncRNA_intronic	yes
chr1	113552488	+	A	G	ALU	SINE/AluSq2	SLC16A1-AS1	ncRNA_intronic	yes
chr1	113552492	+	A	G	ALU	SINE/AluSq2	SLC16A1-AS1	ncRNA_intronic	yes
chr1	113552522	+	A	G	ALU	SINE/AluSq2	SLC16A1-AS1	ncRNA_intronic	-
chr1	113552525	+	A	G	ALU	SINE/AluSq2	SLC16A1-AS1	ncRNA_intronic	-
chr1	113552611	+	A	G	ALU	SINE/AluSq2	SLC16A1-AS1	ncRNA_intronic	yes
chr1	113552612	+	A	G	ALU	SINE/AluSq2	SLC16A1-AS1	ncRNA_intronic	yes
chr1	113552621	+	A	G	ALU	SINE/AluSq2	SLC16A1-AS1	ncRNA_intronic	yes
chr1	113552638	+	A	G	ALU	SINE/AluSq2	SLC16A1-AS1	ncRNA_intronic	-
chr1	113552647	+	A	G	ALU	SINE/AluSq2	SLC16A1-AS1	ncRNA_intronic	yes
chr1	113552653	+	A	G	ALU	SINE/AluSq2	SLC16A1-AS1	ncRNA_intronic	yes
chr1	113553081	+	A	G	ALU	SINE/AluSq2	SLC16A1-AS1	ncRNA_intronic	yes
chr1	113553118	+	A	G	ALU	SINE/AluSq2	SLC16A1-AS1	ncRNA_intronic	yes
chr1	113553122	+	A	G	ALU	SINE/AluSq2	SLC16A1-AS1	ncRNA_intronic	yes
chr1	113553135	+	A	G	ALU	SINE/AluSq2	SLC16A1-AS1	ncRNA_intronic	yes
chr1	113553170	+	A	G	ALU	SINE/AluSq2	SLC16A1-AS1	ncRNA_intronic	yes
chr1	113553201	+	A	G	ALU	SINE/AluSq2	SLC16A1-AS1	ncRNA_intronic	yes
chr1	113553376	+	A	G	ALU	SINE/AluSx1	SLC16A1-AS1	ncRNA_intronic	-
chr1	113553411	+	A	G	ALU	SINE/AluSx1	SLC16A1-AS1	ncRNA_intronic	yes
chr1	113553484	+	A	G	ALU	SINE/AluSx1	SLC16A1-AS1	ncRNA_intronic	-
chr1	113553485	+	A	G	ALU	SINE/AluSx1	SLC16A1-AS1	ncRNA_intronic	yes
chr1	113553504	+	A	G	ALU	SINE/AluSx1	SLC16A1-AS1	ncRNA_intronic	yes
chr1	113553518	+	A	G	ALU	SINE/AluSx1	SLC16A1-AS1	ncRNA_intronic	-
chr1	113553583	+	A	G	ALU	SINE/AluSx1	SLC16A1-AS1	ncRNA_intronic	-
chr1	113553700	+	A	G	ALU	SINE/AluSx3	SLC16A1-AS1	ncRNA_intronic	yes
chr1	113553722	+	A	G	ALU	SINE/AluSx3	SLC16A1-AS1	ncRNA_intronic	yes
chr1	113553737	+	A	G	ALU	SINE/AluSx3	SLC16A1-AS1	ncRNA_intronic	yes
chr1	113553746	+	A	G	ALU	SINE/AluSx3	SLC16A1-AS1	ncRNA_intronic	yes
chr1	113553753	+	A	G	ALU	SINE/AluSx3	SLC16A1-AS1	ncRNA_intronic	yes
chr1	113553833	+	A	G	ALU	SINE/AluSx3	SLC16A1-AS1	ncRNA_intronic	yes
chr1	113556193	+	A	G	ALU	SINE/AluSz	LRIG2-DT	ncRNA_exonic	yes
chr1	113556264	+	A	G	ALU	SINE/AluSz	LRIG2-DT	ncRNA_exonic	-
chr1	113556318	+	A	G	ALU	SINE/AluSz	LRIG2-DT	ncRNA_exonic	yes
chr1	113556371	+	A	G	ALU	SINE/AluSz	LRIG2-DT	ncRNA_exonic	yes
chr1	113556456	-	T	C	ALU	SINE/AluSz	LRIG2-DT	ncRNA_exonic	-
chr1	113556977	+	A	G	ALU	SINE/AluSx1	LRIG2-DT,SLC16A1-AS1	ncRNA_intronic	yes
chr1	113557040	+	A	G	ALU	SINE/AluSx1	LRIG2-DT,SLC16A1-AS1	ncRNA_intronic	yes
chr1	113557066	+	A	G	ALU	SINE/AluSx1	LRIG2-DT,SLC16A1-AS1	ncRNA_intronic	yes
chr1	113557093	+	A	G	ALU	SINE/AluSx1	LRIG2-DT,SLC16A1-AS1	ncRNA_intronic	yes
chr1	113557107	+	A	G	ALU	SINE/AluSx1	LRIG2-DT,SLC16A1-AS1	ncRNA_intronic	-
chr1	113557515	+	A	G	ALU	SINE/AluJo	LRIG2-DT,SLC16A1-AS1	ncRNA_intronic	yes
chr1	113557525	+	A	G	ALU	SINE/AluJo	LRIG2-DT,SLC16A1-AS1	ncRNA_intronic	yes
chr1	113557563	+	A	G	ALU	SINE/AluJo	LRIG2-DT,SLC16A1-AS1	ncRNA_intronic	yes
chr1	113557576	+	A	G	ALU	SINE/AluJo	LRIG2-DT,SLC16A1-AS1	ncRNA_intronic	yes
chr1	113557577	+	A	G	ALU	SINE/AluJo	LRIG2-DT,SLC16A1-AS1	ncRNA_intronic	yes
chr1	113557590	+	A	G	ALU	SINE/AluJo	LRIG2-DT,SLC16A1-AS1	ncRNA_intronic	yes
chr1	113557592	+	A	G	ALU	SINE/AluJo	LRIG2-DT,SLC16A1-AS1	ncRNA_intronic	yes
chr1	113557599	+	A	G	ALU	SINE/AluJo	LRIG2-DT,SLC16A1-AS1	ncRNA_intronic	yes
chr1	113557641	+	A	G	ALU	SINE/AluJo	LRIG2-DT,SLC16A1-AS1	ncRNA_intronic	yes
chr1	113557662	+	A	G	ALU	SINE/AluJo	LRIG2-DT,SLC16A1-AS1	ncRNA_intronic	yes
chr1	113557699	+	A	G	ALU	SINE/AluJo	LRIG2-DT,SLC16A1-AS1	ncRNA_intronic	yes
chr1	113558896	+	A	G	ALU	SINE/AluSx	LRIG2-DT,SLC16A1-AS1	ncRNA_intronic	-
chr1	113559650	+	A	G	ALU	SINE/AluSq2	LRIG2-DT,SLC16A1-AS1	ncRNA_intronic	yes
chr1	113559724	+	A	G	ALU	SINE/AluSq2	LRIG2-DT,SLC16A1-AS1	ncRNA_intronic	yes
chr1	113559727	+	A	G	ALU	SINE/AluSq2	LRIG2-DT,SLC16A1-AS1	ncRNA_intronic	yes
chr1	113559753	+	A	G	ALU	SINE/AluSq2	LRIG2-DT,SLC16A1-AS1	ncRNA_intronic	yes
chr1	113561922	+	A	G	Rep non-Alu	SINE/FAM	LRIG2-DT,SLC16A1-AS1	ncRNA_intronic	yes
chr1	113562570	+	A	G	ALU	SINE/AluSp	LRIG2-DT,SLC16A1-AS1	ncRNA_intronic	yes
chr1	113562571	+	A	G	ALU	SINE/AluSp	LRIG2-DT,SLC16A1-AS1	ncRNA_intronic	yes
chr1	113562639	+	A	G	ALU	SINE/AluSp	LRIG2-DT,SLC16A1-AS1	ncRNA_intronic	-
chr1	113562640	+	A	G	ALU	SINE/AluSp	LRIG2-DT,SLC16A1-AS1	ncRNA_intronic	yes
chr1	113562647	+	A	G	ALU	SINE/AluSp	LRIG2-DT,SLC16A1-AS1	ncRNA_intronic	-
chr1	113562656	+	A	G	ALU	SINE/AluSp	LRIG2-DT,SLC16A1-AS1	ncRNA_intronic	yes
chr1	113562662	+	A	G	ALU	SINE/AluSp	LRIG2-DT,SLC16A1-AS1	ncRNA_intronic	-
chr1	113563600	+	A	G	ALU	SINE/AluSz6	LRIG2-DT,SLC16A1-AS1	ncRNA_intronic	yes
chr1	113563608	+	A	G	ALU	SINE/AluSz6	LRIG2-DT,SLC16A1-AS1	ncRNA_intronic	yes
chr1	113563635	+	A	G	ALU	SINE/AluSz6	LRIG2-DT,SLC16A1-AS1	ncRNA_intronic	yes
chr1	113563654	+	A	G	ALU	SINE/AluSz6	LRIG2-DT,SLC16A1-AS1	ncRNA_intronic	yes
chr1	113563657	+	A	G	ALU	SINE/AluSz6	LRIG2-DT,SLC16A1-AS1	ncRNA_intronic	-
chr1	113563664	+	A	G	ALU	SINE/AluSz6	LRIG2-DT,SLC16A1-AS1	ncRNA_intronic	yes
chr1	113563668	+	A	G	ALU	SINE/AluSz6	LRIG2-DT,SLC16A1-AS1	ncRNA_intronic	-
chr1	113563678	+	A	G	ALU	SINE/AluSz6	LRIG2-DT,SLC16A1-AS1	ncRNA_intronic	yes
chr1	113563708	+	A	G	ALU	SINE/AluSz6	LRIG2-DT,SLC16A1-AS1	ncRNA_intronic	yes
chr1	113563717	+	A	G	ALU	SINE/AluSz6	LRIG2-DT,SLC16A1-AS1	ncRNA_intronic	yes
chr1	113563743	+	A	G	ALU	SINE/AluSz6	LRIG2-DT,SLC16A1-AS1	ncRNA_intronic	yes
chr1	113564922	+	A	G	ALU	SINE/AluSx3	LRIG2-DT,SLC16A1-AS1	ncRNA_intronic	-
chr1	113564935	+	A	G	ALU	SINE/AluSx3	LRIG2-DT,SLC16A1-AS1	ncRNA_intronic	-
chr1	113564971	+	A	G	ALU	SINE/AluSx3	LRIG2-DT,SLC16A1-AS1	ncRNA_intronic	yes
chr1	113564983	+	A	G	ALU	SINE/AluSx3	LRIG2-DT,SLC16A1-AS1	ncRNA_intronic	-
chr1	113565007	+	A	G	ALU	SINE/AluSx3	LRIG2-DT,SLC16A1-AS1	ncRNA_intronic	-
chr1	113565470	+	A	G	ALU	SINE/AluSx1	LRIG2-DT,SLC16A1-AS1	ncRNA_intronic	yes
chr1	113565511	+	A	G	ALU	SINE/AluSx1	LRIG2-DT,SLC16A1-AS1	ncRNA_intronic	-
chr1	113566135	+	A	G	ALU	SINE/AluJb	LRIG2-DT,SLC16A1-AS1	ncRNA_intronic	yes
chr1	113566148	+	A	G	ALU	SINE/AluJb	LRIG2-DT,SLC16A1-AS1	ncRNA_intronic	-
chr1	113566230	+	A	G	ALU	SINE/AluJb	LRIG2-DT,SLC16A1-AS1	ncRNA_intronic	yes
chr1	113566245	+	A	G	ALU	SINE/AluJb	LRIG2-DT,SLC16A1-AS1	ncRNA_intronic	yes
chr1	113566249	+	A	G	ALU	SINE/AluJb	LRIG2-DT,SLC16A1-AS1	ncRNA_intronic	-
chr1	113566253	+	A	G	ALU	SINE/AluJb	LRIG2-DT,SLC16A1-AS1	ncRNA_intronic	-
chr1	113566272	+	A	G	ALU	SINE/AluJb	LRIG2-DT,SLC16A1-AS1	ncRNA_intronic	-
chr1	113566495	+	A	G	ALU	SINE/AluSq2	LRIG2-DT,SLC16A1-AS1	ncRNA_intronic	yes
chr1	113567378	+	A	G	ALU	SINE/AluSp	LRIG2-DT,SLC16A1-AS1	ncRNA_intronic	yes
chr1	113567432	+	A	G	ALU	SINE/AluSp	LRIG2-DT,SLC16A1-AS1	ncRNA_intronic	yes
chr1	113567453	+	A	G	ALU	SINE/AluSp	LRIG2-DT,SLC16A1-AS1	ncRNA_intronic	yes
chr1	113567454	+	A	G	ALU	SINE/AluSp	LRIG2-DT,SLC16A1-AS1	ncRNA_intronic	yes
chr1	113567482	+	A	G	ALU	SINE/AluSp	LRIG2-DT,SLC16A1-AS1	ncRNA_intronic	yes
chr1	113567484	+	A	G	ALU	SINE/AluSp	LRIG2-DT,SLC16A1-AS1	ncRNA_intronic	-
chr1	113567494	+	A	G	ALU	SINE/AluSp	LRIG2-DT,SLC16A1-AS1	ncRNA_intronic	yes
chr1	113567510	+	A	G	ALU	SINE/AluSp	LRIG2-DT,SLC16A1-AS1	ncRNA_intronic	yes
chr1	113567512	+	A	G	ALU	SINE/AluSp	LRIG2-DT,SLC16A1-AS1	ncRNA_intronic	yes
chr1	113567520	+	A	G	ALU	SINE/AluSp	LRIG2-DT,SLC16A1-AS1	ncRNA_intronic	yes
chr1	113567528	+	A	G	ALU	SINE/AluSp	LRIG2-DT,SLC16A1-AS1	ncRNA_intronic	yes
chr1	113567537	+	A	G	ALU	SINE/AluSp	LRIG2-DT,SLC16A1-AS1	ncRNA_intronic	yes
chr1	113567749	+	A	G	ALU	SINE/AluSx3	LRIG2-DT,SLC16A1-AS1	ncRNA_intronic	-
chr1	113567789	+	A	G	ALU	SINE/AluSx3	LRIG2-DT,SLC16A1-AS1	ncRNA_intronic	yes
chr1	113567856	+	A	G	ALU	SINE/AluSx3	LRIG2-DT,SLC16A1-AS1	ncRNA_intronic	-
chr1	113568054	+	A	G	ALU	SINE/AluSx	LRIG2-DT,SLC16A1-AS1	ncRNA_intronic	yes
chr1	113568442	+	A	G	ALU	SINE/AluSx	LRIG2-DT,SLC16A1-AS1	ncRNA_intronic	-
chr1	113568447	+	A	G	ALU	SINE/AluSx	LRIG2-DT,SLC16A1-AS1	ncRNA_intronic	-
chr1	113568464	+	A	G	ALU	SINE/AluSx	LRIG2-DT,SLC16A1-AS1	ncRNA_intronic	-
chr1	113568750	+	A	G	ALU	SINE/AluSx	LRIG2-DT,SLC16A1-AS1	ncRNA_intronic	-
chr1	113568823	+	A	G	ALU	SINE/AluSx	LRIG2-DT,SLC16A1-AS1	ncRNA_intronic	yes
chr1	113568891	+	A	G	ALU	SINE/AluSx	LRIG2-DT,SLC16A1-AS1	ncRNA_intronic	yes
chr1	113570723	+	A	G	ALU	SINE/AluSx3	LRIG2-DT,SLC16A1-AS1	ncRNA_intronic	yes
chr1	113570742	+	A	G	ALU	SINE/AluSx3	LRIG2-DT,SLC16A1-AS1	ncRNA_intronic	yes
chr1	113570892	+	A	G	ALU	SINE/AluSx3	LRIG2-DT,SLC16A1-AS1	ncRNA_intronic	yes
chr1	113570899	+	A	G	ALU	SINE/AluSx3	LRIG2-DT,SLC16A1-AS1	ncRNA_intronic	yes
chr1	113571924	+	A	G	ALU	SINE/AluSc	LRIG2-DT,SLC16A1-AS1	ncRNA_intronic	yes
chr1	113572952	+	A	G	ALU	SINE/AluSx1	LRIG2-DT,SLC16A1-AS1	ncRNA_intronic	-
chr1	113573047	+	A	G	ALU	SINE/AluSx1	LRIG2-DT,SLC16A1-AS1	ncRNA_intronic	yes
chr1	113574494	+	A	G	ALU	SINE/AluSx	LRIG2-DT,SLC16A1-AS1	ncRNA_intronic	yes
chr1	113574537	+	A	G	ALU	SINE/AluSx	LRIG2-DT,SLC16A1-AS1	ncRNA_intronic	-
chr1	113574540	+	A	G	ALU	SINE/AluSx	LRIG2-DT,SLC16A1-AS1	ncRNA_intronic	yes
chr1	113574553	+	A	G	ALU	SINE/AluSx	LRIG2-DT,SLC16A1-AS1	ncRNA_intronic	-
chr1	113574557	+	A	G	ALU	SINE/AluSx	LRIG2-DT,SLC16A1-AS1	ncRNA_intronic	yes
chr1	113574574	+	A	G	ALU	SINE/AluSx	LRIG2-DT,SLC16A1-AS1	ncRNA_intronic	yes
chr1	113574575	+	A	G	ALU	SINE/AluSx	LRIG2-DT,SLC16A1-AS1	ncRNA_intronic	yes
chr1	113574580	+	A	G	ALU	SINE/AluSx	LRIG2-DT,SLC16A1-AS1	ncRNA_intronic	-
chr1	113575742	+	A	G	ALU	SINE/AluSx1	LRIG2-DT,SLC16A1-AS1	ncRNA_intronic	-
chr1	113575759	+	A	G	ALU	SINE/AluSx1	LRIG2-DT,SLC16A1-AS1	ncRNA_intronic	yes
chr1	113575778	+	A	G	ALU	SINE/AluSx1	LRIG2-DT,SLC16A1-AS1	ncRNA_intronic	-
chr1	113575783	+	A	G	ALU	SINE/AluSx1	LRIG2-DT,SLC16A1-AS1	ncRNA_intronic	-
chr1	113575795	+	A	G	ALU	SINE/AluSx1	LRIG2-DT,SLC16A1-AS1	ncRNA_intronic	-
chr1	113575812	+	A	G	ALU	SINE/AluSx1	LRIG2-DT,SLC16A1-AS1	ncRNA_intronic	yes
chr1	113576094	+	A	G	ALU	SINE/AluSx	LRIG2-DT,SLC16A1-AS1	ncRNA_intronic	yes
chr1	113578317	+	A	G	ALU	SINE/AluSx	LRIG2-DT,SLC16A1-AS1	ncRNA_intronic	-
chr1	113578391	+	A	G	ALU	SINE/AluSx	LRIG2-DT,SLC16A1-AS1	ncRNA_intronic	-
chr1	113580434	+	A	G	ALU	SINE/AluSx	LRIG2-DT,SLC16A1-AS1	ncRNA_intronic	yes
chr1	113580435	+	A	G	ALU	SINE/AluSx	LRIG2-DT,SLC16A1-AS1	ncRNA_intronic	-
chr1	113580441	+	A	G	ALU	SINE/AluSx	LRIG2-DT,SLC16A1-AS1	ncRNA_intronic	yes
chr1	113580449	+	A	G	ALU	SINE/AluSx	LRIG2-DT,SLC16A1-AS1	ncRNA_intronic	-
chr1	113580471	+	A	G	ALU	SINE/AluSx	LRIG2-DT,SLC16A1-AS1	ncRNA_intronic	yes
chr1	113581068	+	A	G	ALU	SINE/AluY	LRIG2-DT,SLC16A1-AS1	ncRNA_intronic	yes
chr1	113581904	+	A	G	ALU	SINE/AluSq2	LRIG2-DT,SLC16A1-AS1	ncRNA_intronic	yes
chr1	113583889	+	A	G	ALU	SINE/AluSz	LRIG2-DT,SLC16A1-AS1	ncRNA_intronic	-
chr1	113583907	+	A	G	ALU	SINE/AluSz	LRIG2-DT,SLC16A1-AS1	ncRNA_intronic	-
chr1	113583939	+	A	G	ALU	SINE/AluSz	LRIG2-DT,SLC16A1-AS1	ncRNA_intronic	yes
chr1	113583969	+	A	G	ALU	SINE/AluSz	LRIG2-DT,SLC16A1-AS1	ncRNA_intronic	yes
chr1	113585920	+	A	G	ALU	SINE/AluSq2	LRIG2-DT,SLC16A1-AS1	ncRNA_intronic	yes
chr1	113585947	+	A	G	ALU	SINE/AluSq2	LRIG2-DT,SLC16A1-AS1	ncRNA_intronic	yes
chr1	113591066	-	T	C	ALU	SINE/AluSp	LRIG2-DT	ncRNA_exonic	yes
chr1	113591068	-	T	C	ALU	SINE/AluSp	LRIG2-DT	ncRNA_exonic	-
chr1	113591078	-	T	C	ALU	SINE/AluSp	LRIG2-DT	ncRNA_exonic	-
chr1	113591107	-	T	C	ALU	SINE/AluSp	LRIG2-DT	ncRNA_exonic	yes
chr1	114467848	-	T	C	ALU	SINE/AluSg7	HIPK1-AS1	ncRNA_intronic	-
chr1	116464581	-	T	C	ALU	SINE/AluSx	LINC01649	ncRNA_intronic	-
chr1	116464585	-	T	C	ALU	SINE/AluSx	LINC01649	ncRNA_intronic	-
chr1	116464586	-	T	C	ALU	SINE/AluSx	LINC01649	ncRNA_intronic	-
chr1	116464592	-	T	C	ALU	SINE/AluSx	LINC01649	ncRNA_intronic	-
chr1	116954132	-	T	C	ALU	SINE/AluSq	ATP1A1-AS1	ncRNA_intronic	-
chr1	116954137	-	T	C	ALU	SINE/AluSq	ATP1A1-AS1	ncRNA_intronic	yes
chr1	116954191	-	T	C	ALU	SINE/AluSq	ATP1A1-AS1	ncRNA_intronic	-
chr1	116954206	-	T	C	ALU	SINE/AluSq	ATP1A1-AS1	ncRNA_intronic	-
chr1	116954211	-	T	C	ALU	SINE/AluSq	ATP1A1-AS1	ncRNA_intronic	-
chr1	116960018	-	T	C	ALU	SINE/AluJb	ATP1A1-AS1	ncRNA_intronic	-
chr1	116960064	-	T	C	ALU	SINE/AluJb	ATP1A1-AS1	ncRNA_intronic	yes
chr1	119683712	+	A	G	ALU	SINE/AluJb	WARS2-AS1	ncRNA_intronic	yes
chr1	119683730	+	A	G	ALU	SINE/AluJb	WARS2-AS1	ncRNA_intronic	yes
chr1	119683735	+	A	G	ALU	SINE/AluJb	WARS2-AS1	ncRNA_intronic	yes
chr1	119683736	+	A	G	ALU	SINE/AluJb	WARS2-AS1	ncRNA_intronic	yes
chr1	119683742	+	A	G	ALU	SINE/AluJb	WARS2-AS1	ncRNA_intronic	yes
chr1	119683749	+	A	G	ALU	SINE/AluJb	WARS2-AS1	ncRNA_intronic	-
chr1	119683755	+	A	G	ALU	SINE/AluJb	WARS2-AS1	ncRNA_intronic	yes
chr1	119683756	+	A	G	ALU	SINE/AluJb	WARS2-AS1	ncRNA_intronic	yes
chr1	119683773	+	A	G	ALU	SINE/AluJb	WARS2-AS1	ncRNA_intronic	yes
chr1	119683785	+	A	G	ALU	SINE/AluJb	WARS2-AS1	ncRNA_intronic	yes
chr1	119683795	+	A	G	ALU	SINE/AluJb	WARS2-AS1	ncRNA_intronic	yes
chr1	119683797	+	A	G	ALU	SINE/AluJb	WARS2-AS1	ncRNA_intronic	-
chr1	119683798	+	A	G	ALU	SINE/AluJb	WARS2-AS1	ncRNA_intronic	yes
chr1	119683808	+	A	G	ALU	SINE/AluJb	WARS2-AS1	ncRNA_intronic	yes
chr1	119683811	+	A	G	ALU	SINE/AluJb	WARS2-AS1	ncRNA_intronic	yes
chr1	119683852	+	A	G	ALU	SINE/AluJb	WARS2-AS1	ncRNA_intronic	-
chr1	119683855	+	A	G	ALU	SINE/AluJb	WARS2-AS1	ncRNA_intronic	yes
chr1	119683864	+	A	G	ALU	SINE/AluJb	WARS2-AS1	ncRNA_intronic	yes
chr1	119683874	+	A	G	ALU	SINE/AluJb	WARS2-AS1	ncRNA_intronic	yes
chr1	119683917	+	A	G	ALU	SINE/AluJb	WARS2-AS1	ncRNA_intronic	yes
chr1	119683929	+	A	G	ALU	SINE/AluJb	WARS2-AS1	ncRNA_intronic	yes
chr1	119685838	+	A	G	ALU	SINE/AluSz	WARS2-AS1	ncRNA_intronic	yes
chr1	119685899	+	A	G	ALU	SINE/AluSz	WARS2-AS1	ncRNA_intronic	yes
chr1	119685944	+	A	G	ALU	SINE/AluSz	WARS2-AS1	ncRNA_intronic	yes
chr1	119685957	+	A	G	ALU	SINE/AluSz	WARS2-AS1	ncRNA_intronic	yes
chr1	119685979	+	A	G	ALU	SINE/AluSz	WARS2-AS1	ncRNA_intronic	yes
chr1	119685989	+	A	G	ALU	SINE/AluSz	WARS2-AS1	ncRNA_intronic	yes
chr1	119685996	+	A	G	ALU	SINE/AluSz	WARS2-AS1	ncRNA_intronic	yes
chr1	119686019	+	A	G	ALU	SINE/AluSz	WARS2-AS1	ncRNA_intronic	yes
chr1	119687279	+	A	G	ALU	SINE/AluSq	WARS2-AS1	ncRNA_intronic	yes
chr1	119687295	+	A	G	ALU	SINE/AluSq	WARS2-AS1	ncRNA_intronic	yes
chr1	119687406	+	A	G	ALU	SINE/AluSq	WARS2-AS1	ncRNA_intronic	yes
chr1	119687429	+	A	G	ALU	SINE/AluSq	WARS2-AS1	ncRNA_intronic	yes
chr1	119687434	+	A	G	ALU	SINE/AluSq	WARS2-AS1	ncRNA_intronic	-
chr1	119687438	+	A	G	ALU	SINE/AluSq	WARS2-AS1	ncRNA_intronic	yes
chr1	119687461	+	A	G	ALU	SINE/AluSq	WARS2-AS1	ncRNA_intronic	yes
chr1	119687477	+	A	G	ALU	SINE/AluSq	WARS2-AS1	ncRNA_intronic	yes
chr1	119690844	+	A	G	ALU	SINE/AluSx1	WARS2-AS1	ncRNA_intronic	-
chr1	119693474	+	A	G	ALU	SINE/AluSx	WARS2-AS1	ncRNA_exonic	-
chr1	119693495	+	A	G	ALU	SINE/AluSx	WARS2-AS1	ncRNA_exonic	yes
chr1	119693512	+	A	G	ALU	SINE/AluSx	WARS2-AS1	ncRNA_exonic	yes
chr1	119693521	+	A	G	ALU	SINE/AluSx	WARS2-AS1	ncRNA_exonic	yes
chr1	119700787	+	A	G	ALU	SINE/AluJb	WARS2-AS1	ncRNA_intronic	yes
chr1	119700795	+	A	G	ALU	SINE/AluJb	WARS2-AS1	ncRNA_intronic	yes
chr1	119700803	+	A	G	ALU	SINE/AluJb	WARS2-AS1	ncRNA_intronic	-
chr1	119700812	+	A	G	ALU	SINE/AluJb	WARS2-AS1	ncRNA_intronic	yes
chr1	119700831	+	A	G	ALU	SINE/AluJb	WARS2-AS1	ncRNA_intronic	yes
chr1	119700833	+	A	G	ALU	SINE/AluJb	WARS2-AS1	ncRNA_intronic	yes
chr1	119701305	+	A	G	ALU	SINE/AluSg	WARS2-AS1	ncRNA_intronic	yes
chr1	119737248	+	A	G	ALU	SINE/AluSq2	WARS2-AS1	ncRNA_intronic	-
chr1	119737274	+	A	G	ALU	SINE/AluSq2	WARS2-AS1	ncRNA_intronic	-
chr1	119737331	+	A	G	ALU	SINE/AluSq2	WARS2-AS1	ncRNA_intronic	-
chr1	119772951	+	A	G	ALU	SINE/AluSx	AL359915.1	ncRNA_exonic	yes
chr1	119773005	+	A	G	ALU	SINE/AluSx	AL359915.1	ncRNA_exonic	yes
chr1	119773009	+	A	G	ALU	SINE/AluSx	AL359915.1	ncRNA_exonic	yes
chr1	121170944	+	A	G	ALU	SINE/AluSc	LINC02798	ncRNA_exonic	-
chr1	121170966	+	A	G	ALU	SINE/AluSc	LINC02798	ncRNA_exonic	-
chr1	121170967	+	A	G	ALU	SINE/AluSc	LINC02798	ncRNA_exonic	-
chr1	144835039	-	T	C	ALU	SINE/AluY	AC239804.1	ncRNA_intronic	yes
chr1	147807328	-	T	C	ALU	SINE/AluSx	AC245100.1	ncRNA_intronic	-
chr1	147807355	-	T	C	ALU	SINE/AluSx	AC245100.1	ncRNA_intronic	-
chr1	147807360	-	T	C	ALU	SINE/AluSx	AC245100.1	ncRNA_intronic	-
chr1	147807417	-	T	C	ALU	SINE/AluSx	AC245100.1	ncRNA_intronic	-
chr1	147807430	-	T	C	ALU	SINE/AluSx	AC245100.1	ncRNA_intronic	-
chr1	147816045	-	T	C	ALU	SINE/AluSq2	AC245100.1	ncRNA_intronic	yes
chr1	147816046	-	T	C	ALU	SINE/AluSq2	AC245100.1	ncRNA_intronic	yes
chr1	147816047	-	T	C	ALU	SINE/AluSq2	AC245100.1	ncRNA_intronic	-
chr1	147816062	-	T	C	ALU	SINE/AluSq2	AC245100.1	ncRNA_intronic	yes
chr1	147816084	-	T	C	ALU	SINE/AluSq2	AC245100.1	ncRNA_intronic	-
chr1	147816095	-	T	C	ALU	SINE/AluSq2	AC245100.1	ncRNA_intronic	yes
chr1	147816150	-	T	C	ALU	SINE/AluSq2	AC245100.1	ncRNA_intronic	yes
chr1	147816151	-	T	C	ALU	SINE/AluSq2	AC245100.1	ncRNA_intronic	-
chr1	150018801	-	T	C	ALU	SINE/AluSx1	AC244033.2	ncRNA_exonic	yes
chr1	150018802	-	T	C	ALU	SINE/AluSx1	AC244033.2	ncRNA_exonic	yes
chr1	150018803	-	T	C	ALU	SINE/AluSx1	AC244033.2	ncRNA_exonic	yes
chr1	150018811	-	T	C	ALU	SINE/AluSx1	AC244033.2	ncRNA_exonic	yes
chr1	150018824	-	T	C	ALU	SINE/AluSx1	AC244033.2	ncRNA_exonic	-
chr1	150018858	-	T	C	ALU	SINE/AluSx1	AC244033.2	ncRNA_exonic	yes
chr1	150018878	-	T	C	ALU	SINE/AluSx1	AC244033.2	ncRNA_exonic	yes
chr1	150018880	-	T	C	ALU	SINE/AluSx1	AC244033.2	ncRNA_exonic	yes
chr1	150018883	-	T	C	ALU	SINE/AluSx1	AC244033.2	ncRNA_exonic	yes
chr1	150018918	-	T	C	ALU	SINE/AluSx1	AC244033.2	ncRNA_exonic	yes
chr1	150018934	-	T	C	ALU	SINE/AluSx1	AC244033.2	ncRNA_exonic	yes
chr1	150018937	-	T	C	ALU	SINE/AluSx1	AC244033.2	ncRNA_exonic	yes
chr1	150018959	-	T	C	ALU	SINE/AluSx1	AC244033.2	ncRNA_exonic	yes
chr1	150018960	-	T	C	ALU	SINE/AluSx1	AC244033.2	ncRNA_exonic	yes
chr1	150018963	-	T	C	ALU	SINE/AluSx1	AC244033.2	ncRNA_exonic	yes
chr1	150018964	-	T	C	ALU	SINE/AluSx1	AC244033.2	ncRNA_exonic	yes
chr1	150018984	-	T	C	ALU	SINE/AluSx1	AC244033.2	ncRNA_exonic	yes
chr1	150018989	-	T	C	ALU	SINE/AluSx1	AC244033.2	ncRNA_exonic	yes
chr1	150019002	-	T	C	ALU	SINE/AluSx1	AC244033.2	ncRNA_exonic	yes
chr1	150019015	-	T	C	ALU	SINE/AluSx1	AC244033.2	ncRNA_exonic	yes
chr1	150019038	-	T	C	ALU	SINE/AluSx1	AC244033.2	ncRNA_exonic	yes
chr1	150019040	-	T	C	ALU	SINE/AluSx1	AC244033.2	ncRNA_exonic	yes
chr1	150019044	-	T	C	ALU	SINE/AluSx1	AC244033.2	ncRNA_exonic	yes
chr1	150019045	-	T	C	ALU	SINE/AluSx1	AC244033.2	ncRNA_exonic	-
chr1	150019666	-	T	C	ALU	SINE/AluSc	AC244033.2	ncRNA_exonic	yes
chr1	150019684	-	T	C	ALU	SINE/AluSc	AC244033.2	ncRNA_exonic	yes
chr1	150019735	-	T	C	ALU	SINE/AluSc	AC244033.2	ncRNA_exonic	yes
chr1	150019759	-	T	C	ALU	SINE/AluSc	AC244033.2	ncRNA_exonic	yes
chr1	150019761	-	T	C	ALU	SINE/AluSc	AC244033.2	ncRNA_exonic	yes
chr1	150019764	-	T	C	ALU	SINE/AluSc	AC244033.2	ncRNA_exonic	yes
chr1	150019805	-	T	C	ALU	SINE/AluSc	AC244033.2	ncRNA_exonic	yes
chr1	150019815	-	T	C	ALU	SINE/AluSc	AC244033.2	ncRNA_exonic	yes
chr1	150019827	-	T	C	ALU	SINE/AluSc	AC244033.2	ncRNA_exonic	yes
chr1	150019844	-	T	C	ALU	SINE/AluSc	AC244033.2	ncRNA_exonic	yes
chr1	150019851	-	T	C	ALU	SINE/AluSc	AC244033.2	ncRNA_exonic	yes
chr1	150019864	-	T	C	ALU	SINE/AluSc	AC244033.2	ncRNA_exonic	yes
chr1	150019865	-	T	C	ALU	SINE/AluSc	AC244033.2	ncRNA_exonic	yes
chr1	150019867	-	T	C	ALU	SINE/AluSc	AC244033.2	ncRNA_exonic	yes
chr1	150020447	-	T	C	ALU	SINE/AluJr	AC244033.2	ncRNA_exonic	-
chr1	150020503	-	T	C	ALU	SINE/AluJr	AC244033.2	ncRNA_exonic	-
chr1	150022114	-	T	C	ALU	SINE/AluJb	AC244033.2	ncRNA_intronic	yes
chr1	150030298	-	T	C	ALU	SINE/AluJb	AC244033.2	ncRNA_exonic	-
chr1	150030304	-	T	C	ALU	SINE/AluJb	AC244033.2	ncRNA_exonic	yes
chr1	150030324	-	T	C	ALU	SINE/AluJb	AC244033.2	ncRNA_exonic	yes
chr1	150030376	-	T	C	ALU	SINE/AluJb	AC244033.2	ncRNA_intronic	yes
chr1	150030386	-	T	C	ALU	SINE/AluJb	AC244033.2	ncRNA_intronic	yes
chr1	150030398	-	T	C	ALU	SINE/AluJb	AC244033.2	ncRNA_intronic	yes
chr1	150030416	-	T	C	ALU	SINE/AluJb	AC244033.2	ncRNA_intronic	yes
chr1	150034878	-	T	C	ALU	SINE/AluSq2	AC244033.2	ncRNA_intronic	yes
chr1	150034882	-	T	C	ALU	SINE/AluSq2	AC244033.2	ncRNA_intronic	-
chr1	150035233	-	T	C	ALU	SINE/AluSx1	AC244033.2	ncRNA_intronic	-
chr1	150035259	-	T	C	ALU	SINE/AluSx1	AC244033.2	ncRNA_intronic	-
chr1	150035302	-	T	C	ALU	SINE/AluSx1	AC244033.2	ncRNA_intronic	-
chr1	150035303	-	T	C	ALU	SINE/AluSx1	AC244033.2	ncRNA_intronic	-
chr1	150035328	-	T	C	ALU	SINE/AluSx1	AC244033.2	ncRNA_intronic	yes
chr1	150035338	-	T	C	ALU	SINE/AluSx1	AC244033.2	ncRNA_intronic	yes
chr1	150035367	-	T	C	ALU	SINE/AluSx1	AC244033.2	ncRNA_intronic	yes
chr1	150035386	-	T	C	ALU	SINE/AluSx1	AC244033.2	ncRNA_intronic	yes
chr1	150037342	-	T	C	ALU	SINE/AluJb	AC244033.2	ncRNA_intronic	-
chr1	150489653	+	A	G	ALU	SINE/AluSx	FALEC	ncRNA_intronic	-
chr1	150538541	-	T	C	ALU	SINE/AluSz6	ADAMTSL4-AS1	ncRNA_intronic	yes
chr1	150538815	-	T	C	ALU	SINE/AluSz6	ADAMTSL4-AS1	ncRNA_intronic	yes
chr1	150539667	-	T	C	ALU	SINE/AluSz6	ADAMTSL4-AS1	ncRNA_intronic	-
chr1	150541957	-	T	C	ALU	SINE/AluSx	ADAMTSL4-AS1	ncRNA_intronic	yes
chr1	150541999	-	T	C	ALU	SINE/AluSx	ADAMTSL4-AS1	ncRNA_intronic	-
chr1	150542319	-	T	C	ALU	SINE/AluSx	ADAMTSL4-AS1	ncRNA_intronic	-
chr1	150542482	-	T	C	ALU	SINE/AluSx	ADAMTSL4-AS1	ncRNA_intronic	-
chr1	150542777	-	T	C	ALU	SINE/AluJb	ADAMTSL4-AS1	ncRNA_intronic	-
chr1	150542786	-	T	C	ALU	SINE/AluJb	ADAMTSL4-AS1	ncRNA_intronic	-
chr1	150542807	-	T	C	ALU	SINE/AluJb	ADAMTSL4-AS1	ncRNA_intronic	yes
chr1	150542861	-	T	C	ALU	SINE/AluJb	ADAMTSL4-AS1	ncRNA_intronic	-
chr1	150542864	-	T	C	ALU	SINE/AluJb	ADAMTSL4-AS1	ncRNA_intronic	yes
chr1	150542919	-	T	C	ALU	SINE/AluJb	ADAMTSL4-AS1	ncRNA_intronic	yes
chr1	150543332	-	T	C	ALU	SINE/AluSx4	ADAMTSL4-AS1	ncRNA_intronic	-
chr1	150543352	-	T	C	ALU	SINE/AluSx4	ADAMTSL4-AS1	ncRNA_intronic	yes
chr1	150543353	-	T	C	ALU	SINE/AluSx4	ADAMTSL4-AS1	ncRNA_intronic	yes
chr1	150543354	-	T	C	ALU	SINE/AluSx4	ADAMTSL4-AS1	ncRNA_intronic	yes
chr1	150543361	-	T	C	ALU	SINE/AluSx4	ADAMTSL4-AS1	ncRNA_intronic	-
chr1	150543367	-	T	C	ALU	SINE/AluSx4	ADAMTSL4-AS1	ncRNA_intronic	yes
chr1	150543394	-	T	C	ALU	SINE/AluSx4	ADAMTSL4-AS1	ncRNA_intronic	-
chr1	150543416	-	T	C	ALU	SINE/AluSx4	ADAMTSL4-AS1	ncRNA_intronic	-
chr1	150543475	-	T	C	ALU	SINE/AluSx4	ADAMTSL4-AS1	ncRNA_intronic	-
chr1	150543794	-	T	C	ALU	SINE/AluJo	ADAMTSL4-AS1	ncRNA_intronic	yes
chr1	150543801	-	T	C	ALU	SINE/AluJo	ADAMTSL4-AS1	ncRNA_intronic	yes
chr1	150543807	-	T	C	ALU	SINE/AluJo	ADAMTSL4-AS1	ncRNA_intronic	yes
chr1	150543813	-	T	C	ALU	SINE/AluJo	ADAMTSL4-AS1	ncRNA_intronic	yes
chr1	150543816	-	T	C	ALU	SINE/AluJo	ADAMTSL4-AS1	ncRNA_intronic	yes
chr1	150543819	-	T	C	ALU	SINE/AluJo	ADAMTSL4-AS1	ncRNA_intronic	yes
chr1	150543820	-	T	C	ALU	SINE/AluJo	ADAMTSL4-AS1	ncRNA_intronic	yes
chr1	150543840	-	T	C	ALU	SINE/AluJo	ADAMTSL4-AS1	ncRNA_intronic	-
chr1	150543845	-	T	C	ALU	SINE/AluJo	ADAMTSL4-AS1	ncRNA_intronic	yes
chr1	150543852	-	T	C	ALU	SINE/AluJo	ADAMTSL4-AS1	ncRNA_intronic	-
chr1	150543855	-	T	C	ALU	SINE/AluJo	ADAMTSL4-AS1	ncRNA_intronic	-
chr1	150543864	-	T	C	ALU	SINE/AluJo	ADAMTSL4-AS1	ncRNA_intronic	yes
chr1	150543888	-	T	C	ALU	SINE/AluJo	ADAMTSL4-AS1	ncRNA_intronic	yes
chr1	150544377	-	T	C	ALU	SINE/AluSx1	ADAMTSL4-AS1	ncRNA_intronic	yes
chr1	150544438	-	T	C	ALU	SINE/AluSx1	ADAMTSL4-AS1	ncRNA_intronic	yes
chr1	150544439	-	T	C	ALU	SINE/AluSx1	ADAMTSL4-AS1	ncRNA_intronic	yes
chr1	150544538	-	T	C	ALU	SINE/AluSx1	ADAMTSL4-AS1	ncRNA_intronic	-
chr1	150544541	-	T	C	ALU	SINE/AluSx1	ADAMTSL4-AS1	ncRNA_intronic	-
chr1	150544581	-	T	C	ALU	SINE/AluSx1	ADAMTSL4-AS1	ncRNA_intronic	-
chr1	150544654	-	T	C	ALU	SINE/AluSx3	ADAMTSL4-AS1	ncRNA_intronic	-
chr1	150544659	-	T	C	ALU	SINE/AluSx3	ADAMTSL4-AS1	ncRNA_intronic	-
chr1	150544660	-	T	C	ALU	SINE/AluSx3	ADAMTSL4-AS1	ncRNA_intronic	-
chr1	150544664	-	T	C	ALU	SINE/AluSx3	ADAMTSL4-AS1	ncRNA_intronic	-
chr1	150544755	-	T	C	ALU	SINE/AluSx3	ADAMTSL4-AS1	ncRNA_intronic	-
chr1	150544761	-	T	C	ALU	SINE/AluSx3	ADAMTSL4-AS1	ncRNA_intronic	yes
chr1	150544787	-	T	C	ALU	SINE/AluSx3	ADAMTSL4-AS1	ncRNA_intronic	yes
chr1	150544817	-	T	C	ALU	SINE/AluSx3	ADAMTSL4-AS1	ncRNA_intronic	yes
chr1	150545067	-	T	C	ALU	SINE/AluSx	ADAMTSL4-AS1	ncRNA_intronic	yes
chr1	150546257	-	T	C	ALU	SINE/AluSq4	ADAMTSL4-AS1	ncRNA_exonic	-
chr1	150546377	-	T	C	ALU	SINE/AluSq4	ADAMTSL4-AS1	ncRNA_intronic	-
chr1	150546479	-	T	C	ALU	SINE/AluSp	ADAMTSL4-AS1	ncRNA_intronic	yes
chr1	151815094	+	A	G	ALU	SINE/AluSz	C2CD4D-AS1	ncRNA_intronic	yes
chr1	151815761	+	A	G	ALU	SINE/AluJr	C2CD4D-AS1	ncRNA_intronic	-
chr1	151815767	+	A	G	ALU	SINE/AluJr	C2CD4D-AS1	ncRNA_intronic	-
chr1	153559423	-	T	C	ALU	SINE/AluSx1	BX470102.2	ncRNA_exonic	-
chr1	153562231	-	T	C	ALU	SINE/AluSp	BX470102.2	ncRNA_exonic	-
chr1	153562233	-	T	C	ALU	SINE/AluSp	BX470102.2	ncRNA_exonic	-
chr1	153562293	-	T	C	ALU	SINE/AluSp	BX470102.2	ncRNA_exonic	-
chr1	153562308	-	T	C	ALU	SINE/AluSp	BX470102.2	ncRNA_exonic	-
chr1	153562342	-	T	C	ALU	SINE/AluSp	BX470102.2	ncRNA_exonic	-
chr1	153566277	-	T	C	ALU	SINE/AluSz	BX470102.2	ncRNA_intronic	yes
chr1	153566409	-	T	C	ALU	SINE/AluSz	BX470102.2	ncRNA_intronic	-
chr1	153566425	-	T	C	ALU	SINE/AluSz	BX470102.2	ncRNA_intronic	-
chr1	153569955	-	T	C	ALU	SINE/AluSx3	BX470102.2	ncRNA_intronic	yes
[truncated: 29,269 more rows]

## Sheet: Stats1
Distributions of the identified editing sites, subdividing them by genomic location, gene region and presence or not in the REDIportal database.
Location	Region	in REDIportal?			Location			Region			in REDIportal?
ALU	ncRNA_intronic	yes		30555	ALU	97.7228	24256	ncRNA_intronic	77.577	20822	yes	knonw in REDIportal	66.5942
ALU	ncRNA_intronic	yes		536	Rep non-Alu	1.71427	6988	ncRNA_exonic	22.3494	10445	-	new	33.4058
ALU	ncRNA_intronic	-		176	NONREP	0.562894	23	intergenic	0.07356	31267	tot
ALU	ncRNA_intronic	yes		31267	tot		31267	tot
ALU	ncRNA_intronic	yes
ALU	ncRNA_intronic	yes
ALU	ncRNA_intronic	yes
ALU	ncRNA_exonic	yes
ALU	ncRNA_exonic	yes
ALU	ncRNA_exonic	yes
ALU	ncRNA_exonic	-
ALU	ncRNA_exonic	yes
ALU	ncRNA_exonic	yes
ALU	ncRNA_exonic	yes
ALU	ncRNA_exonic	-
ALU	ncRNA_exonic	yes
ALU	ncRNA_exonic	-
ALU	ncRNA_exonic	yes
ALU	ncRNA_exonic	yes
ALU	ncRNA_exonic	yes
ALU	ncRNA_exonic	yes
ALU	ncRNA_exonic	-
ALU	ncRNA_exonic	-
ALU	ncRNA_exonic	yes
ALU	ncRNA_exonic	yes
ALU	ncRNA_exonic	yes
ALU	ncRNA_exonic	yes
ALU	ncRNA_exonic	yes
ALU	ncRNA_exonic	-
ALU	ncRNA_exonic	-
ALU	ncRNA_exonic	yes
ALU	ncRNA_exonic	-
ALU	ncRNA_exonic	yes
ALU	ncRNA_exonic	-
ALU	ncRNA_exonic	yes
ALU	ncRNA_exonic	-
ALU	ncRNA_exonic	-
ALU	ncRNA_exonic	yes
ALU	ncRNA_exonic	yes
ALU	ncRNA_exonic	yes
ALU	ncRNA_exonic	yes
ALU	ncRNA_exonic	-
ALU	ncRNA_exonic	yes
ALU	ncRNA_exonic	yes
ALU	ncRNA_exonic	yes
ALU	ncRNA_exonic	yes
ALU	ncRNA_exonic	-
ALU	ncRNA_exonic	yes
ALU	ncRNA_exonic	yes
ALU	ncRNA_exonic	yes
ALU	ncRNA_exonic	yes
ALU	ncRNA_exonic	yes
ALU	ncRNA_exonic	yes
ALU	ncRNA_exonic	-
ALU	ncRNA_exonic	yes
ALU	ncRNA_exonic	yes
ALU	ncRNA_exonic	yes
ALU	ncRNA_exonic	yes
ALU	ncRNA_exonic	yes
ALU	ncRNA_exonic	yes
ALU	ncRNA_exonic	yes
ALU	ncRNA_exonic	yes
ALU	ncRNA_exonic	yes
ALU	ncRNA_exonic	yes
ALU	ncRNA_exonic	yes
ALU	ncRNA_exonic	yes
ALU	ncRNA_intronic	-
ALU	ncRNA_intronic	yes
ALU	ncRNA_intronic	yes
ALU	ncRNA_intronic	yes
ALU	ncRNA_intronic	yes
ALU	ncRNA_intronic	yes
ALU	ncRNA_intronic	yes
ALU	ncRNA_intronic	yes
ALU	ncRNA_intronic	-
ALU	ncRNA_intronic	-
ALU	ncRNA_intronic	-
ALU	ncRNA_intronic	-
ALU	ncRNA_intronic	yes
ALU	ncRNA_intronic	yes
ALU	ncRNA_intronic	yes
ALU	ncRNA_intronic	yes
ALU	ncRNA_intronic	yes
ALU	ncRNA_intronic	yes
ALU	ncRNA_intronic	yes
ALU	ncRNA_intronic	yes
ALU	ncRNA_intronic	-
ALU	ncRNA_intronic	yes
ALU	ncRNA_intronic	yes
ALU	ncRNA_intronic	-
ALU	ncRNA_intronic	yes
ALU	ncRNA_intronic	yes
ALU	ncRNA_intronic	-
ALU	ncRNA_intronic	yes
ALU	ncRNA_intronic	-
ALU	ncRNA_intronic	yes
ALU	ncRNA_intronic	yes
ALU	ncRNA_intronic	yes
ALU	ncRNA_intronic	yes
ALU	ncRNA_intronic	yes
ALU	ncRNA_intronic	-
ALU	ncRNA_intronic	yes
ALU	ncRNA_intronic	-
ALU	ncRNA_intronic	yes
ALU	ncRNA_intronic	yes
ALU	ncRNA_intronic	yes
ALU	ncRNA_intronic	yes
ALU	ncRNA_intronic	-
ALU	ncRNA_intronic	-
ALU	ncRNA_intronic	-
ALU	ncRNA_intronic	-
ALU	ncRNA_intronic	yes
ALU	ncRNA_intronic	yes
ALU	ncRNA_intronic	yes
ALU	ncRNA_intronic	yes
ALU	ncRNA_intronic	yes
ALU	ncRNA_intronic	yes
ALU	ncRNA_intronic	yes
ALU	ncRNA_intronic	yes
ALU	ncRNA_intronic	yes
ALU	ncRNA_intronic	yes
ALU	ncRNA_intronic	-
ALU	ncRNA_intronic	yes
ALU	ncRNA_intronic	yes
ALU	ncRNA_intronic	yes
ALU	ncRNA_intronic	-
ALU	ncRNA_intronic	-
ALU	ncRNA_intronic	yes
ALU	ncRNA_intronic	yes
ALU	ncRNA_intronic	yes
ALU	ncRNA_intronic	yes
ALU	ncRNA_intronic	yes
ALU	ncRNA_intronic	yes
ALU	ncRNA_intronic	yes
ALU	ncRNA_intronic	yes
ALU	ncRNA_intronic	yes
ALU	ncRNA_intronic	yes
ALU	ncRNA_intronic	yes
ALU	ncRNA_intronic	yes
ALU	ncRNA_intronic	-
ALU	ncRNA_intronic	yes
ALU	ncRNA_intronic	yes
ALU	ncRNA_intronic	yes
ALU	ncRNA_intronic	yes
ALU	ncRNA_intronic	yes
ALU	ncRNA_intronic	yes
ALU	ncRNA_intronic	yes
ALU	ncRNA_intronic	yes
ALU	ncRNA_intronic	-
ALU	ncRNA_intronic	yes
ALU	ncRNA_intronic	yes
ALU	ncRNA_intronic	yes
ALU	ncRNA_intronic	-
ALU	ncRNA_intronic	yes
ALU	ncRNA_intronic	yes
ALU	ncRNA_intronic	-
ALU	ncRNA_intronic	-
ALU	ncRNA_intronic	yes
ALU	ncRNA_intronic	yes
ALU	ncRNA_intronic	-
ALU	ncRNA_intronic	yes
ALU	ncRNA_intronic	-
ALU	ncRNA_intronic	-
ALU	ncRNA_intronic	yes
ALU	ncRNA_intronic	yes
ALU	ncRNA_intronic	yes
ALU	ncRNA_intronic	-
ALU	ncRNA_intronic	-
ALU	ncRNA_intronic	-
ALU	ncRNA_intronic	-
ALU	ncRNA_intronic	yes
ALU	ncRNA_intronic	yes
ALU	ncRNA_intronic	yes
ALU	ncRNA_intronic	-
ALU	ncRNA_intronic	yes
ALU	ncRNA_intronic	-
ALU	ncRNA_intronic	yes
ALU	ncRNA_intronic	yes
ALU	ncRNA_intronic	-
Rep non-Alu	ncRNA_intronic	yes
Rep non-Alu	ncRNA_intronic	yes
Rep non-Alu	ncRNA_intronic	yes
Rep non-Alu	ncRNA_intronic	yes
ALU	ncRNA_intronic	yes
ALU	ncRNA_intronic	-
ALU	ncRNA_intronic	yes
ALU	ncRNA_intronic	yes
ALU	ncRNA_intronic	-
ALU	ncRNA_intronic	-
ALU	ncRNA_intronic	yes
ALU	ncRNA_intronic	-
ALU	ncRNA_intronic	yes
Rep non-Alu	ncRNA_intronic	yes
Rep non-Alu	ncRNA_intronic	yes
ALU	ncRNA_intronic	yes
ALU	ncRNA_intronic	yes
ALU	ncRNA_intronic	yes
ALU	ncRNA_intronic	yes
ALU	ncRNA_intronic	yes
ALU	ncRNA_intronic	yes
ALU	ncRNA_intronic	yes
ALU	ncRNA_intronic	yes
ALU	ncRNA_intronic	yes
ALU	ncRNA_intronic	yes
ALU	ncRNA_intronic	yes
ALU	ncRNA_intronic	yes
ALU	ncRNA_intronic	yes
ALU	ncRNA_intronic	yes
ALU	ncRNA_intronic	yes
ALU	ncRNA_intronic	yes
ALU	ncRNA_intronic	yes
ALU	ncRNA_intronic	yes
ALU	ncRNA_intronic	yes
ALU	ncRNA_intronic	yes
ALU	ncRNA_intronic	yes
ALU	ncRNA_intronic	yes
ALU	ncRNA_intronic	yes
ALU	ncRNA_intronic	yes
ALU	ncRNA_intronic	-
ALU	ncRNA_intronic	yes
ALU	ncRNA_intronic	yes
ALU	ncRNA_intronic	yes
ALU	ncRNA_intronic	yes
ALU	ncRNA_intronic	yes
ALU	ncRNA_intronic	yes
ALU	ncRNA_intronic	yes
ALU	ncRNA_intronic	yes
ALU	ncRNA_intronic	-
ALU	ncRNA_intronic	yes
ALU	ncRNA_intronic	yes
ALU	ncRNA_intronic	yes
ALU	ncRNA_intronic	-
ALU	ncRNA_intronic	yes
ALU	ncRNA_intronic	yes
ALU	ncRNA_intronic	-
ALU	ncRNA_intronic	yes
ALU	ncRNA_intronic	yes
ALU	ncRNA_intronic	yes
ALU	ncRNA_intronic	-
ALU	ncRNA_intronic	-
ALU	ncRNA_intronic	-
ALU	ncRNA_intronic	-
ALU	ncRNA_intronic	yes
ALU	ncRNA_intronic	-
ALU	ncRNA_intronic	yes
ALU	ncRNA_intronic	yes
ALU	ncRNA_intronic	yes
ALU	ncRNA_intronic	yes
ALU	ncRNA_intronic	yes
ALU	ncRNA_intronic	yes
ALU	ncRNA_intronic	yes
ALU	ncRNA_intronic	yes
ALU	ncRNA_intronic	-
ALU	ncRNA_intronic	yes
ALU	ncRNA_intronic	-
ALU	ncRNA_intronic	-
ALU	ncRNA_intronic	-
ALU	ncRNA_intronic	yes
ALU	ncRNA_exonic	-
ALU	ncRNA_intronic	-
ALU	ncRNA_intronic	-
ALU	ncRNA_intronic	yes
ALU	ncRNA_intronic	-
ALU	ncRNA_intronic	yes
ALU	ncRNA_exonic	yes
ALU	ncRNA_exonic	yes
ALU	ncRNA_exonic	-
ALU	ncRNA_exonic	yes
ALU	ncRNA_exonic	yes
ALU	ncRNA_exonic	yes
ALU	ncRNA_exonic	yes
ALU	ncRNA_exonic	-
ALU	ncRNA_exonic	yes
ALU	ncRNA_exonic	-
ALU	ncRNA_exonic	yes
ALU	ncRNA_exonic	yes
ALU	ncRNA_exonic	yes
ALU	ncRNA_exonic	yes
ALU	ncRNA_exonic	yes
ALU	ncRNA_exonic	yes
ALU	ncRNA_exonic	yes
ALU	ncRNA_exonic	yes
ALU	ncRNA_exonic	yes
ALU	ncRNA_exonic	yes
ALU	ncRNA_exonic	yes
ALU	ncRNA_exonic	-
ALU	ncRNA_exonic	yes
ALU	ncRNA_exonic	yes
ALU	ncRNA_exonic	yes
ALU	ncRNA_intronic	yes
ALU	ncRNA_intronic	yes
ALU	ncRNA_intronic	yes
ALU	ncRNA_intronic	yes
ALU	ncRNA_intronic	yes
ALU	ncRNA_intronic	yes
ALU	ncRNA_intronic	yes
ALU	ncRNA_intronic	yes
ALU	ncRNA_intronic	yes
ALU	ncRNA_intronic	yes
ALU	ncRNA_intronic	-
ALU	ncRNA_intronic	yes
ALU	ncRNA_intronic	yes
ALU	ncRNA_intronic	yes
ALU	ncRNA_intronic	yes
ALU	ncRNA_intronic	yes
ALU	ncRNA_intronic	yes
ALU	ncRNA_intronic	-
ALU	ncRNA_intronic	-
ALU	ncRNA_intronic	yes
ALU	ncRNA_intronic	-
ALU	ncRNA_intronic	yes
ALU	ncRNA_intronic	-
ALU	ncRNA_intronic	-
ALU	ncRNA_intronic	yes
ALU	ncRNA_intronic	-
ALU	ncRNA_intronic	-
ALU	ncRNA_intronic	yes
ALU	ncRNA_intronic	yes
ALU	ncRNA_intronic	yes
ALU	ncRNA_intronic	yes
ALU	ncRNA_intronic	yes
ALU	ncRNA_intronic	yes
ALU	ncRNA_intronic	yes
ALU	ncRNA_intronic	yes
ALU	ncRNA_intronic	yes
ALU	ncRNA_intronic	-
ALU	ncRNA_intronic	-
ALU	ncRNA_intronic	-
ALU	ncRNA_exonic	-
ALU	ncRNA_exonic	yes
ALU	ncRNA_exonic	yes
ALU	ncRNA_exonic	yes
ALU	ncRNA_exonic	yes
ALU	ncRNA_intronic	yes
ALU	ncRNA_intronic	yes
ALU	ncRNA_intronic	yes
ALU	ncRNA_intronic	yes
ALU	ncRNA_intronic	-
ALU	ncRNA_intronic	-
ALU	ncRNA_intronic	yes
ALU	ncRNA_intronic	-
ALU	ncRNA_intronic	yes
ALU	ncRNA_intronic	yes
ALU	ncRNA_intronic	-
ALU	ncRNA_intronic	yes
ALU	ncRNA_intronic	-
ALU	ncRNA_exonic	-
ALU	ncRNA_exonic	yes
ALU	ncRNA_exonic	-
ALU	ncRNA_exonic	-
ALU	ncRNA_exonic	-
ALU	ncRNA_exonic	yes
ALU	ncRNA_exonic	-
ALU	ncRNA_exonic	yes
ALU	ncRNA_exonic	yes
ALU	ncRNA_exonic	yes
ALU	ncRNA_exonic	-
ALU	ncRNA_exonic	-
ALU	ncRNA_exonic	-
ALU	ncRNA_exonic	yes
ALU	ncRNA_exonic	yes
ALU	ncRNA_exonic	yes
ALU	ncRNA_exonic	yes
ALU	ncRNA_exonic	yes
ALU	ncRNA_exonic	yes
ALU	ncRNA_exonic	yes
ALU	ncRNA_exonic	yes
ALU	ncRNA_exonic	yes
ALU	ncRNA_exonic	yes
ALU	ncRNA_exonic	yes
ALU	ncRNA_exonic	yes
ALU	ncRNA_exonic	yes
ALU	ncRNA_exonic	yes
ALU	ncRNA_exonic	yes
ALU	ncRNA_exonic	yes
ALU	ncRNA_exonic	yes
ALU	ncRNA_exonic	yes
ALU	ncRNA_exonic	yes
ALU	ncRNA_exonic	yes
ALU	ncRNA_exonic	yes
ALU	ncRNA_exonic	yes
ALU	ncRNA_exonic	yes
ALU	ncRNA_exonic	-
ALU	ncRNA_exonic	yes
ALU	ncRNA_exonic	yes
ALU	ncRNA_exonic	yes
ALU	ncRNA_exonic	yes
ALU	ncRNA_exonic	yes
ALU	ncRNA_exonic	yes
ALU	ncRNA_exonic	yes
ALU	ncRNA_exonic	-
ALU	ncRNA_exonic	yes
ALU	ncRNA_exonic	yes
ALU	ncRNA_exonic	yes
ALU	ncRNA_exonic	yes
ALU	ncRNA_exonic	yes
ALU	ncRNA_exonic	yes
ALU	ncRNA_exonic	-
ALU	ncRNA_exonic	-
ALU	ncRNA_exonic	yes
ALU	ncRNA_exonic	yes
ALU	ncRNA_exonic	yes
ALU	ncRNA_exonic	-
ALU	ncRNA_exonic	-
ALU	ncRNA_exonic	-
ALU	ncRNA_exonic	yes
ALU	ncRNA_exonic	yes
ALU	ncRNA_exonic	yes
ALU	ncRNA_exonic	yes
ALU	ncRNA_exonic	yes
ALU	ncRNA_exonic	-
ALU	ncRNA_exonic	yes
ALU	ncRNA_intronic	yes
ALU	ncRNA_intronic	yes
ALU	ncRNA_intronic	yes
ALU	ncRNA_intronic	yes
ALU	ncRNA_intronic	-
ALU	ncRNA_intronic	yes
ALU	ncRNA_intronic	yes
ALU	ncRNA_intronic	yes
ALU	ncRNA_intronic	yes
ALU	ncRNA_intronic	yes
ALU	ncRNA_intronic	yes
ALU	ncRNA_intronic	yes
ALU	ncRNA_intronic	yes
ALU	ncRNA_intronic	yes
ALU	ncRNA_intronic	yes
ALU	ncRNA_intronic	-
ALU	ncRNA_intronic	yes
ALU	ncRNA_intronic	yes
ALU	ncRNA_intronic	yes
ALU	ncRNA_intronic	yes
ALU	ncRNA_intronic	yes
ALU	ncRNA_intronic	yes
ALU	ncRNA_intronic	yes
ALU	ncRNA_intronic	yes
ALU	ncRNA_intronic	yes
ALU	ncRNA_intronic	yes
ALU	ncRNA_intronic	yes
ALU	ncRNA_intronic	yes
ALU	ncRNA_intronic	yes
ALU	ncRNA_intronic	yes
ALU	ncRNA_intronic	yes
ALU	ncRNA_intronic	yes
ALU	ncRNA_intronic	yes
ALU	ncRNA_intronic	yes
ALU	ncRNA_intronic	yes
ALU	ncRNA_intronic	yes
ALU	ncRNA_intronic	yes
ALU	ncRNA_exonic	-
ALU	ncRNA_exonic	yes
ALU	ncRNA_exonic	yes
ALU	ncRNA_exonic	yes
ALU	ncRNA_exonic	yes
ALU	ncRNA_exonic	yes
NONREP	ncRNA_exonic	yes
ALU	ncRNA_exonic	-
ALU	ncRNA_exonic	yes
ALU	ncRNA_exonic	yes
ALU	ncRNA_exonic	-
ALU	ncRNA_exonic	yes
ALU	ncRNA_exonic	-
ALU	ncRNA_exonic	yes
ALU	ncRNA_exonic	yes
ALU	ncRNA_exonic	-
ALU	ncRNA_exonic	yes
ALU	ncRNA_exonic	yes
ALU	ncRNA_exonic	-
ALU	ncRNA_exonic	yes
ALU	ncRNA_exonic	yes
ALU	ncRNA_exonic	yes
ALU	ncRNA_exonic	yes
ALU	ncRNA_exonic	yes
ALU	ncRNA_exonic	yes
ALU	ncRNA_exonic	-
ALU	ncRNA_exonic	yes
ALU	ncRNA_exonic	yes
ALU	ncRNA_exonic	-
ALU	ncRNA_exonic	yes
ALU	ncRNA_exonic	yes
ALU	ncRNA_exonic	yes
ALU	ncRNA_exonic	yes
ALU	ncRNA_exonic	yes
ALU	ncRNA_exonic	yes
ALU	ncRNA_exonic	yes
ALU	ncRNA_exonic	yes
ALU	ncRNA_exonic	yes
ALU	ncRNA_exonic	yes
ALU	ncRNA_exonic	yes
ALU	ncRNA_exonic	yes
ALU	ncRNA_exonic	yes
ALU	ncRNA_exonic	yes
ALU	ncRNA_exonic	yes
ALU	ncRNA_exonic	yes
ALU	ncRNA_exonic	yes
ALU	ncRNA_exonic	yes
ALU	ncRNA_exonic	yes
ALU	ncRNA_exonic	yes
ALU	ncRNA_exonic	yes
ALU	ncRNA_exonic	yes
ALU	ncRNA_exonic	yes
ALU	ncRNA_exonic	yes
ALU	ncRNA_exonic	yes
ALU	ncRNA_exonic	yes
ALU	ncRNA_intronic	yes
ALU	ncRNA_intronic	yes
ALU	ncRNA_intronic	yes
ALU	ncRNA_intronic	yes
ALU	ncRNA_intronic	yes
ALU	ncRNA_intronic	yes
ALU	ncRNA_intronic	yes
ALU	ncRNA_intronic	-
ALU	ncRNA_intronic	yes
ALU	ncRNA_intronic	yes
ALU	ncRNA_intronic	yes
ALU	ncRNA_intronic	yes
ALU	ncRNA_intronic	yes
ALU	ncRNA_intronic	-
ALU	ncRNA_intronic	yes
ALU	ncRNA_intronic	yes
ALU	ncRNA_intronic	yes
ALU	ncRNA_intronic	yes
ALU	ncRNA_intronic	yes
ALU	ncRNA_intronic	yes
ALU	ncRNA_intronic	yes
ALU	ncRNA_intronic	yes
ALU	ncRNA_intronic	yes
ALU	ncRNA_intronic	yes
ALU	ncRNA_intronic	yes
ALU	ncRNA_intronic	yes
ALU	ncRNA_intronic	yes
ALU	ncRNA_intronic	yes
ALU	ncRNA_intronic	yes
ALU	ncRNA_intronic	yes
ALU	ncRNA_intronic	yes
ALU	ncRNA_intronic	yes
ALU	ncRNA_intronic	yes
ALU	ncRNA_intronic	yes
ALU	ncRNA_intronic	-
ALU	ncRNA_intronic	yes
ALU	ncRNA_intronic	yes
ALU	ncRNA_intronic	-
ALU	ncRNA_intronic	yes
ALU	ncRNA_intronic	yes
ALU	ncRNA_intronic	yes
ALU	ncRNA_intronic	yes
ALU	ncRNA_intronic	yes
ALU	ncRNA_intronic	-
ALU	ncRNA_intronic	-
ALU	ncRNA_intronic	-
ALU	ncRNA_intronic	yes
ALU	ncRNA_intronic	yes
ALU	ncRNA_intronic	-
ALU	ncRNA_intronic	yes
ALU	ncRNA_intronic	yes
ALU	ncRNA_intronic	yes
ALU	ncRNA_intronic	yes
ALU	ncRNA_intronic	yes
ALU	ncRNA_intronic	yes
ALU	ncRNA_intronic	yes
ALU	ncRNA_intronic	yes
ALU	ncRNA_intronic	yes
ALU	ncRNA_intronic	yes
ALU	ncRNA_intronic	yes
ALU	ncRNA_intronic	yes
ALU	ncRNA_intronic	yes
ALU	ncRNA_intronic	yes
ALU	ncRNA_intronic	yes
ALU	ncRNA_intronic	yes
ALU	ncRNA_intronic	yes
ALU	ncRNA_intronic	yes
ALU	ncRNA_intronic	yes
ALU	ncRNA_intronic	yes
ALU	ncRNA_intronic	yes
ALU	ncRNA_intronic	yes
ALU	ncRNA_intronic	-
ALU	ncRNA_intronic	-
ALU	ncRNA_intronic	-
ALU	ncRNA_intronic	-
ALU	ncRNA_exonic	-
ALU	ncRNA_exonic	-
ALU	ncRNA_exonic	yes
ALU	ncRNA_intronic	yes
ALU	ncRNA_intronic	yes
ALU	ncRNA_intronic	yes
ALU	ncRNA_intronic	-
ALU	ncRNA_intronic	yes
ALU	ncRNA_intronic	yes
ALU	ncRNA_intronic	yes
ALU	ncRNA_intronic	yes
ALU	ncRNA_intronic	yes
ALU	ncRNA_intronic	yes
ALU	ncRNA_intronic	-
ALU	ncRNA_intronic	yes
ALU	ncRNA_intronic	yes
ALU	ncRNA_intronic	yes
ALU	ncRNA_intronic	yes
ALU	ncRNA_intronic	-
ALU	ncRNA_intronic	yes
ALU	ncRNA_intronic	yes
ALU	ncRNA_intronic	yes
ALU	ncRNA_intronic	-
ALU	ncRNA_intronic	yes
ALU	ncRNA_intronic	yes
ALU	ncRNA_intronic	yes
ALU	ncRNA_intronic	yes
ALU	ncRNA_intronic	yes
ALU	ncRNA_intronic	yes
ALU	ncRNA_intronic	yes
ALU	ncRNA_intronic	-
ALU	ncRNA_intronic	yes
ALU	ncRNA_intronic	-
ALU	ncRNA_intronic	-
ALU	ncRNA_intronic	yes
ALU	ncRNA_intronic	yes
ALU	ncRNA_intronic	yes
ALU	ncRNA_intronic	yes
ALU	ncRNA_intronic	yes
ALU	ncRNA_intronic	yes
ALU	ncRNA_intronic	-
ALU	ncRNA_intronic	-
ALU	ncRNA_intronic	yes
ALU	ncRNA_intronic	yes
ALU	ncRNA_intronic	-
ALU	ncRNA_intronic	yes
ALU	ncRNA_intronic	-
ALU	ncRNA_intronic	-
ALU	ncRNA_intronic	yes
ALU	ncRNA_intronic	yes
ALU	ncRNA_intronic	-
ALU	ncRNA_intronic	yes
ALU	ncRNA_intronic	yes
ALU	ncRNA_intronic	-
ALU	ncRNA_intronic	yes
ALU	ncRNA_intronic	yes
ALU	ncRNA_intronic	yes
ALU	ncRNA_intronic	yes
ALU	ncRNA_intronic	yes
ALU	ncRNA_intronic	yes
ALU	ncRNA_intronic	yes
ALU	ncRNA_intronic	-
ALU	ncRNA_intronic	-
ALU	ncRNA_intronic	-
ALU	ncRNA_intronic	-
ALU	ncRNA_intronic	yes
ALU	ncRNA_intronic	yes
ALU	ncRNA_intronic	yes
ALU	ncRNA_intronic	yes
ALU	ncRNA_intronic	-
ALU	ncRNA_intronic	yes
ALU	ncRNA_intronic	yes
ALU	ncRNA_intronic	yes
ALU	ncRNA_intronic	yes
ALU	ncRNA_intronic	-
ALU	ncRNA_intronic	-
ALU	ncRNA_intronic	yes
ALU	ncRNA_intronic	yes
ALU	ncRNA_intronic	-
ALU	ncRNA_intronic	yes
ALU	ncRNA_intronic	-
ALU	ncRNA_intronic	yes
ALU	ncRNA_intronic	yes
ALU	ncRNA_intronic	yes
ALU	ncRNA_intronic	yes
ALU	ncRNA_intronic	yes
ALU	ncRNA_intronic	yes
ALU	ncRNA_intronic	-
ALU	ncRNA_intronic	yes
ALU	ncRNA_intronic	-
ALU	ncRNA_intronic	yes
ALU	ncRNA_exonic	yes
ALU	ncRNA_exonic	-
ALU	ncRNA_exonic	-
ALU	ncRNA_intronic	yes
ALU	ncRNA_intronic	-
ALU	ncRNA_intronic	yes
ALU	ncRNA_intronic	yes
ALU	ncRNA_intronic	-
ALU	ncRNA_intronic	-
ALU	ncRNA_intronic	-
ALU	ncRNA_intronic	-
ALU	ncRNA_intronic	yes
ALU	ncRNA_intronic	yes
ALU	ncRNA_intronic	-
ALU	ncRNA_intronic	yes
ALU	ncRNA_intronic	yes
ALU	ncRNA_intronic	yes
ALU	ncRNA_intronic	yes
ALU	ncRNA_intronic	yes
ALU	ncRNA_intronic	yes
ALU	ncRNA_intronic	yes
ALU	ncRNA_intronic	yes
ALU	ncRNA_intronic	-
ALU	ncRNA_intronic	-
ALU	ncRNA_intronic	yes
ALU	ncRNA_intronic	yes
ALU	ncRNA_intronic	yes
ALU	ncRNA_intronic	yes
ALU	ncRNA_intronic	yes
ALU	ncRNA_intronic	yes
ALU	ncRNA_intronic	yes
ALU	ncRNA_intronic	yes
ALU	ncRNA_intronic	yes
ALU	ncRNA_intronic	yes
ALU	ncRNA_intronic	yes
ALU	ncRNA_intronic	yes
ALU	ncRNA_intronic	yes
ALU	ncRNA_intronic	-
ALU	ncRNA_exonic	yes
ALU	ncRNA_intronic	yes
ALU	ncRNA_intronic	yes
ALU	ncRNA_intronic	yes
ALU	ncRNA_intronic	yes
ALU	ncRNA_intronic	-
ALU	ncRNA_exonic	yes
ALU	ncRNA_exonic	yes
ALU	ncRNA_exonic	-
ALU	ncRNA_exonic	-
ALU	ncRNA_exonic	-
ALU	ncRNA_exonic	yes
ALU	ncRNA_exonic	yes
ALU	ncRNA_exonic	yes
ALU	ncRNA_exonic	-
ALU	ncRNA_exonic	-
ALU	ncRNA_exonic	-
ALU	ncRNA_exonic	-
ALU	ncRNA_exonic	yes
ALU	ncRNA_exonic	-
ALU	ncRNA_intronic	-
ALU	ncRNA_intronic	-
ALU	ncRNA_intronic	-
ALU	ncRNA_intronic	-
ALU	ncRNA_exonic	-
ALU	ncRNA_exonic	-
ALU	ncRNA_intronic	yes
ALU	ncRNA_exonic	yes
ALU	ncRNA_exonic	yes
ALU	ncRNA_intronic	yes
ALU	ncRNA_intronic	-
ALU	ncRNA_intronic	yes
ALU	ncRNA_intronic	yes
ALU	ncRNA_intronic	yes
ALU	ncRNA_intronic	yes
ALU	ncRNA_intronic	yes
ALU	ncRNA_intronic	yes
ALU	ncRNA_intronic	yes
ALU	ncRNA_intronic	yes
ALU	ncRNA_intronic	yes
ALU	ncRNA_intronic	-
ALU	ncRNA_intronic	yes
ALU	ncRNA_intronic	yes
ALU	ncRNA_intronic	-
ALU	ncRNA_intronic	yes
ALU	ncRNA_intronic	yes
ALU	ncRNA_intronic	yes
ALU	ncRNA_intronic	-
ALU	ncRNA_intronic	yes
ALU	ncRNA_intronic	yes
ALU	ncRNA_intronic	yes
ALU	ncRNA_intronic	yes
ALU	ncRNA_intronic	yes
ALU	ncRNA_intronic	yes
ALU	ncRNA_intronic	yes
ALU	ncRNA_intronic	yes
ALU	ncRNA_intronic	yes
ALU	ncRNA_intronic	yes
ALU	ncRNA_intronic	yes
ALU	ncRNA_intronic	yes
ALU	ncRNA_intronic	yes
ALU	ncRNA_intronic	-
ALU	ncRNA_intronic	-
ALU	ncRNA_intronic	-
ALU	ncRNA_intronic	-
ALU	ncRNA_intronic	-
ALU	ncRNA_intronic	-
ALU	ncRNA_intronic	yes
ALU	ncRNA_intronic	-
ALU	ncRNA_intronic	-
ALU	ncRNA_intronic	-
ALU	ncRNA_intronic	-
ALU	ncRNA_intronic	yes
ALU	ncRNA_exonic	yes
ALU	ncRNA_exonic	yes
ALU	ncRNA_intronic	-
ALU	ncRNA_intronic	-
ALU	ncRNA_intronic	yes
ALU	ncRNA_intronic	-
ALU	ncRNA_intronic	-
ALU	ncRNA_intronic	-
ALU	ncRNA_intronic	yes
ALU	ncRNA_intronic	yes
ALU	ncRNA_intronic	yes
ALU	ncRNA_intronic	yes
ALU	ncRNA_intronic	yes
ALU	ncRNA_intronic	-
ALU	ncRNA_intronic	-
ALU	ncRNA_intronic	yes
ALU	ncRNA_intronic	yes
ALU	ncRNA_intronic	yes
ALU	ncRNA_intronic	yes
ALU	ncRNA_intronic	yes
ALU	ncRNA_intronic	yes
ALU	ncRNA_intronic	yes
ALU	ncRNA_intronic	yes
ALU	ncRNA_intronic	yes
ALU	ncRNA_intronic	yes
ALU	ncRNA_intronic	-
ALU	ncRNA_intronic	-
ALU	ncRNA_intronic	-
ALU	ncRNA_intronic	-
ALU	ncRNA_intronic	-
ALU	ncRNA_intronic	yes
ALU	ncRNA_intronic	-
ALU	ncRNA_intronic	-
ALU	ncRNA_intronic	-
ALU	ncRNA_intronic	-
ALU	ncRNA_intronic	yes
ALU	ncRNA_intronic	yes
ALU	ncRNA_intronic	yes
ALU	ncRNA_intronic	-
ALU	ncRNA_intronic	yes
ALU	ncRNA_intronic	yes
ALU	ncRNA_intronic	yes
ALU	ncRNA_intronic	yes
ALU	ncRNA_intronic	yes
ALU	ncRNA_intronic	yes
ALU	ncRNA_intronic	yes
ALU	ncRNA_intronic	yes
ALU	ncRNA_intronic	yes
ALU	ncRNA_intronic	-
ALU	ncRNA_intronic	-
ALU	ncRNA_intronic	-
ALU	ncRNA_intronic	yes
ALU	ncRNA_exonic	-
ALU	ncRNA_exonic	-
ALU	ncRNA_intronic	yes
ALU	ncRNA_intronic	yes
ALU	ncRNA_intronic	yes
ALU	ncRNA_intronic	-
ALU	ncRNA_intronic	yes
ALU	ncRNA_intronic	yes
ALU	ncRNA_intronic	-
ALU	ncRNA_intronic	-
ALU	ncRNA_intronic	yes
ALU	ncRNA_intronic	yes
ALU	ncRNA_intronic	-
ALU	ncRNA_intronic	yes
ALU	ncRNA_intronic	yes
ALU	ncRNA_intronic	-
ALU	ncRNA_intronic	yes
ALU	ncRNA_intronic	-
ALU	ncRNA_intronic	yes
ALU	ncRNA_intronic	-
ALU	ncRNA_intronic	-
ALU	ncRNA_intronic	yes
ALU	ncRNA_intronic	-
ALU	ncRNA_intronic	-
ALU	ncRNA_intronic	yes
ALU	ncRNA_intronic	-
ALU	ncRNA_intronic	-
ALU	ncRNA_intronic	-
ALU	ncRNA_exonic	-
ALU	ncRNA_intronic	yes
ALU	ncRNA_intronic	-
ALU	ncRNA_intronic	yes
ALU	ncRNA_intronic	yes
ALU	ncRNA_intronic	-
ALU	ncRNA_intronic	-
ALU	ncRNA_intronic	yes
ALU	ncRNA_intronic	yes
ALU	ncRNA_exonic	-
ALU	ncRNA_exonic	-
ALU	ncRNA_exonic	-
ALU	ncRNA_exonic	-
ALU	ncRNA_intronic	yes
ALU	ncRNA_intronic	-
ALU	ncRNA_intronic	-
ALU	ncRNA_intronic	-
ALU	ncRNA_intronic	yes
ALU	ncRNA_intronic	yes
ALU	ncRNA_intronic	yes
ALU	ncRNA_intronic	-
ALU	ncRNA_intronic	-
ALU	ncRNA_intronic	yes
ALU	ncRNA_intronic	yes
ALU	ncRNA_intronic	-
ALU	ncRNA_intronic	yes
ALU	ncRNA_intronic	-
ALU	ncRNA_intronic	-
ALU	ncRNA_intronic	-
ALU	ncRNA_intronic	-
ALU	ncRNA_intronic	-
ALU	ncRNA_intronic	-
ALU	ncRNA_intronic	-
ALU	ncRNA_intronic	-
ALU	ncRNA_intronic	-
ALU	ncRNA_intronic	-
ALU	ncRNA_intronic	-
ALU	ncRNA_intronic	-
ALU	ncRNA_intronic	-
ALU	ncRNA_intronic	-
ALU	ncRNA_intronic	-
ALU	ncRNA_intronic	-
ALU	ncRNA_intronic	-
ALU	ncRNA_intronic	-
ALU	ncRNA_intronic	-
ALU	ncRNA_intronic	-
ALU	ncRNA_exonic	-
ALU	ncRNA_exonic	-
ALU	ncRNA_exonic	yes
ALU	ncRNA_exonic	-
ALU	ncRNA_exonic	-
ALU	ncRNA_exonic	-
ALU	ncRNA_exonic	-
ALU	ncRNA_exonic	yes
ALU	ncRNA_intronic	-
ALU	ncRNA_intronic	yes
ALU	ncRNA_intronic	yes
ALU	ncRNA_intronic	-
ALU	ncRNA_intronic	-
ALU	ncRNA_intronic	-
ALU	ncRNA_exonic	-
ALU	ncRNA_exonic	yes
ALU	ncRNA_exonic	yes
ALU	ncRNA_exonic	-
ALU	ncRNA_exonic	-
ALU	ncRNA_exonic	-
ALU	ncRNA_exonic	-
ALU	ncRNA_exonic	yes
ALU	ncRNA_exonic	yes
ALU	ncRNA_exonic	yes
ALU	ncRNA_exonic	yes
ALU	ncRNA_exonic	-
ALU	ncRNA_exonic	yes
ALU	ncRNA_exonic	yes
ALU	ncRNA_exonic	yes
ALU	ncRNA_exonic	yes
ALU	ncRNA_intronic	-
ALU	ncRNA_intronic	-
ALU	ncRNA_intronic	-
ALU	ncRNA_intronic	-
ALU	ncRNA_intronic	-
ALU	ncRNA_intronic	-
ALU	ncRNA_intronic	-
ALU	ncRNA_intronic	-
ALU	ncRNA_intronic	-
Rep non-Alu	ncRNA_intronic	-
Rep non-Alu	ncRNA_intronic	yes
ALU	ncRNA_intronic	-
ALU	ncRNA_intronic	-
ALU	ncRNA_intronic	-
ALU	ncRNA_intronic	yes
ALU	ncRNA_intronic	-
ALU	ncRNA_intronic	-
ALU	ncRNA_intronic	-
ALU	ncRNA_intronic	-
ALU	ncRNA_intronic	-
ALU	ncRNA_intronic	-
ALU	ncRNA_intronic	-
ALU	ncRNA_intronic	yes
ALU	ncRNA_intronic	-
ALU	ncRNA_intronic	-
ALU	ncRNA_intronic	-
ALU	ncRNA_intronic	-
ALU	ncRNA_intronic	-
ALU	ncRNA_intronic	-
ALU	ncRNA_intronic	-
ALU	ncRNA_intronic	-
ALU	ncRNA_intronic	yes
ALU	ncRNA_intronic	yes
ALU	ncRNA_intronic	-
ALU	ncRNA_intronic	-
ALU	ncRNA_intronic	-
ALU	ncRNA_intronic	-
ALU	ncRNA_intronic	-
ALU	ncRNA_intronic	-
ALU	ncRNA_intronic	-
ALU	ncRNA_intronic	-
ALU	ncRNA_intronic	-
ALU	ncRNA_intronic	-
ALU	ncRNA_intronic	-
ALU	ncRNA_intronic	yes
ALU	ncRNA_intronic	-
ALU	ncRNA_intronic	yes
ALU	ncRNA_intronic	yes
ALU	ncRNA_intronic	-
ALU	ncRNA_intronic	yes
ALU	ncRNA_intronic	-
ALU	ncRNA_intronic	-
ALU	ncRNA_intronic	-
ALU	ncRNA_intronic	yes
ALU	ncRNA_intronic	yes
ALU	ncRNA_intronic	-
ALU	ncRNA_intronic	-
ALU	ncRNA_intronic	yes
ALU	ncRNA_intronic	-
ALU	ncRNA_intronic	-
ALU	ncRNA_intronic	-
ALU	ncRNA_intronic	-
ALU	ncRNA_intronic	-
ALU	ncRNA_intronic	-
ALU	ncRNA_intronic	-
ALU	ncRNA_intronic	yes
ALU	ncRNA_intronic	-
ALU	ncRNA_intronic	yes
ALU	ncRNA_intronic	yes
ALU	ncRNA_intronic	yes
ALU	ncRNA_intronic	yes
ALU	ncRNA_intronic	yes
ALU	ncRNA_intronic	-
ALU	ncRNA_intronic	-
ALU	ncRNA_intronic	-
ALU	ncRNA_intronic	-
ALU	ncRNA_intronic	-
ALU	ncRNA_intronic	-
ALU	ncRNA_intronic	-
ALU	ncRNA_intronic	-
ALU	ncRNA_intronic	yes
ALU	ncRNA_intronic	-
ALU	ncRNA_intronic	-
ALU	ncRNA_intronic	-
ALU	ncRNA_intronic	-
ALU	ncRNA_intronic	yes
ALU	ncRNA_intronic	-
ALU	ncRNA_intronic	-
ALU	ncRNA_exonic	-
ALU	ncRNA_exonic	-
ALU	ncRNA_exonic	yes
ALU	ncRNA_intronic	-
ALU	ncRNA_intronic	yes
ALU	ncRNA_intronic	yes
ALU	ncRNA_intronic	yes
ALU	ncRNA_intronic	-
ALU	ncRNA_intronic	yes
ALU	ncRNA_intronic	-
ALU	ncRNA_intronic	yes
ALU	ncRNA_intronic	yes
ALU	ncRNA_intronic	yes
ALU	ncRNA_intronic	yes
ALU	ncRNA_intronic	yes
ALU	ncRNA_intronic	yes
ALU	ncRNA_intronic	yes
ALU	ncRNA_intronic	yes
ALU	ncRNA_exonic	-
ALU	ncRNA_exonic	yes
ALU	ncRNA_exonic	-
ALU	ncRNA_exonic	yes
ALU	ncRNA_exonic	yes
ALU	ncRNA_exonic	yes
ALU	ncRNA_exonic	yes
ALU	ncRNA_exonic	yes
ALU	ncRNA_exonic	-
ALU	ncRNA_exonic	yes
ALU	ncRNA_exonic	yes
ALU	ncRNA_exonic	-
ALU	ncRNA_exonic	yes
ALU	ncRNA_exonic	yes
ALU	ncRNA_exonic	yes
ALU	ncRNA_exonic	yes
ALU	ncRNA_exonic	-
ALU	ncRNA_exonic	yes
ALU	ncRNA_exonic	yes
ALU	ncRNA_exonic	yes
ALU	ncRNA_intronic	yes
ALU	ncRNA_intronic	-
ALU	ncRNA_intronic	-
ALU	ncRNA_intronic	yes
ALU	ncRNA_intronic	yes
ALU	ncRNA_intronic	-
ALU	ncRNA_intronic	yes
ALU	ncRNA_intronic	yes
ALU	ncRNA_intronic	yes
ALU	ncRNA_intronic	yes
ALU	ncRNA_intronic	yes
ALU	ncRNA_intronic	yes
ALU	ncRNA_intronic	yes
ALU	ncRNA_intronic	yes
ALU	ncRNA_intronic	yes
ALU	ncRNA_intronic	yes
ALU	ncRNA_intronic	-
ALU	ncRNA_intronic	yes
ALU	ncRNA_intronic	yes
ALU	ncRNA_intronic	yes
ALU	ncRNA_intronic	yes
ALU	ncRNA_exonic	yes
ALU	ncRNA_exonic	-
ALU	ncRNA_exonic	yes
ALU	ncRNA_exonic	yes
ALU	ncRNA_exonic	-
ALU	ncRNA_intronic	yes
ALU	ncRNA_intronic	yes
ALU	ncRNA_intronic	yes
ALU	ncRNA_intronic	yes
ALU	ncRNA_intronic	yes
ALU	ncRNA_intronic	yes
ALU	ncRNA_intronic	yes
ALU	ncRNA_intronic	yes
ALU	ncRNA_intronic	yes
ALU	ncRNA_intronic	yes
ALU	ncRNA_intronic	yes
ALU	ncRNA_intronic	yes
ALU	ncRNA_intronic	yes
ALU	ncRNA_intronic	yes
ALU	ncRNA_intronic	yes
ALU	ncRNA_exonic	yes
ALU	ncRNA_exonic	yes
ALU	ncRNA_exonic	yes
ALU	ncRNA_exonic	yes
ALU	ncRNA_exonic	yes
ALU	ncRNA_intronic	-
ALU	ncRNA_intronic	-
ALU	ncRNA_intronic	yes
ALU	ncRNA_intronic	yes
ALU	ncRNA_intronic	yes
ALU	ncRNA_intronic	yes
ALU	ncRNA_intronic	-
ALU	ncRNA_intronic	yes
ALU	ncRNA_intronic	yes
ALU	ncRNA_intronic	-
ALU	ncRNA_intronic	-
ALU	ncRNA_exonic	yes
ALU	ncRNA_exonic	yes
ALU	ncRNA_exonic	yes
ALU	ncRNA_intronic	yes
ALU	ncRNA_intronic	yes
ALU	ncRNA_intronic	yes
ALU	ncRNA_intronic	-
ALU	ncRNA_intronic	yes
ALU	ncRNA_intronic	yes
ALU	ncRNA_intronic	yes
ALU	ncRNA_intronic	yes
ALU	ncRNA_intronic	yes
ALU	ncRNA_intronic	yes
ALU	ncRNA_intronic	yes
ALU	ncRNA_intronic	yes
ALU	ncRNA_intronic	yes
ALU	ncRNA_intronic	-
ALU	ncRNA_exonic	yes
ALU	ncRNA_exonic	yes
ALU	ncRNA_intronic	yes
ALU	ncRNA_intronic	yes
ALU	ncRNA_intronic	yes
ALU	ncRNA_intronic	yes
ALU	ncRNA_intronic	yes
ALU	ncRNA_intronic	yes
ALU	ncRNA_intronic	yes
ALU	ncRNA_intronic	yes
ALU	ncRNA_intronic	yes
ALU	ncRNA_intronic	yes
ALU	ncRNA_intronic	yes
ALU	ncRNA_intronic	yes
ALU	ncRNA_intronic	yes
ALU	ncRNA_intronic	yes
ALU	ncRNA_intronic	yes
ALU	ncRNA_intronic	yes
ALU	ncRNA_exonic	yes
ALU	ncRNA_exonic	yes
ALU	ncRNA_exonic	-
ALU	ncRNA_exonic	yes
ALU	ncRNA_exonic	yes
ALU	ncRNA_exonic	yes
ALU	ncRNA_exonic	yes
ALU	ncRNA_exonic	yes
ALU	ncRNA_intronic	-
ALU	ncRNA_intronic	-
ALU	ncRNA_intronic	yes
ALU	ncRNA_intronic	-
ALU	ncRNA_intronic	yes
ALU	ncRNA_intronic	-
ALU	ncRNA_intronic	-
ALU	ncRNA_intronic	-
ALU	ncRNA_intronic	-
ALU	ncRNA_intronic	-
ALU	ncRNA_intronic	-
ALU	ncRNA_intronic	yes
ALU	ncRNA_intronic	-
ALU	ncRNA_intronic	yes
ALU	ncRNA_intronic	yes
ALU	ncRNA_intronic	-
ALU	ncRNA_intronic	-
ALU	ncRNA_intronic	-
ALU	ncRNA_intronic	-
ALU	ncRNA_intronic	-
ALU	ncRNA_intronic	-
ALU	ncRNA_intronic	-
ALU	ncRNA_intronic	-
ALU	ncRNA_intronic	-
ALU	ncRNA_intronic	yes
ALU	ncRNA_intronic	yes
ALU	ncRNA_intronic	yes
ALU	ncRNA_intronic	-
ALU	ncRNA_intronic	yes
ALU	ncRNA_intronic	yes
ALU	ncRNA_intronic	yes
ALU	ncRNA_intronic	yes
ALU	ncRNA_intronic	yes
ALU	ncRNA_intronic	yes
ALU	ncRNA_intronic	yes
ALU	ncRNA_intronic	yes
ALU	ncRNA_intronic	yes
ALU	ncRNA_intronic	-
ALU	ncRNA_intronic	yes
ALU	ncRNA_intronic	yes
ALU	ncRNA_intronic	yes
ALU	ncRNA_intronic	-
ALU	ncRNA_intronic	yes
ALU	ncRNA_intronic	yes
ALU	ncRNA_intronic	yes
ALU	ncRNA_intronic	-
ALU	ncRNA_intronic	-
ALU	ncRNA_intronic	yes
ALU	ncRNA_intronic	-
ALU	ncRNA_intronic	yes
ALU	ncRNA_intronic	-
ALU	ncRNA_intronic	yes
ALU	ncRNA_intronic	-
ALU	ncRNA_intronic	-
ALU	ncRNA_intronic	-
ALU	ncRNA_intronic	yes
ALU	ncRNA_intronic	-
ALU	ncRNA_intronic	-
ALU	ncRNA_intronic	yes
ALU	ncRNA_intronic	yes
ALU	ncRNA_intronic	yes
ALU	ncRNA_intronic	yes
ALU	ncRNA_intronic	yes
ALU	ncRNA_intronic	-
ALU	ncRNA_intronic	yes
ALU	ncRNA_intronic	yes
ALU	ncRNA_intronic	yes
ALU	ncRNA_intronic	yes
ALU	ncRNA_intronic	-
ALU	ncRNA_intronic	-
ALU	ncRNA_intronic	-
ALU	ncRNA_intronic	yes
ALU	ncRNA_intronic	-
ALU	ncRNA_exonic	-
ALU	ncRNA_exonic	yes
ALU	ncRNA_exonic	-
ALU	ncRNA_intronic	-
ALU	ncRNA_intronic	-
ALU	ncRNA_intronic	-
ALU	ncRNA_intronic	yes
ALU	ncRNA_intronic	yes
ALU	ncRNA_intronic	yes
ALU	ncRNA_intronic	yes
ALU	ncRNA_intronic	yes
ALU	ncRNA_intronic	yes
ALU	ncRNA_intronic	yes
ALU	ncRNA_intronic	yes
ALU	ncRNA_intronic	-
ALU	ncRNA_intronic	yes
ALU	ncRNA_intronic	-
ALU	ncRNA_intronic	-
ALU	ncRNA_intronic	yes
ALU	ncRNA_intronic	-
ALU	ncRNA_intronic	yes
ALU	ncRNA_intronic	yes
ALU	ncRNA_intronic	-
ALU	ncRNA_intronic	yes
ALU	ncRNA_intronic	-
ALU	ncRNA_intronic	-
ALU	ncRNA_intronic	yes
ALU	ncRNA_intronic	-
ALU	ncRNA_intronic	yes
ALU	ncRNA_intronic	yes
ALU	ncRNA_intronic	yes
ALU	ncRNA_intronic	yes
ALU	ncRNA_intronic	yes
ALU	ncRNA_intronic	yes
ALU	ncRNA_intronic	yes
ALU	ncRNA_intronic	yes
ALU	ncRNA_intronic	yes
ALU	ncRNA_intronic	yes
ALU	ncRNA_intronic	yes
ALU	ncRNA_intronic	yes
ALU	ncRNA_intronic	yes
ALU	ncRNA_intronic	yes
ALU	ncRNA_intronic	yes
ALU	ncRNA_intronic	yes
ALU	ncRNA_intronic	yes
ALU	ncRNA_intronic	yes
ALU	ncRNA_intronic	yes
ALU	ncRNA_intronic	yes
ALU	ncRNA_intronic	yes
ALU	ncRNA_intronic	-
ALU	ncRNA_intronic	yes
ALU	ncRNA_intronic	yes
ALU	ncRNA_intronic	yes
ALU	ncRNA_intronic	yes
ALU	ncRNA_intronic	yes
ALU	ncRNA_intronic	yes
ALU	ncRNA_intronic	yes
ALU	ncRNA_intronic	-
ALU	ncRNA_intronic	yes
ALU	ncRNA_intronic	yes
ALU	ncRNA_intronic	yes
ALU	ncRNA_intronic	yes
ALU	ncRNA_intronic	yes
ALU	ncRNA_intronic	yes
ALU	ncRNA_intronic	yes
ALU	ncRNA_intronic	yes
ALU	ncRNA_intronic	yes
ALU	ncRNA_intronic	yes
ALU	ncRNA_intronic	yes
ALU	ncRNA_intronic	yes
ALU	ncRNA_intronic	yes
ALU	ncRNA_intronic	yes
ALU	ncRNA_intronic	yes
ALU	ncRNA_intronic	yes
ALU	ncRNA_intronic	yes
ALU	ncRNA_intronic	yes
ALU	ncRNA_intronic	yes
ALU	ncRNA_intronic	yes
ALU	ncRNA_intronic	yes
ALU	ncRNA_intronic	-
ALU	ncRNA_intronic	yes
ALU	ncRNA_intronic	yes
ALU	ncRNA_intronic	yes
ALU	ncRNA_intronic	-
ALU	ncRNA_intronic	-
ALU	ncRNA_intronic	yes
ALU	ncRNA_intronic	yes
ALU	ncRNA_intronic	-
ALU	ncRNA_intronic	yes
ALU	ncRNA_intronic	yes
ALU	ncRNA_intronic	yes
ALU	ncRNA_intronic	yes
ALU	ncRNA_intronic	yes
ALU	ncRNA_intronic	yes
ALU	ncRNA_intronic	yes
ALU	ncRNA_intronic	yes
ALU	ncRNA_intronic	yes
ALU	ncRNA_intronic	yes
ALU	ncRNA_intronic	-
ALU	ncRNA_intronic	yes
ALU	ncRNA_intronic	yes
ALU	ncRNA_intronic	yes
ALU	ncRNA_intronic	yes
ALU	ncRNA_intronic	yes
ALU	ncRNA_intronic	yes
ALU	ncRNA_intronic	yes
ALU	ncRNA_intronic	-
ALU	ncRNA_intronic	yes
ALU	ncRNA_intronic	yes
ALU	ncRNA_intronic	yes
ALU	ncRNA_intronic	yes
ALU	ncRNA_intronic	yes
ALU	ncRNA_intronic	yes
ALU	ncRNA_exonic	yes
ALU	ncRNA_exonic	-
ALU	ncRNA_exonic	yes
ALU	ncRNA_exonic	yes
ALU	ncRNA_exonic	-
ALU	ncRNA_exonic	yes
ALU	ncRNA_exonic	yes
ALU	ncRNA_exonic	yes
ALU	ncRNA_exonic	yes
ALU	ncRNA_exonic	yes
ALU	ncRNA_exonic	yes
ALU	ncRNA_exonic	yes
ALU	ncRNA_exonic	-
ALU	ncRNA_exonic	yes
ALU	ncRNA_exonic	yes
ALU	ncRNA_intronic	yes
ALU	ncRNA_intronic	yes
ALU	ncRNA_intronic	-
ALU	ncRNA_intronic	-
ALU	ncRNA_exonic	yes
ALU	ncRNA_intronic	-
ALU	ncRNA_intronic	-
ALU	ncRNA_intronic	-
ALU	ncRNA_intronic	-
ALU	ncRNA_intronic	yes
ALU	ncRNA_intronic	-
ALU	ncRNA_intronic	yes
ALU	ncRNA_intronic	yes
ALU	ncRNA_intronic	yes
ALU	ncRNA_intronic	yes
ALU	ncRNA_intronic	yes
ALU	ncRNA_intronic	-
ALU	ncRNA_intronic	yes
ALU	ncRNA_intronic	yes
ALU	ncRNA_intronic	yes
ALU	ncRNA_intronic	yes
ALU	ncRNA_intronic	yes
ALU	ncRNA_intronic	-
ALU	ncRNA_intronic	-
ALU	ncRNA_intronic	yes
ALU	ncRNA_intronic	yes
ALU	ncRNA_intronic	yes
ALU	ncRNA_intronic	yes
ALU	ncRNA_intronic	yes
ALU	ncRNA_intronic	yes
ALU	ncRNA_intronic	-
ALU	ncRNA_intronic	yes
ALU	ncRNA_intronic	yes
ALU	ncRNA_intronic	yes
ALU	ncRNA_intronic	yes
ALU	ncRNA_intronic	yes
ALU	ncRNA_intronic	yes
ALU	ncRNA_intronic	-
ALU	ncRNA_intronic	yes
ALU	ncRNA_intronic	yes
ALU	ncRNA_intronic	yes
ALU	ncRNA_intronic	yes
ALU	ncRNA_intronic	yes
ALU	ncRNA_intronic	yes
ALU	ncRNA_intronic	yes
ALU	ncRNA_intronic	yes
ALU	ncRNA_intronic	yes
ALU	ncRNA_intronic	yes
ALU	ncRNA_intronic	yes
ALU	ncRNA_intronic	yes
ALU	ncRNA_intronic	yes
ALU	ncRNA_intronic	yes
ALU	ncRNA_intronic	yes
ALU	ncRNA_intronic	yes
ALU	ncRNA_intronic	yes
ALU	ncRNA_intronic	yes
ALU	ncRNA_intronic	yes
ALU	ncRNA_intronic	yes
ALU	ncRNA_intronic	yes
ALU	ncRNA_intronic	yes
ALU	ncRNA_intronic	yes
ALU	ncRNA_exonic	yes
ALU	ncRNA_exonic	yes
ALU	ncRNA_exonic	yes
ALU	ncRNA_exonic	-
ALU	ncRNA_exonic	-
ALU	ncRNA_exonic	-
ALU	ncRNA_exonic	yes
ALU	ncRNA_exonic	yes
ALU	ncRNA_exonic	yes
ALU	ncRNA_exonic	yes
ALU	ncRNA_exonic	yes
ALU	ncRNA_exonic	yes
ALU	ncRNA_exonic	yes
ALU	ncRNA_exonic	yes
ALU	ncRNA_exonic	yes
ALU	ncRNA_exonic	yes
ALU	ncRNA_exonic	-
ALU	ncRNA_exonic	-
ALU	ncRNA_exonic	yes
ALU	ncRNA_exonic	yes
ALU	ncRNA_exonic	yes
ALU	ncRNA_exonic	yes
ALU	ncRNA_exonic	yes
ALU	ncRNA_exonic	yes
ALU	ncRNA_exonic	-
ALU	ncRNA_exonic	yes
ALU	ncRNA_exonic	yes
ALU	ncRNA_exonic	-
ALU	ncRNA_exonic	-
ALU	ncRNA_exonic	yes
ALU	ncRNA_exonic	yes
ALU	ncRNA_exonic	yes
ALU	ncRNA_exonic	-
ALU	ncRNA_exonic	yes
ALU	ncRNA_exonic	-
ALU	ncRNA_exonic	yes
ALU	ncRNA_exonic	yes
ALU	ncRNA_exonic	yes
ALU	ncRNA_exonic	-
ALU	ncRNA_exonic	-
ALU	ncRNA_exonic	yes
ALU	ncRNA_exonic	yes
ALU	ncRNA_intronic	-
ALU	ncRNA_intronic	yes
ALU	ncRNA_intronic	-
ALU	ncRNA_intronic	-
ALU	ncRNA_intronic	-
ALU	ncRNA_intronic	yes
ALU	ncRNA_intronic	yes
ALU	ncRNA_intronic	yes
ALU	ncRNA_intronic	yes
ALU	ncRNA_intronic	-
ALU	ncRNA_intronic	-
ALU	ncRNA_intronic	-
ALU	ncRNA_intronic	-
ALU	ncRNA_intronic	yes
ALU	ncRNA_intronic	-
ALU	ncRNA_intronic	-
ALU	ncRNA_intronic	-
ALU	ncRNA_intronic	yes
ALU	ncRNA_intronic	yes
ALU	ncRNA_intronic	yes
ALU	ncRNA_intronic	yes
ALU	ncRNA_intronic	yes
ALU	ncRNA_intronic	yes
ALU	ncRNA_intronic	yes
ALU	ncRNA_intronic	yes
ALU	ncRNA_intronic	yes
ALU	ncRNA_intronic	-
ALU	ncRNA_intronic	yes
ALU	ncRNA_intronic	yes
ALU	ncRNA_intronic	yes
ALU	ncRNA_intronic	yes
ALU	ncRNA_intronic	yes
ALU	ncRNA_intronic	yes
ALU	ncRNA_intronic	yes
ALU	ncRNA_intronic	yes
ALU	ncRNA_intronic	yes
ALU	ncRNA_intronic	yes
ALU	ncRNA_intronic	yes
ALU	ncRNA_intronic	yes
ALU	ncRNA_intronic	yes
ALU	ncRNA_intronic	-
ALU	ncRNA_intronic	yes
ALU	ncRNA_intronic	yes
ALU	ncRNA_intronic	yes
ALU	ncRNA_intronic	yes
ALU	ncRNA_intronic	-
ALU	ncRNA_intronic	-
ALU	ncRNA_intronic	yes
ALU	ncRNA_intronic	-
ALU	ncRNA_intronic	yes
ALU	ncRNA_intronic	yes
ALU	ncRNA_intronic	yes
ALU	ncRNA_intronic	yes
ALU	ncRNA_intronic	-
ALU	ncRNA_intronic	-
ALU	ncRNA_intronic	yes
ALU	ncRNA_intronic	-
ALU	ncRNA_intronic	yes
ALU	ncRNA_intronic	yes
ALU	ncRNA_intronic	yes
ALU	ncRNA_intronic	yes
ALU	ncRNA_intronic	yes
ALU	ncRNA_intronic	-
ALU	ncRNA_intronic	yes
ALU	ncRNA_intronic	-
ALU	ncRNA_intronic	-
ALU	ncRNA_intronic	yes
ALU	ncRNA_intronic	yes
ALU	ncRNA_intronic	yes
ALU	ncRNA_intronic	yes
ALU	ncRNA_intronic	-
ALU	ncRNA_intronic	yes
ALU	ncRNA_intronic	yes
ALU	ncRNA_intronic	yes
ALU	ncRNA_intronic	yes
ALU	ncRNA_intronic	yes
ALU	ncRNA_intronic	yes
ALU	ncRNA_intronic	yes
ALU	ncRNA_exonic	-
ALU	ncRNA_exonic	-
ALU	ncRNA_exonic	yes
ALU	ncRNA_exonic	-
ALU	ncRNA_exonic	-
ALU	ncRNA_intronic	yes
ALU	ncRNA_exonic	-
ALU	ncRNA_exonic	-
ALU	ncRNA_exonic	-
ALU	ncRNA_exonic	-
ALU	ncRNA_exonic	yes
ALU	ncRNA_exonic	-
ALU	ncRNA_exonic	yes
ALU	ncRNA_exonic	-
ALU	ncRNA_exonic	yes
ALU	ncRNA_exonic	-
ALU	ncRNA_intronic	-
ALU	ncRNA_intronic	yes
ALU	ncRNA_intronic	yes
ALU	ncRNA_intronic	yes
ALU	ncRNA_intronic	yes
ALU	ncRNA_intronic	yes
ALU	ncRNA_intronic	yes
ALU	ncRNA_intronic	yes
ALU	ncRNA_intronic	yes
ALU	ncRNA_intronic	yes
ALU	ncRNA_intronic	yes
ALU	ncRNA_intronic	yes
ALU	ncRNA_intronic	yes
ALU	ncRNA_intronic	yes
ALU	ncRNA_intronic	yes
ALU	ncRNA_intronic	yes
ALU	ncRNA_intronic	yes
ALU	ncRNA_intronic	yes
ALU	ncRNA_intronic	yes
ALU	ncRNA_intronic	-
ALU	ncRNA_intronic	yes
ALU	ncRNA_intronic	yes
ALU	ncRNA_intronic	yes
ALU	ncRNA_intronic	yes
ALU	ncRNA_intronic	-
ALU	ncRNA_intronic	-
ALU	ncRNA_intronic	yes
ALU	ncRNA_intronic	-
ALU	ncRNA_intronic	yes
ALU	ncRNA_intronic	-
ALU	ncRNA_intronic	-
ALU	ncRNA_intronic	-
ALU	ncRNA_intronic	-
ALU	ncRNA_intronic	yes
ALU	ncRNA_intronic	-
ALU	ncRNA_intronic	-
ALU	ncRNA_intronic	yes
ALU	ncRNA_intronic	yes
ALU	ncRNA_intronic	yes
ALU	ncRNA_intronic	-
ALU	ncRNA_intronic	-
ALU	ncRNA_intronic	-
ALU	ncRNA_intronic	-
ALU	ncRNA_intronic	-
ALU	ncRNA_intronic	-
ALU	ncRNA_intronic	-
ALU	ncRNA_intronic	-
ALU	ncRNA_intronic	yes
ALU	ncRNA_intronic	yes
ALU	ncRNA_intronic	yes
ALU	ncRNA_intronic	yes
ALU	ncRNA_intronic	yes
ALU	ncRNA_intronic	yes
ALU	ncRNA_intronic	yes
ALU	ncRNA_intronic	yes
ALU	ncRNA_intronic	yes
ALU	ncRNA_intronic	-
ALU	ncRNA_intronic	-
ALU	ncRNA_intronic	yes
ALU	ncRNA_intronic	-
ALU	ncRNA_intronic	yes
ALU	ncRNA_intronic	-
ALU	ncRNA_intronic	-
ALU	ncRNA_intronic	yes
ALU	ncRNA_intronic	-
ALU	ncRNA_intronic	-
ALU	ncRNA_intronic	yes
ALU	ncRNA_intronic	yes
ALU	ncRNA_intronic	-
ALU	ncRNA_intronic	-
ALU	ncRNA_intronic	-
ALU	ncRNA_intronic	-
ALU	ncRNA_intronic	yes
ALU	ncRNA_intronic	yes
ALU	ncRNA_intronic	yes
ALU	ncRNA_intronic	yes
ALU	ncRNA_intronic	yes
ALU	ncRNA_intronic	-
ALU	ncRNA_intronic	-
ALU	ncRNA_intronic	yes
ALU	ncRNA_intronic	yes
ALU	ncRNA_intronic	yes
ALU	ncRNA_intronic	-
ALU	ncRNA_intronic	yes
ALU	ncRNA_intronic	yes
ALU	ncRNA_intronic	yes
ALU	ncRNA_intronic	yes
ALU	ncRNA_intronic	yes
ALU	ncRNA_intronic	yes
ALU	ncRNA_intronic	yes
ALU	ncRNA_intronic	yes
ALU	ncRNA_intronic	-
ALU	ncRNA_intronic	yes
ALU	ncRNA_intronic	-
ALU	ncRNA_intronic	yes
ALU	ncRNA_intronic	yes
ALU	ncRNA_intronic	-
ALU	ncRNA_intronic	-
ALU	ncRNA_intronic	yes
ALU	ncRNA_intronic	yes
ALU	ncRNA_intronic	yes
ALU	ncRNA_intronic	yes
ALU	ncRNA_intronic	yes
ALU	ncRNA_intronic	yes
ALU	ncRNA_exonic	yes
ALU	ncRNA_exonic	-
ALU	ncRNA_exonic	yes
ALU	ncRNA_exonic	yes
ALU	ncRNA_exonic	-
ALU	ncRNA_intronic	yes
ALU	ncRNA_intronic	yes
ALU	ncRNA_intronic	yes
ALU	ncRNA_intronic	yes
ALU	ncRNA_intronic	-
ALU	ncRNA_intronic	yes
ALU	ncRNA_intronic	yes
ALU	ncRNA_intronic	yes
ALU	ncRNA_intronic	yes
ALU	ncRNA_intronic	yes
ALU	ncRNA_intronic	yes
ALU	ncRNA_intronic	yes
ALU	ncRNA_intronic	yes
ALU	ncRNA_intronic	yes
ALU	ncRNA_intronic	yes
ALU	ncRNA_intronic	yes
ALU	ncRNA_intronic	-
ALU	ncRNA_intronic	yes
ALU	ncRNA_intronic	yes
ALU	ncRNA_intronic	yes
ALU	ncRNA_intronic	yes
Rep non-Alu	ncRNA_intronic	yes
ALU	ncRNA_intronic	yes
ALU	ncRNA_intronic	yes
ALU	ncRNA_intronic	-
ALU	ncRNA_intronic	yes
ALU	ncRNA_intronic	-
ALU	ncRNA_intronic	yes
ALU	ncRNA_intronic	-
ALU	ncRNA_intronic	yes
ALU	ncRNA_intronic	yes
ALU	ncRNA_intronic	yes
ALU	ncRNA_intronic	yes
ALU	ncRNA_intronic	-
ALU	ncRNA_intronic	yes
ALU	ncRNA_intronic	-
ALU	ncRNA_intronic	yes
ALU	ncRNA_intronic	yes
ALU	ncRNA_intronic	yes
ALU	ncRNA_intronic	yes
ALU	ncRNA_intronic	-
ALU	ncRNA_intronic	-
ALU	ncRNA_intronic	yes
ALU	ncRNA_intronic	-
ALU	ncRNA_intronic	-
ALU	ncRNA_intronic	yes
ALU	ncRNA_intronic	-
ALU	ncRNA_intronic	yes
ALU	ncRNA_intronic	-
ALU	ncRNA_intronic	yes
ALU	ncRNA_intronic	yes
ALU	ncRNA_intronic	-
ALU	ncRNA_intronic	-
ALU	ncRNA_intronic	-
ALU	ncRNA_intronic	yes
ALU	ncRNA_intronic	yes
ALU	ncRNA_intronic	yes
ALU	ncRNA_intronic	yes
ALU	ncRNA_intronic	yes
ALU	ncRNA_intronic	yes
ALU	ncRNA_intronic	-
ALU	ncRNA_intronic	yes
ALU	ncRNA_intronic	yes
ALU	ncRNA_intronic	yes
ALU	ncRNA_intronic	yes
ALU	ncRNA_intronic	yes
ALU	ncRNA_intronic	yes
ALU	ncRNA_intronic	-
ALU	ncRNA_intronic	yes
ALU	ncRNA_intronic	-
ALU	ncRNA_intronic	yes
ALU	ncRNA_intronic	-
ALU	ncRNA_intronic	-
ALU	ncRNA_intronic	-
ALU	ncRNA_intronic	-
ALU	ncRNA_intronic	yes
ALU	ncRNA_intronic	yes
ALU	ncRNA_intronic	yes
ALU	ncRNA_intronic	yes
ALU	ncRNA_intronic	yes
ALU	ncRNA_intronic	yes
ALU	ncRNA_intronic	yes
ALU	ncRNA_intronic	-
ALU	ncRNA_intronic	yes
ALU	ncRNA_intronic	yes
ALU	ncRNA_intronic	-
ALU	ncRNA_intronic	yes
ALU	ncRNA_intronic	-
ALU	ncRNA_intronic	yes
ALU	ncRNA_intronic	yes
ALU	ncRNA_intronic	yes
ALU	ncRNA_intronic	-
ALU	ncRNA_intronic	-
ALU	ncRNA_intronic	yes
ALU	ncRNA_intronic	-
ALU	ncRNA_intronic	-
ALU	ncRNA_intronic	-
ALU	ncRNA_intronic	yes
ALU	ncRNA_intronic	yes
ALU	ncRNA_intronic	-
ALU	ncRNA_intronic	-
ALU	ncRNA_intronic	yes
ALU	ncRNA_intronic	-
ALU	ncRNA_intronic	yes
ALU	ncRNA_intronic	-
ALU	ncRNA_intronic	yes
ALU	ncRNA_intronic	yes
ALU	ncRNA_intronic	yes
ALU	ncRNA_intronic	-
ALU	ncRNA_intronic	-
ALU	ncRNA_intronic	yes
ALU	ncRNA_intronic	yes
ALU	ncRNA_intronic	yes
ALU	ncRNA_intronic	yes
ALU	ncRNA_exonic	yes
ALU	ncRNA_exonic	-
ALU	ncRNA_exonic	-
ALU	ncRNA_exonic	yes
ALU	ncRNA_intronic	-
ALU	ncRNA_intronic	-
ALU	ncRNA_intronic	-
ALU	ncRNA_intronic	-
ALU	ncRNA_intronic	-
ALU	ncRNA_intronic	-
ALU	ncRNA_intronic	yes
ALU	ncRNA_intronic	-
ALU	ncRNA_intronic	-
ALU	ncRNA_intronic	-
ALU	ncRNA_intronic	-
ALU	ncRNA_intronic	yes
ALU	ncRNA_intronic	yes
ALU	ncRNA_intronic	yes
ALU	ncRNA_intronic	yes
ALU	ncRNA_intronic	yes
ALU	ncRNA_intronic	yes
ALU	ncRNA_intronic	-
ALU	ncRNA_intronic	yes
ALU	ncRNA_intronic	yes
ALU	ncRNA_intronic	yes
ALU	ncRNA_intronic	yes
ALU	ncRNA_intronic	yes
ALU	ncRNA_intronic	-
ALU	ncRNA_intronic	yes
ALU	ncRNA_intronic	yes
ALU	ncRNA_intronic	yes
ALU	ncRNA_intronic	-
ALU	ncRNA_intronic	yes
ALU	ncRNA_intronic	yes
ALU	ncRNA_intronic	yes
ALU	ncRNA_intronic	yes
ALU	ncRNA_intronic	yes
ALU	ncRNA_intronic	yes
ALU	ncRNA_intronic	yes
ALU	ncRNA_intronic	yes
ALU	ncRNA_intronic	yes
ALU	ncRNA_intronic	yes
ALU	ncRNA_intronic	yes
ALU	ncRNA_intronic	yes
ALU	ncRNA_intronic	yes
ALU	ncRNA_intronic	yes
ALU	ncRNA_intronic	yes
ALU	ncRNA_intronic	yes
ALU	ncRNA_intronic	yes
ALU	ncRNA_intronic	-
ALU	ncRNA_intronic	yes
ALU	ncRNA_intronic	yes
ALU	ncRNA_intronic	yes
ALU	ncRNA_intronic	-
ALU	ncRNA_exonic	-
ALU	ncRNA_exonic	yes
ALU	ncRNA_exonic	yes
ALU	ncRNA_exonic	yes
ALU	ncRNA_intronic	yes
ALU	ncRNA_intronic	yes
ALU	ncRNA_intronic	-
ALU	ncRNA_intronic	yes
ALU	ncRNA_intronic	yes
ALU	ncRNA_intronic	yes
ALU	ncRNA_intronic	yes
ALU	ncRNA_intronic	-
ALU	ncRNA_intronic	-
ALU	ncRNA_intronic	-
ALU	ncRNA_exonic	yes
ALU	ncRNA_exonic	yes
ALU	ncRNA_exonic	yes
ALU	ncRNA_exonic	-
ALU	ncRNA_exonic	-
ALU	ncRNA_exonic	-
ALU	ncRNA_intronic	yes
ALU	ncRNA_intronic	-
ALU	ncRNA_intronic	-
ALU	ncRNA_intronic	-
ALU	ncRNA_intronic	-
ALU	ncRNA_intronic	-
ALU	ncRNA_intronic	yes
ALU	ncRNA_intronic	yes
ALU	ncRNA_intronic	-
ALU	ncRNA_intronic	yes
ALU	ncRNA_intronic	-
ALU	ncRNA_intronic	yes
ALU	ncRNA_intronic	yes
ALU	ncRNA_intronic	-
ALU	ncRNA_exonic	yes
ALU	ncRNA_exonic	yes
ALU	ncRNA_exonic	yes
ALU	ncRNA_exonic	yes
ALU	ncRNA_exonic	-
ALU	ncRNA_exonic	yes
ALU	ncRNA_exonic	yes
ALU	ncRNA_exonic	yes
ALU	ncRNA_exonic	yes
ALU	ncRNA_exonic	yes
ALU	ncRNA_exonic	yes
ALU	ncRNA_exonic	yes
ALU	ncRNA_exonic	yes
ALU	ncRNA_exonic	yes
ALU	ncRNA_exonic	yes
ALU	ncRNA_exonic	yes
ALU	ncRNA_exonic	yes
ALU	ncRNA_exonic	yes
ALU	ncRNA_exonic	yes
ALU	ncRNA_exonic	yes
ALU	ncRNA_exonic	yes
ALU	ncRNA_exonic	yes
ALU	ncRNA_exonic	yes
ALU	ncRNA_exonic	-
ALU	ncRNA_exonic	yes
ALU	ncRNA_exonic	yes
ALU	ncRNA_exonic	yes
ALU	ncRNA_exonic	yes
ALU	ncRNA_exonic	yes
ALU	ncRNA_exonic	yes
ALU	ncRNA_exonic	yes
ALU	ncRNA_exonic	yes
ALU	ncRNA_exonic	yes
ALU	ncRNA_exonic	yes
ALU	ncRNA_exonic	yes
ALU	ncRNA_exonic	yes
ALU	ncRNA_exonic	yes
ALU	ncRNA_exonic	yes
ALU	ncRNA_exonic	-
ALU	ncRNA_exonic	-
ALU	ncRNA_intronic	yes
ALU	ncRNA_exonic	-
ALU	ncRNA_exonic	yes
ALU	ncRNA_exonic	yes
ALU	ncRNA_intronic	yes
ALU	ncRNA_intronic	yes
ALU	ncRNA_intronic	yes
ALU	ncRNA_intronic	yes
ALU	ncRNA_intronic	yes
ALU	ncRNA_intronic	-
ALU	ncRNA_intronic	-
ALU	ncRNA_intronic	-
ALU	ncRNA_intronic	-
ALU	ncRNA_intronic	-
ALU	ncRNA_intronic	yes
ALU	ncRNA_intronic	yes
ALU	ncRNA_intronic	yes
ALU	ncRNA_intronic	yes
ALU	ncRNA_intronic	-
ALU	ncRNA_intronic	-
ALU	ncRNA_intronic	yes
ALU	ncRNA_intronic	yes
ALU	ncRNA_intronic	-
ALU	ncRNA_intronic	yes
ALU	ncRNA_intronic	-
ALU	ncRNA_intronic	-
ALU	ncRNA_intronic	-
ALU	ncRNA_intronic	-
ALU	ncRNA_intronic	-
ALU	ncRNA_intronic	yes
ALU	ncRNA_intronic	-
ALU	ncRNA_intronic	yes
ALU	ncRNA_intronic	yes
ALU	ncRNA_intronic	-
ALU	ncRNA_intronic	yes
ALU	ncRNA_intronic	yes
ALU	ncRNA_intronic	yes
ALU	ncRNA_intronic	-
ALU	ncRNA_intronic	yes
ALU	ncRNA_intronic	-
ALU	ncRNA_intronic	-
ALU	ncRNA_intronic	-
ALU	ncRNA_intronic	yes
ALU	ncRNA_intronic	yes
ALU	ncRNA_intronic	yes
ALU	ncRNA_intronic	yes
ALU	ncRNA_intronic	yes
ALU	ncRNA_intronic	yes
ALU	ncRNA_intronic	yes
ALU	ncRNA_intronic	-
ALU	ncRNA_intronic	yes
ALU	ncRNA_intronic	-
ALU	ncRNA_intronic	-
ALU	ncRNA_intronic	yes
ALU	ncRNA_intronic	yes
ALU	ncRNA_intronic	yes
ALU	ncRNA_intronic	yes
ALU	ncRNA_intronic	yes
ALU	ncRNA_intronic	-
ALU	ncRNA_intronic	-
ALU	ncRNA_intronic	-
ALU	ncRNA_intronic	-
ALU	ncRNA_intronic	-
ALU	ncRNA_intronic	-
ALU	ncRNA_intronic	-
ALU	ncRNA_intronic	-
ALU	ncRNA_intronic	yes
ALU	ncRNA_intronic	yes
ALU	ncRNA_intronic	yes
ALU	ncRNA_intronic	yes
ALU	ncRNA_exonic	-
ALU	ncRNA_intronic	-
ALU	ncRNA_intronic	yes
ALU	ncRNA_intronic	yes
ALU	ncRNA_intronic	-
ALU	ncRNA_intronic	-
ALU	ncRNA_exonic	-
ALU	ncRNA_exonic	-
ALU	ncRNA_exonic	-
ALU	ncRNA_exonic	-
ALU	ncRNA_exonic	-
ALU	ncRNA_exonic	-
ALU	ncRNA_intronic	yes
ALU	ncRNA_intronic	-
ALU	ncRNA_intronic	-
ALU	ncRNA_intronic	yes
[truncated: 29,269 more rows]

## Sheet: Stats2
Editing sites specific for the normal brain (detected only in at least one of the C1, C2 and C3 samples) or specific to GBM (detected only in at least one of the T1, T2 and T3 samples) or common to both.
Chr	Position	C1	C2	C3			T1	T2	T3				Brain	11117
chr1	1215445	yes	yes	yes	3		-	-	yes	1			common	8653
chr1	1215451	-	yes	yes	2		-	-	yes	1			GBM	11497
chr1	1215457	-	-	yes	1		-	-	-	0	Brain		tot	31267
chr1	1215478	yes	yes	yes	3		-	-	yes	1
chr1	1215495	-	yes	-	1		-	-	yes	1			area1	19770
chr1	1215504	yes	-	-	1		-	-	-	0	Brain		area2	20150
chr1	1215518	-	yes	-	1		-	-	yes	1
chr1	1344504	-	-	-	0	GBM	yes	-	-	1
chr1	1344520	-	-	-	0	GBM	yes	-	yes	2
chr1	1344557	-	-	-	0	GBM	yes	-	-	1
chr1	1344633	-	-	-	0	GBM	yes	-	-	1
chr1	1344634	-	-	-	0	GBM	yes	yes	-	2
chr1	1344655	-	-	-	0	GBM	yes	-	-	1
chr1	1344673	-	-	-	0	GBM	yes	yes	-	2
chr1	1344728	-	-	-	0	GBM	yes	-	-	1
chr1	1344729	-	-	-	0	GBM	yes	-	-	1
chr1	1344741	-	-	-	0	GBM	yes	-	-	1
chr1	1344742	-	-	-	0	GBM	yes	-	-	1
chr1	1344757	-	-	-	0	GBM	yes	-	-	1
chr1	1344893	-	yes	yes	2		yes	yes	yes	3
chr1	1344936	-	-	-	0	GBM	yes	-	-	1
chr1	1344959	-	-	yes	1		-	-	-	0	Brain
chr1	1344980	-	-	yes	1		-	-	-	0	Brain
chr1	1345000	-	-	-	0	GBM	-	-	yes	1
chr1	1345001	yes	yes	yes	3		yes	yes	yes	3
chr1	1345002	-	yes	yes	2		yes	yes	-	2
chr1	1345006	-	yes	yes	2		-	yes	-	1
chr1	1345051	-	-	-	0	GBM	yes	yes	-	2
chr1	1550138	-	-	-	0	GBM	-	-	yes	1
chr1	1550183	yes	-	-	1		-	-	-	0	Brain
chr1	1550197	yes	-	-	1		-	yes	-	1
chr1	1550215	yes	-	-	1		-	-	yes	1
chr1	1550227	yes	yes	-	2		-	-	-	0	Brain
chr1	1550232	yes	-	-	1		-	-	-	0	Brain
chr1	1550238	yes	yes	yes	3		yes	yes	yes	3
chr1	1550246	-	-	-	0	GBM	-	-	yes	1
chr1	1550257	-	-	-	0	GBM	yes	-	-	1
chr1	1550267	yes	yes	-	2		yes	-	yes	2
chr1	1550271	yes	yes	yes	3		yes	yes	yes	3
chr1	1550273	yes	yes	-	2		yes	yes	yes	3
chr1	1550283	yes	-	-	1		yes	yes	yes	3
chr1	1550295	yes	-	-	1		-	-	yes	1
chr1	1550311	yes	-	-	1		-	-	-	0	Brain
chr1	1550312	yes	-	-	1		-	-	-	0	Brain
chr1	1550332	yes	-	-	1		-	-	-	0	Brain
chr1	2481394	yes	-	-	1		-	-	-	0	Brain
chr1	2481402	yes	-	-	1		-	-	-	0	Brain
chr1	9209051	-	-	yes	1		yes	yes	-	2
chr1	9209078	-	-	yes	1		-	-	yes	1
chr1	9209146	-	-	yes	1		-	-	yes	1
chr1	9209151	-	-	yes	1		-	-	-	0	Brain
chr1	9209195	-	-	yes	1		yes	-	-	1
chr1	9209353	-	-	-	0	GBM	-	-	yes	1
chr1	9209432	-	-	-	0	GBM	-	yes	-	1
chr1	9209435	-	-	yes	1		yes	yes	yes	3
chr1	9209443	-	-	-	0	GBM	-	-	yes	1
chr1	9209449	-	-	yes	1		yes	yes	yes	3
chr1	9209465	-	-	-	0	GBM	yes	-	yes	2
chr1	9209469	-	-	yes	1		yes	yes	yes	3
chr1	9209473	-	-	yes	1		yes	yes	yes	3
chr1	9209482	-	-	yes	1		yes	yes	yes	3
chr1	9209491	-	-	yes	1		yes	-	yes	2
chr1	9209520	-	-	yes	1		yes	-	-	1
chr1	9209523	-	-	yes	1		yes	yes	yes	3
chr1	9209560	-	-	-	0	GBM	yes	-	-	1
chr1	9209587	yes	-	yes	2		-	-	yes	1
chr1	9212057	-	-	-	0	GBM	yes	-	-	1
chr1	9212065	-	-	yes	1		-	-	-	0	Brain
chr1	9213565	-	-	-	0	GBM	-	-	yes	1
chr1	9214850	-	-	-	0	GBM	-	-	yes	1
chr1	9216474	-	-	yes	1		-	-	yes	1
chr1	9216479	-	-	yes	1		-	-	-	0	Brain
chr1	9216492	-	-	yes	1		-	-	-	0	Brain
chr1	9216504	-	-	-	0	GBM	-	-	yes	1
chr1	9216505	-	-	yes	1		-	-	-	0	Brain
chr1	9216526	-	-	yes	1		-	-	-	0	Brain
chr1	9216542	-	-	-	0	GBM	-	-	yes	1
chr1	9216544	-	-	yes	1		-	-	-	0	Brain
chr1	9216562	-	-	yes	1		-	-	-	0	Brain
chr1	9216588	-	-	-	0	GBM	-	-	yes	1
chr1	9216602	-	-	-	0	GBM	-	-	yes	1
chr1	9216624	-	-	-	0	GBM	-	-	yes	1
chr1	9216626	-	-	-	0	GBM	-	-	yes	1
chr1	9216627	-	-	-	0	GBM	-	-	yes	1
chr1	9217984	-	-	yes	1		-	-	-	0	Brain
chr1	9218104	-	-	-	0	GBM	-	-	yes	1
chr1	9218310	-	-	-	0	GBM	-	-	yes	1
chr1	9218358	-	-	-	0	GBM	-	-	yes	1
chr1	9218444	-	-	-	0	GBM	-	yes	-	1
chr1	9218474	-	-	-	0	GBM	-	yes	yes	2
chr1	9218788	-	-	-	0	GBM	yes	-	yes	2
chr1	9218801	-	-	yes	1		yes	-	-	1
chr1	9218802	-	-	-	0	GBM	-	-	yes	1
chr1	9218828	-	-	yes	1		yes	-	-	1
chr1	9218833	-	-	-	0	GBM	-	-	yes	1
chr1	9218840	-	-	-	0	GBM	yes	-	yes	2
chr1	9218841	-	-	-	0	GBM	yes	-	yes	2
chr1	9218853	-	-	yes	1		yes	-	yes	2
chr1	9218879	-	-	yes	1		yes	-	yes	2
chr1	9218882	-	-	yes	1		-	-	-	0	Brain
chr1	9218888	-	-	-	0	GBM	-	-	yes	1
chr1	9218934	-	-	-	0	GBM	-	yes	-	1
chr1	9218984	-	-	-	0	GBM	-	-	yes	1
chr1	9218994	-	-	yes	1		yes	-	yes	2
chr1	9218999	-	-	-	0	GBM	-	-	yes	1
chr1	9219777	-	-	-	0	GBM	yes	-	yes	2
chr1	9219778	-	-	-	0	GBM	yes	-	-	1
chr1	9219780	-	-	-	0	GBM	-	-	yes	1
chr1	9219790	-	-	-	0	GBM	-	-	yes	1
chr1	9219810	-	-	-	0	GBM	yes	-	-	1
chr1	9219826	-	-	-	0	GBM	-	-	yes	1
chr1	9219828	-	-	-	0	GBM	yes	-	yes	2
chr1	9219831	-	-	-	0	GBM	yes	-	yes	2
chr1	9219832	-	-	-	0	GBM	yes	-	-	1
chr1	9219835	-	-	-	0	GBM	yes	-	yes	2
chr1	9219848	-	-	-	0	GBM	yes	-	yes	2
chr1	9219851	-	-	-	0	GBM	yes	-	yes	2
chr1	9219880	-	-	-	0	GBM	yes	-	yes	2
chr1	9219910	-	-	-	0	GBM	-	-	yes	1
chr1	9219961	-	-	-	0	GBM	-	-	yes	1
chr1	9220668	-	-	-	0	GBM	-	-	yes	1
chr1	9220747	-	-	-	0	GBM	-	-	yes	1
chr1	9220790	-	-	yes	1		-	-	-	0	Brain
chr1	9220912	-	-	yes	1		-	-	-	0	Brain
chr1	9220941	-	yes	-	1		-	-	-	0	Brain
chr1	9223503	-	yes	-	1		-	-	-	0	Brain
chr1	9223505	-	-	-	0	GBM	-	-	yes	1
chr1	9223518	-	yes	-	1		-	-	-	0	Brain
chr1	9224411	-	-	-	0	GBM	-	-	yes	1
chr1	9224450	-	-	-	0	GBM	-	-	yes	1
chr1	9224507	-	-	-	0	GBM	-	-	yes	1
chr1	9224543	-	-	-	0	GBM	-	-	yes	1
chr1	9224546	-	-	-	0	GBM	-	-	yes	1
chr1	9224547	-	-	-	0	GBM	-	-	yes	1
chr1	9224573	-	-	-	0	GBM	-	-	yes	1
chr1	9224579	-	-	-	0	GBM	-	-	yes	1
chr1	9224586	-	yes	-	1		-	-	-	0	Brain
chr1	9226043	-	-	-	0	GBM	-	-	yes	1
chr1	9226079	-	-	-	0	GBM	yes	-	yes	2
chr1	9226230	-	-	-	0	GBM	-	-	yes	1
chr1	9228202	-	-	yes	1		-	-	-	0	Brain
chr1	9228208	-	-	yes	1		-	-	yes	1
chr1	9228224	-	-	yes	1		-	-	-	0	Brain
chr1	9228241	-	-	yes	1		-	-	yes	1
chr1	9228242	-	-	yes	1		-	-	yes	1
chr1	9228256	-	-	-	0	GBM	-	-	yes	1
chr1	9228266	-	-	-	0	GBM	-	-	yes	1
chr1	9228340	-	-	-	0	GBM	-	-	yes	1
chr1	9228370	-	-	yes	1		-	-	-	0	Brain
chr1	9228400	-	-	yes	1		-	-	-	0	Brain
chr1	9228416	-	-	yes	1		-	-	-	0	Brain
chr1	9228748	-	-	-	0	GBM	-	-	yes	1
chr1	9229394	-	-	-	0	GBM	-	-	yes	1
chr1	9229398	-	-	-	0	GBM	-	-	yes	1
chr1	9229400	-	-	-	0	GBM	-	-	yes	1
chr1	9229402	-	-	-	0	GBM	-	-	yes	1
chr1	9229403	-	-	-	0	GBM	-	-	yes	1
chr1	9229432	-	-	-	0	GBM	yes	-	yes	2
chr1	9229450	-	-	-	0	GBM	yes	-	yes	2
chr1	9229462	-	-	yes	1		-	-	yes	1
chr1	9229467	-	-	-	0	GBM	-	yes	yes	2
chr1	9229470	-	-	-	0	GBM	-	-	yes	1
chr1	9229476	-	-	-	0	GBM	-	yes	yes	2
chr1	9229479	-	-	-	0	GBM	yes	-	yes	2
chr1	9229502	-	-	-	0	GBM	-	-	yes	1
chr1	9229503	-	-	-	0	GBM	-	-	yes	1
chr1	9229580	-	-	-	0	GBM	-	-	yes	1
chr1	9229582	-	-	-	0	GBM	-	-	yes	1
chr1	9229591	-	-	-	0	GBM	-	-	yes	1
chr1	9229628	-	-	-	0	GBM	-	-	yes	1
chr1	9229631	-	-	-	0	GBM	yes	-	-	1
chr1	9229639	-	-	-	0	GBM	-	-	yes	1
chr1	9230347	-	-	yes	1		-	-	yes	1
chr1	9230688	-	-	yes	1		-	-	-	0	Brain
chr1	9230689	-	-	yes	1		-	-	-	0	Brain
chr1	9230750	-	-	yes	1		-	yes	-	1
chr1	9230760	-	-	yes	1		-	yes	yes	2
chr1	9230822	-	-	yes	1		-	yes	yes	2
chr1	9230915	-	-	-	0	GBM	-	-	yes	1
chr1	9231487	-	-	-	0	GBM	-	-	yes	1
chr1	9231511	-	-	yes	1		yes	-	yes	2
chr1	9231512	-	-	yes	1		yes	-	yes	2
chr1	9231624	-	-	yes	1		yes	-	yes	2
chr1	9231929	-	-	-	0	GBM	-	-	yes	1
chr1	9232064	-	-	-	0	GBM	yes	-	-	1
chr1	9232085	-	-	-	0	GBM	yes	-	yes	2
chr1	9232525	-	-	yes	1		-	-	yes	1
chr1	9232658	-	-	yes	1		-	-	yes	1
chr1	9232668	-	-	-	0	GBM	-	-	yes	1
chr1	9232671	-	-	-	0	GBM	yes	-	yes	2
chr1	9232679	-	-	yes	1		-	-	-	0	Brain
chr1	9232728	-	-	-	0	GBM	yes	-	yes	2
chr1	9232786	-	-	-	0	GBM	-	-	yes	1
chr1	9232894	-	-	-	0	GBM	-	-	yes	1
chr1	9233322	-	-	yes	1		-	-	yes	1
chr1	9233384	-	-	-	0	GBM	-	-	yes	1
chr1	9233468	-	-	-	0	GBM	-	yes	yes	2
chr1	9233513	-	-	-	0	GBM	-	yes	-	1
chr1	9233514	-	-	-	0	GBM	-	yes	-	1
chr1	9233522	-	-	-	0	GBM	-	yes	-	1
chr1	9233595	-	-	-	0	GBM	-	yes	yes	2
chr1	9233606	-	-	-	0	GBM	-	yes	-	1
chr1	9233617	-	-	-	0	GBM	-	yes	-	1
chr1	9233634	-	-	-	0	GBM	yes	yes	-	2
chr1	9233635	-	-	-	0	GBM	yes	yes	-	2
chr1	9233672	-	-	-	0	GBM	-	yes	yes	2
chr1	9233686	-	-	-	0	GBM	-	yes	-	1
chr1	9233730	-	-	-	0	GBM	yes	yes	-	2
chr1	9233769	yes	-	yes	2		yes	-	-	1
chr1	9233770	yes	-	yes	2		-	-	-	0	Brain
chr1	9233789	yes	-	yes	2		-	-	-	0	Brain
chr1	9233800	-	-	yes	1		-	-	yes	1
chr1	9236032	-	-	-	0	GBM	-	-	yes	1
chr1	9236068	-	-	-	0	GBM	-	-	yes	1
chr1	9236083	-	-	-	0	GBM	-	yes	yes	2
chr1	9236087	-	-	-	0	GBM	-	yes	-	1
chr1	9236096	-	-	-	0	GBM	-	yes	yes	2
chr1	9236100	-	-	-	0	GBM	-	yes	yes	2
chr1	9236426	-	-	-	0	GBM	-	-	yes	1
chr1	9236477	-	-	-	0	GBM	-	-	yes	1
chr1	9236489	-	-	-	0	GBM	-	-	yes	1
chr1	9236490	-	-	-	0	GBM	-	-	yes	1
chr1	9237340	-	-	-	0	GBM	-	-	yes	1
chr1	9237460	-	-	yes	1		-	-	yes	1
chr1	9237461	-	-	yes	1		-	-	-	0	Brain
chr1	9237479	-	-	-	0	GBM	-	-	yes	1
chr1	9237528	-	-	-	0	GBM	yes	-	-	1
chr1	9238269	-	-	-	0	GBM	-	-	yes	1
chr1	9238326	-	-	-	0	GBM	-	-	yes	1
chr1	9238333	-	-	yes	1		yes	yes	yes	3
chr1	9238334	-	-	-	0	GBM	yes	yes	yes	3
chr1	9238342	-	-	-	0	GBM	-	-	yes	1
chr1	9238348	-	-	yes	1		-	yes	yes	2
chr1	9238352	-	-	-	0	GBM	yes	-	-	1
chr1	9238365	-	-	yes	1		-	-	-	0	Brain
chr1	9238374	-	-	yes	1		-	yes	yes	2
chr1	9238375	-	-	-	0	GBM	-	yes	-	1
chr1	9238419	-	-	yes	1		-	-	yes	1
chr1	9238442	-	-	yes	1		-	-	-	0	Brain
chr1	9238456	-	-	yes	1		-	yes	-	1
chr1	9238462	-	-	yes	1		-	-	yes	1
chr1	9238470	-	-	yes	1		-	-	-	0	Brain
chr1	9238488	-	-	yes	1		-	-	yes	1
chr1	9238502	-	-	yes	1		-	-	-	0	Brain
chr1	9238510	-	-	yes	1		-	yes	yes	2
chr1	9238511	-	-	yes	1		yes	-	yes	2
chr1	9238517	-	-	-	0	GBM	yes	-	-	1
chr1	9239444	-	-	-	0	GBM	-	-	yes	1
chr1	9239492	-	-	-	0	GBM	-	-	yes	1
chr1	9239531	-	-	-	0	GBM	-	-	yes	1
chr1	9239535	-	-	-	0	GBM	-	-	yes	1
chr1	9239564	-	-	-	0	GBM	-	-	yes	1
chr1	9244504	-	-	-	0	GBM	-	-	yes	1
chr1	9244509	-	-	-	0	GBM	-	-	yes	1
chr1	9245944	-	-	-	0	GBM	-	-	yes	1
chr1	9245996	-	-	-	0	GBM	-	-	yes	1
chr1	9246004	-	-	-	0	GBM	-	-	yes	1
chr1	9254169	-	-	-	0	GBM	-	-	yes	1
chr1	9487053	-	-	-	0	GBM	-	-	yes	1
chr1	9488356	-	-	-	0	GBM	-	-	yes	1
chr1	10442209	-	yes	-	1		-	-	-	0	Brain
chr1	10442231	-	yes	-	1		-	-	-	0	Brain
chr1	10442239	-	yes	-	1		-	-	-	0	Brain
chr1	10442279	-	yes	yes	2		-	yes	-	1
chr1	10442297	-	yes	yes	2		-	yes	-	1
chr1	10442305	-	yes	yes	2		-	yes	yes	2
chr1	10442309	-	yes	yes	2		-	yes	yes	2
chr1	10442354	yes	yes	yes	3		-	yes	-	1
chr1	10442357	yes	yes	-	2		-	yes	yes	2
chr1	10442530	yes	yes	yes	3		-	-	-	0	Brain
chr1	10442538	yes	yes	yes	3		-	-	yes	1
chr1	10442543	-	yes	yes	2		-	-	-	0	Brain
chr1	10442549	yes	yes	-	2		-	-	yes	1
chr1	10442563	-	yes	yes	2		-	-	yes	1
chr1	10442568	-	yes	yes	2		-	-	-	0	Brain
chr1	10442569	yes	yes	yes	3		-	yes	yes	2
chr1	10442570	yes	yes	yes	3		-	yes	yes	2
chr1	10442572	yes	yes	yes	3		-	-	yes	1
chr1	10442573	yes	yes	yes	3		-	yes	yes	2
chr1	10442598	yes	-	-	1		-	-	yes	1
chr1	10442604	yes	yes	-	2		-	-	-	0	Brain
chr1	10442608	yes	yes	-	2		-	-	yes	1
chr1	10442626	yes	yes	-	2		-	-	yes	1
chr1	10442653	yes	yes	-	2		-	yes	yes	2
chr1	10442656	yes	yes	-	2		-	yes	yes	2
chr1	10442682	yes	yes	-	2		-	yes	-	1
chr1	10442693	yes	yes	-	2		-	-	-	0	Brain
chr1	10442695	-	yes	-	1		-	-	-	0	Brain
chr1	10442707	yes	yes	-	2		-	-	-	0	Brain
chr1	10443813	-	yes	-	1		-	-	-	0	Brain
chr1	10443814	-	yes	-	1		-	-	-	0	Brain
chr1	10443819	-	yes	-	1		-	-	-	0	Brain
chr1	10443835	yes	-	-	1		-	-	-	0	Brain
chr1	10443887	-	-	yes	1		-	-	yes	1
chr1	10443891	yes	yes	yes	3		-	-	-	0	Brain
chr1	10443925	yes	-	yes	2		-	yes	yes	2
chr1	10443948	-	yes	-	1		-	-	-	0	Brain
chr1	10443951	yes	yes	-	2		-	-	-	0	Brain
chr1	10443965	yes	yes	yes	3		-	-	-	0	Brain
chr1	10443968	-	-	yes	1		-	-	-	0	Brain
chr1	10443973	yes	yes	yes	3		-	yes	-	1
chr1	10443974	yes	yes	-	2		-	-	-	0	Brain
chr1	10443978	-	yes	-	1		-	yes	-	1
chr1	10443981	yes	-	-	1		-	-	-	0	Brain
chr1	10443997	yes	yes	yes	3		-	-	-	0	Brain
chr1	10444007	-	yes	-	1		-	-	-	0	Brain
chr1	10444037	yes	-	yes	2		-	yes	-	1
chr1	10444054	-	yes	-	1		-	-	-	0	Brain
chr1	10444108	yes	yes	-	2		-	yes	-	1
chr1	10444113	-	yes	-	1		-	-	-	0	Brain
chr1	10444123	yes	yes	-	2		-	yes	-	1
chr1	10444137	-	yes	-	1		-	-	-	0	Brain
chr1	10444146	-	yes	-	1		-	-	-	0	Brain
chr1	10444149	-	yes	-	1		-	-	-	0	Brain
chr1	10444156	-	-	yes	1		-	-	-	0	Brain
chr1	10444157	-	yes	yes	2		-	-	-	0	Brain
chr1	10444212	yes	-	yes	2		-	-	-	0	Brain
chr1	10444213	yes	-	yes	2		-	-	-	0	Brain
chr1	10444218	yes	-	yes	2		-	-	-	0	Brain
chr1	10444265	yes	yes	yes	3		-	-	yes	1
chr1	10444288	yes	yes	-	2		-	-	-	0	Brain
chr1	10444293	-	yes	yes	2		-	-	-	0	Brain
chr1	10444309	-	yes	-	1		-	-	-	0	Brain
chr1	10444312	yes	yes	-	2		-	-	-	0	Brain
chr1	10444313	yes	-	yes	2		-	-	-	0	Brain
chr1	10444317	-	yes	-	1		-	-	-	0	Brain
chr1	10444335	-	-	yes	1		-	-	-	0	Brain
chr1	10444336	-	-	yes	1		-	-	-	0	Brain
chr1	10444953	-	-	yes	1		-	-	-	0	Brain
chr1	10444965	-	yes	-	1		-	-	-	0	Brain
chr1	10444974	-	yes	-	1		-	yes	-	1
chr1	10444990	-	yes	-	1		-	-	-	0	Brain
chr1	10445003	-	yes	-	1		-	yes	-	1
chr1	10446068	-	yes	-	1		yes	-	yes	2
chr1	10446069	yes	yes	-	2		-	-	yes	1
chr1	10446090	-	yes	-	1		yes	-	-	1
chr1	10446091	-	yes	-	1		-	-	-	0	Brain
chr1	10446104	-	yes	-	1		-	-	-	0	Brain
chr1	10446123	-	-	-	0	GBM	yes	-	yes	2
chr1	10446124	-	yes	yes	2		yes	-	yes	2
chr1	10446128	-	yes	-	1		-	-	-	0	Brain
chr1	10446137	-	yes	-	1		yes	-	yes	2
chr1	10446138	-	yes	-	1		yes	-	yes	2
chr1	10446146	-	-	-	0	GBM	yes	-	-	1
chr1	10446147	-	yes	-	1		yes	-	-	1
chr1	10446148	-	-	-	0	GBM	yes	-	yes	2
chr1	10446667	-	yes	-	1		yes	-	-	1
chr1	10446670	-	yes	yes	2		yes	yes	yes	3
chr1	10446680	-	yes	-	1		-	-	-	0	Brain
chr1	10446685	-	yes	-	1		-	-	-	0	Brain
chr1	10446686	-	yes	-	1		yes	yes	yes	3
chr1	10446723	yes	-	-	1		-	-	yes	1
chr1	10446732	-	-	-	0	GBM	-	-	yes	1
chr1	10446735	yes	-	-	1		-	yes	yes	2
chr1	10446745	yes	-	-	1		-	yes	yes	2
chr1	10446747	-	-	-	0	GBM	-	-	yes	1
chr1	10446781	-	-	-	0	GBM	-	-	yes	1
chr1	10446817	-	yes	-	1		-	-	-	0	Brain
chr1	10446866	-	yes	-	1		-	-	-	0	Brain
chr1	10446867	yes	yes	-	2		-	-	-	0	Brain
chr1	10446868	-	yes	yes	2		-	yes	-	1
chr1	10455786	-	-	yes	1		-	-	-	0	Brain
chr1	10455812	-	-	yes	1		-	-	yes	1
chr1	10455822	yes	yes	yes	3		-	-	yes	1
chr1	10455828	yes	-	yes	2		-	-	-	0	Brain
chr1	10455879	yes	yes	yes	3		-	-	yes	1
chr1	10455894	yes	yes	yes	3		-	-	-	0	Brain
chr1	10455897	yes	yes	yes	3		-	-	-	0	Brain
chr1	10455959	-	-	yes	1		-	-	-	0	Brain
chr1	10455960	yes	yes	-	2		-	-	-	0	Brain
chr1	10455971	yes	yes	yes	3		-	-	-	0	Brain
chr1	10456074	yes	yes	yes	3		-	-	-	0	Brain
chr1	10456075	yes	yes	yes	3		-	-	-	0	Brain
chr1	10456080	yes	-	-	1		-	-	-	0	Brain
chr1	10456089	yes	-	-	1		-	-	yes	1
chr1	10456091	yes	-	yes	2		-	-	-	0	Brain
chr1	10456092	yes	yes	yes	3		-	-	yes	1
chr1	10456104	yes	yes	yes	3		-	-	-	0	Brain
chr1	10456114	yes	yes	yes	3		-	-	yes	1
chr1	10456119	yes	yes	-	2		-	-	-	0	Brain
chr1	10456127	yes	-	-	1		-	-	-	0	Brain
chr1	10456128	-	yes	yes	2		-	-	-	0	Brain
chr1	10456130	yes	-	-	1		-	-	-	0	Brain
chr1	10456133	-	-	yes	1		-	-	-	0	Brain
chr1	10456147	yes	-	yes	2		-	-	-	0	Brain
chr1	10456152	yes	-	yes	2		-	-	-	0	Brain
chr1	10456153	yes	-	-	1		-	-	yes	1
chr1	10456167	yes	-	-	1		-	-	yes	1
chr1	10456168	-	yes	yes	2		-	-	-	0	Brain
chr1	10456169	yes	-	yes	2		-	-	-	0	Brain
chr1	10456170	-	yes	-	1		-	-	-	0	Brain
chr1	10456172	yes	yes	yes	3		-	yes	yes	2
chr1	10456182	yes	yes	yes	3		-	yes	yes	2
chr1	10456208	yes	yes	yes	3		-	yes	yes	2
chr1	10456218	yes	yes	yes	3		-	yes	yes	2
chr1	10456231	-	-	yes	1		-	-	yes	1
chr1	10456235	yes	yes	yes	3		-	-	yes	1
chr1	10456241	-	-	yes	1		-	-	-	0	Brain
chr1	10456249	-	-	yes	1		-	-	-	0	Brain
chr1	10456250	yes	-	yes	2		-	-	-	0	Brain
chr1	10456254	yes	yes	yes	3		-	-	-	0	Brain
chr1	10456261	yes	-	yes	2		-	-	-	0	Brain
chr1	10456274	-	-	yes	1		-	-	-	0	Brain
chr1	10456284	-	-	yes	1		-	-	-	0	Brain
chr1	10456311	-	yes	-	1		-	-	-	0	Brain
chr1	10456352	yes	-	yes	2		-	-	-	0	Brain
chr1	10456367	yes	yes	yes	3		-	-	yes	1
chr1	10456373	yes	-	yes	2		-	-	-	0	Brain
chr1	10456386	yes	-	yes	2		-	-	-	0	Brain
chr1	10456419	yes	yes	-	2		-	-	yes	1
chr1	10456432	-	-	yes	1		-	-	-	0	Brain
chr1	10456433	yes	yes	yes	3		-	-	yes	1
chr1	10456450	yes	yes	yes	3		-	-	-	0	Brain
chr1	10456459	-	-	yes	1		-	-	-	0	Brain
chr1	10456462	yes	yes	yes	3		-	-	yes	1
chr1	10456472	yes	yes	yes	3		yes	-	yes	2
chr1	10456474	yes	-	-	1		-	-	yes	1
chr1	10456478	yes	yes	yes	3		-	-	-	0	Brain
chr1	10456499	-	yes	yes	2		-	-	yes	1
chr1	10456507	yes	-	-	1		-	-	yes	1
chr1	10456513	yes	-	yes	2		-	-	yes	1
chr1	10456516	yes	yes	yes	3		yes	-	yes	2
chr1	10456522	yes	yes	yes	3		-	-	yes	1
chr1	10456528	yes	yes	-	2		-	-	yes	1
chr1	10456533	yes	-	-	1		-	-	-	0	Brain
chr1	10456567	yes	-	-	1		-	-	yes	1
chr1	10456568	yes	yes	-	2		yes	-	yes	2
chr1	10456572	yes	yes	-	2		-	-	yes	1
chr1	10456576	yes	-	-	1		-	-	yes	1
chr1	10456595	-	yes	-	1		-	-	-	0	Brain
chr1	10456601	-	yes	-	1		-	-	-	0	Brain
chr1	10456607	-	yes	-	1		-	-	-	0	Brain
chr1	10456735	yes	yes	-	2		-	-	-	0	Brain
chr1	10456741	yes	yes	-	2		-	-	-	0	Brain
chr1	10456742	yes	-	-	1		-	-	yes	1
chr1	10456758	yes	-	-	1		-	-	-	0	Brain
chr1	10456763	yes	-	-	1		-	-	-	0	Brain
chr1	10456779	yes	-	-	1		-	-	yes	1
chr1	10456794	yes	yes	-	2		-	-	-	0	Brain
chr1	10456796	yes	-	-	1		-	-	-	0	Brain
chr1	10456801	yes	yes	yes	3		-	-	yes	1
chr1	10456802	yes	yes	-	2		-	-	yes	1
chr1	10456804	yes	yes	yes	3		-	-	-	0	Brain
chr1	10456824	-	yes	-	1		-	-	yes	1
chr1	10456835	yes	-	yes	2		-	-	-	0	Brain
chr1	10456836	yes	yes	-	2		-	-	-	0	Brain
chr1	10456855	yes	yes	yes	3		-	-	-	0	Brain
chr1	10456861	yes	-	yes	2		-	yes	-	1
chr1	10456871	yes	yes	yes	3		-	yes	yes	2
chr1	10456893	-	yes	-	1		-	-	-	0	Brain
chr1	10456897	yes	yes	yes	3		-	yes	yes	2
chr1	10456914	yes	yes	-	2		-	-	yes	1
chr1	10456923	yes	-	-	1		-	-	-	0	Brain
chr1	10456926	yes	-	yes	2		-	yes	yes	2
chr1	10456927	yes	yes	yes	3		-	-	-	0	Brain
chr1	16557507	-	-	yes	1		-	-	yes	1
chr1	16557566	-	yes	-	1		-	-	-	0	Brain
chr1	16557568	yes	yes	yes	3		-	-	yes	1
chr1	16557579	yes	yes	yes	3		yes	-	yes	2
chr1	16557581	-	-	-	0	GBM	-	-	yes	1
chr1	16557582	yes	-	yes	2		-	-	-	0	Brain
chr1	16557590	-	-	yes	1		-	-	-	0	Brain
chr1	16557607	yes	-	-	1		-	-	-	0	Brain
chr1	16557620	yes	-	-	1		-	-	-	0	Brain
chr1	16557621	yes	-	-	1		-	-	-	0	Brain
chr1	16557633	yes	-	yes	2		-	-	yes	1
chr1	16557645	-	yes	-	1		-	-	yes	1
chr1	16557656	-	-	yes	1		-	-	-	0	Brain
chr1	16557660	yes	yes	yes	3		yes	-	yes	2
chr1	16557663	-	-	-	0	GBM	-	yes	yes	2
chr1	16557677	-	yes	yes	2		yes	-	yes	2
chr1	16557678	-	-	yes	1		-	-	-	0	Brain
chr1	16557695	-	yes	yes	2		-	-	yes	1
chr1	16557704	-	yes	yes	2		-	-	yes	1
chr1	16557714	yes	-	-	1		-	-	-	0	Brain
chr1	16557718	yes	yes	yes	3		-	yes	yes	2
chr1	16557726	yes	-	yes	2		-	-	-	0	Brain
chr1	16557728	-	-	-	0	GBM	-	yes	yes	2
chr1	16557743	yes	yes	yes	3		-	-	yes	1
chr1	16557764	-	yes	yes	2		-	-	yes	1
chr1	16557769	-	yes	yes	2		-	-	yes	1
chr1	16557774	yes	yes	-	2		-	-	yes	1
chr1	16557780	-	yes	-	1		-	-	-	0	Brain
chr1	16557790	-	yes	yes	2		-	-	yes	1
chr1	16788045	-	-	yes	1		-	-	-	0	Brain
chr1	16788064	-	-	yes	1		-	-	-	0	Brain
chr1	16788072	yes	-	yes	2		-	-	-	0	Brain
chr1	16788075	yes	-	yes	2		-	-	-	0	Brain
chr1	16788076	yes	-	yes	2		-	-	-	0	Brain
chr1	16788097	yes	-	yes	2		-	-	-	0	Brain
chr1	16788133	yes	-	-	1		-	-	-	0	Brain
chr1	16789529	yes	yes	yes	3		-	-	yes	1
chr1	16789539	yes	-	yes	2		-	-	-	0	Brain
chr1	16789544	yes	-	-	1		-	-	yes	1
chr1	16789549	yes	yes	yes	3		-	-	yes	1
chr1	16789567	yes	yes	yes	3		-	-	yes	1
chr1	16789609	yes	-	yes	2		-	-	yes	1
chr1	16789618	yes	yes	yes	3		-	-	yes	1
chr1	16789619	-	yes	-	1		-	-	yes	1
chr1	16789675	yes	yes	-	2		-	yes	yes	2
chr1	16789676	yes	-	-	1		-	-	-	0	Brain
chr1	16789680	-	-	yes	1		-	-	yes	1
chr1	16789695	yes	-	-	1		-	-	-	0	Brain
chr1	16789741	yes	yes	yes	3		-	-	yes	1
chr1	16790386	yes	-	-	1		-	-	-	0	Brain
chr1	16790387	yes	-	-	1		-	-	-	0	Brain
chr1	16790389	yes	-	-	1		-	-	-	0	Brain
chr1	16791191	-	-	-	0	GBM	-	-	yes	1
chr1	16791192	yes	-	-	1		-	-	yes	1
chr1	16791366	yes	yes	yes	3		-	yes	-	1
chr1	16791859	yes	-	yes	2		-	-	-	0	Brain
chr1	16791873	yes	-	-	1		-	-	-	0	Brain
chr1	16791881	yes	-	-	1		yes	-	yes	2
chr1	16791886	yes	-	-	1		-	-	-	0	Brain
chr1	16791934	yes	yes	-	2		-	-	-	0	Brain
chr1	16791946	-	-	-	0	GBM	-	yes	yes	2
chr1	16791948	yes	yes	yes	3		-	-	yes	1
chr1	16791949	-	-	-	0	GBM	-	-	yes	1
chr1	16791951	-	yes	-	1		-	yes	yes	2
chr1	16791962	yes	yes	-	2		-	-	yes	1
chr1	16791984	yes	yes	yes	3		-	-	yes	1
chr1	16791994	-	yes	yes	2		yes	yes	yes	3
chr1	16792006	yes	yes	-	2		-	yes	yes	2
chr1	16792023	yes	yes	-	2		yes	yes	yes	3
chr1	16792024	yes	yes	yes	3		yes	yes	yes	3
chr1	16792043	-	yes	yes	2		-	-	-	0	Brain
chr1	16792044	-	-	yes	1		-	-	-	0	Brain
chr1	16792062	yes	yes	-	2		-	-	-	0	Brain
chr1	16792098	-	yes	-	1		-	-	-	0	Brain
chr1	16792779	-	-	-	0	GBM	-	-	yes	1
chr1	16792785	-	-	-	0	GBM	-	-	yes	1
chr1	16792849	yes	-	-	1		-	-	-	0	Brain
chr1	16792854	yes	-	-	1		-	-	-	0	Brain
chr1	16792857	yes	-	-	1		-	-	-	0	Brain
chr1	16792892	yes	-	-	1		-	-	-	0	Brain
chr1	16793000	-	yes	-	1		-	-	yes	1
chr1	16793010	yes	-	-	1		-	-	-	0	Brain
chr1	16793034	-	yes	-	1		-	-	-	0	Brain
chr1	16793053	-	-	-	0	GBM	-	-	yes	1
chr1	16793080	yes	-	-	1		-	-	yes	1
chr1	16793086	yes	yes	-	2		-	-	yes	1
chr1	16793094	yes	-	-	1		-	-	-	0	Brain
chr1	16793115	yes	-	-	1		-	-	-	0	Brain
chr1	16793119	yes	-	yes	2		-	-	yes	1
chr1	16793120	yes	-	yes	2		-	-	yes	1
chr1	16793528	yes	-	-	1		-	-	-	0	Brain
chr1	16793580	yes	-	-	1		-	-	yes	1
chr1	16793626	yes	yes	-	2		-	-	-	0	Brain
chr1	16793639	-	yes	-	1		-	-	-	0	Brain
chr1	16793671	yes	yes	-	2		-	-	yes	1
chr1	19541356	yes	yes	yes	3		-	-	-	0	Brain
chr1	19541367	yes	yes	yes	3		-	-	yes	1
chr1	19541379	-	-	yes	1		-	-	-	0	Brain
chr1	19541416	yes	yes	-	2		-	-	-	0	Brain
chr1	19541419	yes	yes	-	2		-	-	-	0	Brain
chr1	19541422	yes	yes	-	2		-	-	-	0	Brain
chr1	19541538	yes	yes	-	2		-	-	yes	1
chr1	19541577	yes	yes	-	2		yes	-	-	1
chr1	19541602	-	-	-	0	GBM	yes	-	-	1
chr1	19541631	-	yes	yes	2		yes	-	-	1
chr1	19541650	yes	yes	yes	3		yes	-	yes	2
chr1	19541656	-	yes	yes	2		yes	yes	yes	3
chr1	19541670	-	-	yes	1		-	-	-	0	Brain
chr1	19541682	yes	yes	yes	3		yes	yes	yes	3
chr1	19541708	-	-	yes	1		-	-	-	0	Brain
chr1	19541711	yes	-	-	1		-	-	-	0	Brain
chr1	19541725	yes	yes	yes	3		yes	yes	yes	3
chr1	19541737	yes	yes	-	2		yes	yes	yes	3
chr1	19541747	yes	-	yes	2		-	-	-	0	Brain
chr1	19541756	-	yes	-	1		-	yes	-	1
chr1	19541780	yes	-	-	1		yes	-	-	1
chr1	19541786	-	yes	yes	2		-	-	yes	1
chr1	19541790	yes	-	-	1		-	-	-	0	Brain
chr1	20716793	-	-	yes	1		-	-	-	0	Brain
chr1	20716805	-	-	yes	1		-	-	-	0	Brain
chr1	20716885	-	-	yes	1		-	-	-	0	Brain
chr1	20716936	-	-	yes	1		-	-	-	0	Brain
chr1	20722582	-	yes	-	1		-	-	-	0	Brain
chr1	20722583	-	yes	-	1		-	-	-	0	Brain
chr1	23613796	-	-	-	0	GBM	yes	-	-	1
chr1	23613810	-	-	-	0	GBM	-	-	yes	1
chr1	23624357	-	-	-	0	GBM	yes	-	yes	2
chr1	23624384	-	-	-	0	GBM	-	-	yes	1
chr1	23624439	-	yes	yes	2		yes	-	yes	2
chr1	23624458	-	-	yes	1		yes	-	yes	2
chr1	23624480	-	-	-	0	GBM	yes	-	-	1
chr1	23624490	-	-	-	0	GBM	yes	-	yes	2
chr1	23624514	-	-	-	0	GBM	yes	-	-	1
chr1	23624518	-	-	-	0	GBM	yes	yes	yes	3
chr1	23624881	-	-	yes	1		-	-	yes	1
chr1	23624884	-	-	-	0	GBM	-	-	yes	1
chr1	23624912	-	yes	yes	2		-	-	yes	1
chr1	23624946	-	-	-	0	GBM	-	-	yes	1
chr1	23624980	-	-	-	0	GBM	-	-	yes	1
chr1	23624996	-	yes	yes	2		-	-	yes	1
chr1	23625004	-	yes	-	1		-	-	-	0	Brain
chr1	23625028	-	-	-	0	GBM	-	-	yes	1
chr1	23625041	-	yes	-	1		yes	-	-	1
chr1	23625052	-	yes	-	1		yes	yes	yes	3
chr1	23625346	-	-	-	0	GBM	yes	-	-	1
chr1	23625362	-	-	-	0	GBM	yes	-	-	1
chr1	23625365	-	-	-	0	GBM	-	-	yes	1
chr1	23625372	-	-	-	0	GBM	yes	-	-	1
chr1	23625388	-	-	yes	1		yes	-	yes	2
chr1	23625397	-	-	yes	1		yes	yes	-	2
chr1	23625436	-	yes	-	1		yes	-	-	1
chr1	23625444	-	yes	-	1		-	yes	-	1
chr1	23625446	-	yes	-	1		-	-	-	0	Brain
chr1	23625462	-	yes	yes	2		yes	yes	yes	3
chr1	23625503	-	-	-	0	GBM	-	yes	-	1
chr1	23625517	-	-	-	0	GBM	yes	-	-	1
chr1	23625523	-	-	yes	1		-	-	yes	1
chr1	23625524	-	-	yes	1		-	-	yes	1
chr1	23625550	-	-	yes	1		-	-	-	0	Brain
chr1	23625585	-	yes	yes	2		-	-	yes	1
chr1	23626401	yes	yes	-	2		yes	yes	yes	3
chr1	23626411	-	-	-	0	GBM	-	yes	yes	2
chr1	23626415	yes	-	-	1		yes	-	-	1
chr1	23626444	yes	-	-	1		yes	-	yes	2
chr1	23626447	-	yes	-	1		-	-	yes	1
chr1	23626454	-	-	-	0	GBM	-	-	yes	1
chr1	23626463	yes	yes	-	2		-	-	yes	1
chr1	23626477	yes	yes	yes	3		yes	yes	yes	3
chr1	23626485	-	yes	-	1		-	-	yes	1
chr1	23626495	yes	-	-	1		-	yes	yes	2
chr1	23626513	-	yes	-	1		-	-	yes	1
chr1	23626516	-	yes	-	1		-	-	-	0	Brain
chr1	23626521	-	yes	-	1		-	yes	-	1
chr1	23626532	-	yes	-	1		-	-	yes	1
chr1	23626533	-	-	yes	1		-	-	-	0	Brain
chr1	23626540	-	-	yes	1		yes	-	-	1
chr1	23626566	-	-	-	0	GBM	yes	-	yes	2
chr1	23626589	-	-	-	0	GBM	-	-	yes	1
chr1	23626594	-	-	yes	1		-	-	yes	1
chr1	23626611	yes	-	yes	2		-	-	yes	1
chr1	23626612	yes	yes	yes	3		yes	-	yes	2
chr1	23626618	yes	yes	yes	3		yes	-	yes	2
chr1	23626620	-	-	-	0	GBM	yes	-	-	1
chr1	23626687	-	-	yes	1		yes	yes	yes	3
chr1	23626693	-	-	yes	1		yes	yes	yes	3
chr1	23626705	-	-	-	0	GBM	-	yes	-	1
chr1	23626720	yes	-	-	1		-	-	-	0	Brain
chr1	23626737	-	-	-	0	GBM	yes	-	-	1
chr1	23626739	-	-	-	0	GBM	yes	-	-	1
chr1	23626750	-	-	-	0	GBM	-	yes	-	1
chr1	23626762	-	yes	-	1		yes	-	yes	2
chr1	23626770	-	yes	yes	2		yes	-	yes	2
chr1	23626776	-	-	-	0	GBM	-	-	yes	1
chr1	23626779	-	yes	yes	2		yes	yes	yes	3
chr1	23626820	-	-	yes	1		yes	-	-	1
chr1	23626862	-	-	yes	1		yes	-	yes	2
chr1	23626863	-	-	yes	1		yes	-	-	1
chr1	23626882	-	-	yes	1		-	-	yes	1
chr1	23626883	-	-	yes	1		yes	-	yes	2
chr1	23626889	-	-	yes	1		-	-	-	0	Brain
chr1	23627009	-	-	-	0	GBM	-	-	yes	1
chr1	23627090	-	-	-	0	GBM	-	-	yes	1
chr1	23627096	-	-	-	0	GBM	-	-	yes	1
chr1	23627153	-	-	-	0	GBM	-	-	yes	1
chr1	23627190	-	-	-	0	GBM	-	-	yes	1
chr1	23627457	-	-	yes	1		yes	yes	yes	3
chr1	23627461	-	-	yes	1		yes	yes	yes	3
chr1	23627487	-	-	yes	1		yes	-	-	1
chr1	23627491	-	-	-	0	GBM	-	yes	-	1
chr1	23627495	-	-	yes	1		yes	yes	-	2
chr1	23627537	-	yes	yes	2		-	-	-	0	Brain
chr1	23627550	-	yes	-	1		-	-	-	0	Brain
chr1	23627581	-	yes	-	1		-	yes	yes	2
chr1	23628802	-	yes	-	1		-	-	-	0	Brain
chr1	23628811	-	yes	-	1		-	-	-	0	Brain
chr1	23628878	-	-	-	0	GBM	yes	-	yes	2
chr1	23628900	yes	-	-	1		-	-	-	0	Brain
chr1	23629069	yes	-	-	1		-	-	yes	1
chr1	24050203	-	yes	-	1		-	-	-	0	Brain
chr1	24050223	-	yes	-	1		-	-	-	0	Brain
chr1	24050228	-	yes	yes	2		-	-	-	0	Brain
chr1	24050232	-	yes	-	1		-	-	-	0	Brain
chr1	24054959	-	-	-	0	GBM	yes	-	-	1
chr1	24054991	-	-	-	0	GBM	yes	-	-	1
chr1	24055026	-	-	-	0	GBM	yes	-	-	1
chr1	24055035	-	-	-	0	GBM	yes	-	-	1
chr1	24057702	-	-	-	0	GBM	yes	-	-	1
chr1	24057728	-	-	-	0	GBM	yes	-	-	1
chr1	24061173	-	-	-	0	GBM	yes	-	-	1
chr1	24061182	-	-	-	0	GBM	yes	-	-	1
chr1	24064268	-	-	-	0	GBM	-	-	yes	1
chr1	24064271	-	-	-	0	GBM	-	-	yes	1
chr1	24064284	-	-	-	0	GBM	-	-	yes	1
chr1	24064340	-	-	-	0	GBM	-	-	yes	1
chr1	24064347	-	-	-	0	GBM	-	-	yes	1
chr1	24064356	-	-	-	0	GBM	-	-	yes	1
chr1	24064371	-	-	-	0	GBM	-	-	yes	1
chr1	24064372	-	-	-	0	GBM	-	-	yes	1
chr1	24064405	-	-	-	0	GBM	-	-	yes	1
chr1	24065101	-	yes	-	1		yes	-	-	1
chr1	24065115	-	yes	-	1		-	-	-	0	Brain
chr1	24090545	-	-	yes	1		-	-	-	0	Brain
chr1	24090563	-	-	yes	1		-	-	-	0	Brain
chr1	24090630	-	yes	-	1		-	-	yes	1
chr1	24090653	-	-	yes	1		-	-	-	0	Brain
chr1	24090654	-	-	yes	1		-	-	-	0	Brain
chr1	24090934	-	-	-	0	GBM	-	-	yes	1
chr1	24091020	-	-	-	0	GBM	-	-	yes	1
chr1	24092148	-	-	-	0	GBM	-	-	yes	1
chr1	24092690	-	-	-	0	GBM	-	-	yes	1
chr1	24092889	-	-	-	0	GBM	-	-	yes	1
chr1	24094935	-	-	-	0	GBM	-	-	yes	1
chr1	24097810	yes	-	-	1		-	-	-	0	Brain
chr1	24098349	-	-	yes	1		-	-	-	0	Brain
chr1	24101623	-	yes	-	1		-	-	yes	1
chr1	24101657	-	yes	-	1		-	-	-	0	Brain
chr1	24102565	-	-	-	0	GBM	-	-	yes	1
chr1	24103219	-	yes	-	1		-	-	-	0	Brain
chr1	24103252	-	yes	-	1		-	-	-	0	Brain
chr1	25560323	-	-	yes	1		-	-	-	0	Brain
chr1	25560353	-	yes	-	1		yes	yes	-	2
chr1	25560363	-	yes	-	1		yes	-	yes	2
chr1	25560376	-	yes	-	1		-	-	-	0	Brain
chr1	25560407	-	yes	-	1		yes	yes	-	2
chr1	25560424	-	yes	yes	2		yes	yes	-	2
chr1	25560458	-	yes	-	1		yes	yes	-	2
chr1	25560474	-	yes	-	1		yes	-	-	1
chr1	25560882	-	-	-	0	GBM	yes	-	-	1
chr1	25560899	-	-	-	0	GBM	yes	-	-	1
chr1	25560926	-	-	-	0	GBM	yes	-	-	1
chr1	25560980	-	-	-	0	GBM	yes	-	-	1
chr1	25561030	-	-	-	0	GBM	yes	yes	yes	3
chr1	25561082	-	-	yes	1		-	-	-	0	Brain
chr1	26187146	-	-	-	0	GBM	-	yes	-	1
chr1	26187147	-	-	-	0	GBM	-	yes	-	1
chr1	26187152	-	-	-	0	GBM	-	yes	-	1
chr1	26187193	-	-	-	0	GBM	-	yes	-	1
chr1	28906693	-	-	yes	1		-	-	-	0	Brain
chr1	28906695	-	yes	-	1		-	-	-	0	Brain
chr1	28970406	-	-	-	0	GBM	-	-	yes	1
chr1	31299426	-	-	-	0	GBM	-	-	yes	1
chr1	31299460	-	-	-	0	GBM	-	-	yes	1
chr1	32530000	-	yes	-	1		-	-	-	0	Brain
chr1	32530016	-	yes	-	1		-	-	-	0	Brain
chr1	33396078	-	-	yes	1		-	-	-	0	Brain
chr1	33396121	yes	-	-	1		-	-	yes	1
chr1	33396131	yes	yes	yes	3		-	-	yes	1
chr1	33396135	yes	yes	yes	3		-	-	yes	1
chr1	33396208	yes	yes	yes	3		-	-	-	0	Brain
chr1	33396225	yes	-	yes	2		-	-	yes	1
chr1	33396265	-	-	yes	1		-	-	-	0	Brain
chr1	33396281	yes	yes	yes	3		-	-	-	0	Brain
chr1	33396282	yes	yes	-	2		-	-	-	0	Brain
chr1	33396423	-	yes	-	1		-	-	-	0	Brain
chr1	33396444	yes	-	yes	2		-	-	-	0	Brain
chr1	33396445	yes	yes	yes	3		-	yes	yes	2
chr1	33396459	-	yes	-	1		-	-	-	0	Brain
chr1	33396471	-	-	yes	1		-	-	-	0	Brain
chr1	33396472	-	yes	yes	2		-	-	-	0	Brain
chr1	33396509	-	yes	yes	2		-	-	-	0	Brain
chr1	33396521	-	-	yes	1		-	-	-	0	Brain
chr1	33396523	-	yes	yes	2		-	-	-	0	Brain
chr1	33396567	-	yes	yes	2		-	yes	-	1
chr1	33396577	yes	yes	yes	3		-	-	-	0	Brain
chr1	33396580	-	yes	yes	2		-	-	-	0	Brain
chr1	33396581	-	yes	yes	2		-	yes	-	1
chr1	33396602	yes	yes	yes	3		-	yes	-	1
chr1	33396606	-	yes	yes	2		-	-	-	0	Brain
chr1	33396607	-	yes	-	1		-	yes	-	1
chr1	33396632	-	-	-	0	GBM	-	yes	-	1
chr1	33400116	-	-	yes	1		-	-	-	0	Brain
chr1	33400134	-	-	yes	1		-	-	-	0	Brain
chr1	33400142	-	-	yes	1		-	yes	-	1
chr1	33400249	-	yes	-	1		-	-	-	0	Brain
chr1	33460738	-	-	-	0	GBM	-	-	yes	1
chr1	33460782	-	-	-	0	GBM	-	-	yes	1
chr1	33468125	-	-	yes	1		-	-	-	0	Brain
chr1	33468131	-	-	yes	1		-	-	-	0	Brain
chr1	33468140	-	-	-	0	GBM	-	-	yes	1
chr1	33472328	-	-	yes	1		-	-	-	0	Brain
chr1	33472427	-	-	-	0	GBM	yes	-	-	1
chr1	33472434	-	-	-	0	GBM	yes	-	-	1
chr1	33788379	-	-	-	0	GBM	-	-	yes	1
chr1	36036460	-	yes	-	1		-	yes	-	1
chr1	36036500	yes	yes	-	2		-	yes	-	1
chr1	36036611	-	-	-	0	GBM	-	yes	-	1
chr1	37922045	-	-	-	0	GBM	yes	yes	-	2
chr1	37922054	-	-	-	0	GBM	yes	-	-	1
chr1	37927953	-	-	-	0	GBM	-	-	yes	1
chr1	37934085	-	-	-	0	GBM	-	-	yes	1
chr1	37934087	-	-	-	0	GBM	-	-	yes	1
chr1	37934876	-	-	-	0	GBM	-	-	yes	1
chr1	37934888	-	-	-	0	GBM	-	-	yes	1
chr1	37934893	-	-	-	0	GBM	-	-	yes	1
chr1	37934922	-	-	-	0	GBM	-	-	yes	1
chr1	37934923	-	-	-	0	GBM	-	-	yes	1
chr1	37934928	-	-	-	0	GBM	-	-	yes	1
chr1	37934929	-	-	-	0	GBM	-	-	yes	1
chr1	37934942	-	-	-	0	GBM	-	-	yes	1
chr1	38548029	-	-	-	0	GBM	-	-	yes	1
chr1	39327556	-	-	-	0	GBM	yes	-	-	1
chr1	39327565	-	-	-	0	GBM	yes	yes	-	2
chr1	39327568	-	-	-	0	GBM	yes	yes	-	2
chr1	39327577	-	-	-	0	GBM	yes	-	-	1
chr1	39327590	-	-	-	0	GBM	yes	-	yes	2
chr1	39327591	-	-	-	0	GBM	yes	yes	yes	3
chr1	39327597	-	-	-	0	GBM	yes	yes	yes	3
chr1	39327614	-	-	-	0	GBM	yes	-	-	1
chr1	39327615	-	-	-	0	GBM	yes	-	yes	2
chr1	39327616	-	-	-	0	GBM	yes	yes	yes	3
chr1	39327617	-	-	-	0	GBM	-	yes	yes	2
chr1	39327628	-	-	-	0	GBM	yes	-	yes	2
chr1	39327630	-	-	-	0	GBM	-	yes	-	1
chr1	39327637	-	-	-	0	GBM	yes	yes	yes	3
chr1	39348693	yes	yes	-	2		-	-	-	0	Brain
chr1	39348732	-	-	-	0	GBM	-	yes	-	1
chr1	39348737	-	-	-	0	GBM	-	yes	-	1
chr1	39348745	-	-	-	0	GBM	-	yes	-	1
chr1	39348762	yes	yes	-	2		-	-	-	0	Brain
chr1	39348783	yes	-	-	1		-	-	-	0	Brain
chr1	39349354	yes	-	-	1		-	-	-	0	Brain
chr1	39349372	yes	-	-	1		-	-	-	0	Brain
chr1	39349437	-	yes	-	1		-	yes	yes	2
chr1	39349442	-	-	-	0	GBM	-	yes	yes	2
chr1	39349454	-	yes	-	1		-	-	-	0	Brain
chr1	39349458	-	yes	-	1		-	yes	yes	2
chr1	39349480	yes	yes	-	2		yes	-	-	1
chr1	39349482	-	-	-	0	GBM	-	-	yes	1
chr1	39349488	yes	-	-	1		yes	-	-	1
chr1	39349497	-	yes	-	1		-	-	yes	1
chr1	39349556	yes	yes	-	2		-	-	-	0	Brain
chr1	39349598	yes	-	-	1		yes	-	-	1
chr1	39349697	yes	-	-	1		yes	-	-	1
chr1	39349704	yes	-	-	1		yes	-	-	1
chr1	39349741	yes	yes	-	2		-	-	-	0	Brain
chr1	39349756	yes	yes	-	2		-	-	-	0	Brain
chr1	39350001	-	yes	-	1		yes	-	-	1
chr1	39350070	-	-	-	0	GBM	-	-	yes	1
chr1	39430499	-	-	-	0	GBM	yes	-	-	1
chr1	39430502	-	-	-	0	GBM	yes	-	-	1
chr1	40963133	-	-	-	0	GBM	-	yes	yes	2
chr1	40963455	-	-	yes	1		-	-	-	0	Brain
chr1	40964386	-	-	-	0	GBM	-	-	yes	1
chr1	40964474	-	-	-	0	GBM	-	-	yes	1
chr1	40966810	-	-	yes	1		-	yes	-	1
chr1	40966848	-	-	-	0	GBM	-	yes	-	1
chr1	40967136	-	-	-	0	GBM	-	yes	-	1
chr1	40967956	-	-	-	0	GBM	-	yes	-	1
chr1	40968011	-	-	-	0	GBM	-	yes	-	1
chr1	40968677	-	-	-	0	GBM	-	yes	-	1
chr1	40968691	-	-	-	0	GBM	-	yes	-	1
chr1	40968717	-	-	yes	1		-	yes	-	1
chr1	40968761	-	-	-	0	GBM	-	-	yes	1
chr1	40968782	-	-	-	0	GBM	-	-	yes	1
chr1	40968797	-	-	-	0	GBM	-	-	yes	1
chr1	40968823	-	-	-	0	GBM	-	-	yes	1
chr1	40968828	-	-	-	0	GBM	-	yes	yes	2
chr1	40968841	-	-	-	0	GBM	-	-	yes	1
chr1	40968849	-	-	-	0	GBM	-	-	yes	1
chr1	40968856	-	-	-	0	GBM	-	-	yes	1
chr1	40968858	-	-	-	0	GBM	-	-	yes	1
chr1	40971714	-	-	-	0	GBM	-	-	yes	1
chr1	41152135	-	-	-	0	GBM	-	-	yes	1
chr1	41152277	-	yes	-	1		-	-	-	0	Brain
chr1	41153017	-	-	yes	1		-	-	-	0	Brain
chr1	41153070	-	-	-	0	GBM	-	-	yes	1
chr1	41153217	-	-	yes	1		-	-	-	0	Brain
chr1	41492525	-	-	-	0	GBM	-	yes	-	1
chr1	41492565	-	-	-	0	GBM	-	yes	-	1
chr1	42802499	-	-	-	0	GBM	-	-	yes	1
chr1	42803236	-	-	-	0	GBM	-	-	yes	1
chr1	43430725	-	-	yes	1		-	-	-	0	Brain
chr1	43430754	-	-	yes	1		-	-	-	0	Brain
chr1	43430758	-	-	yes	1		-	-	-	0	Brain
chr1	43437074	-	-	yes	1		-	-	-	0	Brain
chr1	43448825	-	-	-	0	GBM	-	-	yes	1
chr1	44505656	-	-	-	0	GBM	-	-	yes	1
chr1	44505819	-	-	yes	1		-	-	-	0	Brain
chr1	44505851	-	-	yes	1		-	-	-	0	Brain
chr1	44544293	-	-	-	0	GBM	-	-	yes	1
chr1	44544315	-	-	-	0	GBM	-	-	yes	1
chr1	44544370	-	-	-	0	GBM	-	-	yes	1
chr1	44544373	-	-	-	0	GBM	-	-	yes	1
chr1	44576683	-	-	-	0	GBM	-	-	yes	1
chr1	44577450	-	-	yes	1		-	-	-	0	Brain
chr1	44577461	-	-	yes	1		-	-	-	0	Brain
chr1	44577486	-	-	yes	1		-	-	-	0	Brain
chr1	44578139	-	-	-	0	GBM	-	-	yes	1
chr1	44578327	-	-	-	0	GBM	-	-	yes	1
chr1	44578354	-	-	-	0	GBM	-	-	yes	1
chr1	45235062	-	-	-	0	GBM	-	-	yes	1
chr1	45235082	-	-	-	0	GBM	-	-	yes	1
chr1	47849443	-	-	-	0	GBM	yes	-	-	1
chr1	47850973	-	-	-	0	GBM	-	-	yes	1
chr1	48663473	-	-	-	0	GBM	-	yes	-	1
chr1	48663474	-	-	-	0	GBM	-	yes	-	1
chr1	48663508	-	-	-	0	GBM	-	yes	-	1
chr1	48663517	-	-	-	0	GBM	-	yes	-	1
chr1	48663531	-	-	-	0	GBM	-	yes	-	1
chr1	48663538	-	-	-	0	GBM	-	yes	-	1
chr1	48663542	-	-	-	0	GBM	-	yes	-	1
chr1	48663543	-	-	-	0	GBM	-	yes	-	1
chr1	59302870	-	yes	-	1		-	-	-	0	Brain
chr1	59302908	-	yes	-	1		-	-	-	0	Brain
chr1	59302942	-	yes	-	1		-	-	-	0	Brain
chr1	59302964	-	yes	-	1		-	-	-	0	Brain
chr1	59360247	-	-	-	0	GBM	-	-	yes	1
chr1	59360248	-	-	-	0	GBM	-	-	yes	1
chr1	60991350	-	-	-	0	GBM	-	-	yes	1
chr1	60991368	-	-	-	0	GBM	-	-	yes	1
chr1	60991462	-	-	-	0	GBM	-	-	yes	1
chr1	60991879	-	-	-	0	GBM	-	-	yes	1
chr1	60994660	yes	-	-	1		-	-	-	0	Brain
chr1	60994705	yes	-	-	1		-	-	-	0	Brain
chr1	60994756	-	-	-	0	GBM	-	-	yes	1
chr1	60994801	yes	-	-	1		-	-	-	0	Brain
chr1	60994803	yes	-	-	1		-	-	yes	1
chr1	60994813	yes	-	-	1		-	-	-	0	Brain
chr1	60994841	-	-	-	0	GBM	-	yes	yes	2
chr1	60994894	yes	yes	-	2		-	yes	yes	2
chr1	61098564	-	-	-	0	GBM	-	-	yes	1
chr1	61098677	-	-	-	0	GBM	-	-	yes	1
chr1	61098686	-	-	-	0	GBM	-	-	yes	1
chr1	61098690	-	-	-	0	GBM	-	-	yes	1
chr1	61099106	-	-	-	0	GBM	-	yes	-	1
chr1	61099107	-	-	-	0	GBM	-	yes	-	1
chr1	61125540	-	-	-	0	GBM	-	-	yes	1
chr1	61125549	yes	-	yes	2		-	-	yes	1
chr1	61125561	-	-	yes	1		-	-	yes	1
chr1	61125562	-	-	-	0	GBM	-	-	yes	1
chr1	61125584	-	-	-	0	GBM	-	yes	yes	2
chr1	61125599	-	-	yes	1		-	-	yes	1
chr1	61125600	-	-	-	0	GBM	-	yes	yes	2
chr1	61125601	yes	-	yes	2		yes	yes	yes	3
chr1	61125612	yes	-	-	1		yes	yes	yes	3
chr1	61125638	yes	-	-	1		-	-	yes	1
chr1	61125641	yes	-	-	1		yes	-	yes	2
chr1	61125657	yes	-	-	1		-	-	-	0	Brain
chr1	61125674	yes	-	-	1		yes	-	-	1
chr1	61125684	yes	-	-	1		yes	yes	-	2
chr1	61125694	-	-	-	0	GBM	yes	yes	-	2
chr1	61125729	-	-	-	0	GBM	yes	yes	-	2
chr1	61257600	-	-	-	0	GBM	-	-	yes	1
chr1	61257654	-	-	-	0	GBM	-	-	yes	1
chr1	63155447	-	-	yes	1		-	-	-	0	Brain
chr1	63155449	-	-	-	0	GBM	yes	-	-	1
chr1	63155450	-	-	-	0	GBM	-	yes	-	1
chr1	63155512	-	-	yes	1		-	-	-	0	Brain
chr1	63155513	-	-	yes	1		-	-	-	0	Brain
chr1	63157833	-	-	-	0	GBM	-	yes	-	1
chr1	63157857	-	-	-	0	GBM	-	yes	-	1
chr1	63162225	-	-	-	0	GBM	yes	-	-	1
chr1	63162229	-	-	-	0	GBM	yes	-	-	1
chr1	63164040	-	-	-	0	GBM	yes	-	-	1
chr1	63164042	-	-	-	0	GBM	yes	yes	yes	3
chr1	63164058	-	-	-	0	GBM	yes	-	-	1
chr1	63164059	-	-	-	0	GBM	yes	yes	-	2
chr1	63164085	-	-	-	0	GBM	yes	yes	yes	3
chr1	63164137	-	-	-	0	GBM	yes	-	yes	2
chr1	63164138	-	-	-	0	GBM	yes	-	-	1
chr1	63164158	-	-	-	0	GBM	yes	-	-	1
chr1	63164234	-	-	-	0	GBM	yes	yes	-	2
chr1	63164238	-	-	-	0	GBM	-	yes	-	1
chr1	63164258	-	-	-	0	GBM	yes	yes	-	2
chr1	63164540	-	-	-	0	GBM	yes	yes	-	2
chr1	63164545	-	-	-	0	GBM	yes	yes	yes	3
chr1	63164546	-	-	-	0	GBM	yes	yes	yes	3
chr1	63164574	-	-	-	0	GBM	yes	yes	-	2
chr1	63164593	-	-	-	0	GBM	yes	-	-	1
chr1	63164631	-	-	-	0	GBM	yes	-	-	1
chr1	63164640	-	-	-	0	GBM	-	yes	-	1
chr1	63164641	-	-	-	0	GBM	yes	yes	-	2
chr1	63164653	-	-	-	0	GBM	yes	yes	-	2
chr1	63164686	-	-	-	0	GBM	yes	yes	yes	3
chr1	63164713	-	-	-	0	GBM	yes	-	-	1
chr1	63171309	-	-	-	0	GBM	yes	-	-	1
chr1	63171469	-	-	-	0	GBM	-	yes	-	1
chr1	63171980	-	-	-	0	GBM	yes	-	-	1
chr1	63172000	-	-	-	0	GBM	-	yes	-	1
chr1	63172013	-	-	-	0	GBM	yes	-	-	1
chr1	63172081	-	-	-	0	GBM	-	-	yes	1
chr1	63172129	-	-	-	0	GBM	-	yes	yes	2
chr1	63172136	-	-	-	0	GBM	-	yes	-	1
chr1	63172175	-	-	-	0	GBM	yes	-	-	1
chr1	63172274	-	-	-	0	GBM	yes	-	-	1
chr1	63172314	-	-	-	0	GBM	yes	-	-	1
chr1	63172673	-	-	-	0	GBM	yes	yes	-	2
chr1	63172690	-	-	-	0	GBM	-	yes	-	1
chr1	63172712	-	-	-	0	GBM	-	yes	-	1
chr1	63172719	-	-	-	0	GBM	yes	-	-	1
chr1	63174137	-	-	-	0	GBM	-	yes	yes	2
chr1	63174138	-	-	-	0	GBM	yes	yes	yes	3
chr1	63174151	-	-	-	0	GBM	-	yes	-	1
chr1	63174171	-	-	-	0	GBM	yes	-	-	1
chr1	63174176	-	-	-	0	GBM	yes	-	yes	2
chr1	63174210	-	-	-	0	GBM	yes	yes	yes	3
chr1	63174226	-	-	-	0	GBM	yes	yes	yes	3
chr1	63174227	-	-	-	0	GBM	yes	yes	yes	3
chr1	63174267	-	-	-	0	GBM	-	yes	yes	2
chr1	63174268	-	-	-	0	GBM	-	-	yes	1
chr1	63174275	-	-	-	0	GBM	-	-	yes	1
chr1	63174279	-	-	-	0	GBM	yes	yes	yes	3
chr1	63174296	-	-	-	0	GBM	yes	-	yes	2
chr1	63174326	-	-	-	0	GBM	-	-	yes	1
chr1	63174364	-	-	-	0	GBM	-	-	yes	1
chr1	63174682	-	-	-	0	GBM	yes	yes	-	2
chr1	63174689	-	-	-	0	GBM	yes	-	-	1
chr1	63174730	-	-	-	0	GBM	yes	yes	-	2
chr1	63174757	-	-	-	0	GBM	-	yes	-	1
chr1	63174760	-	-	-	0	GBM	yes	yes	-	2
chr1	63174797	-	-	-	0	GBM	yes	yes	-	2
chr1	63174813	-	-	-	0	GBM	yes	yes	-	2
chr1	63174845	-	-	-	0	GBM	yes	yes	-	2
chr1	63174864	-	-	-	0	GBM	yes	yes	-	2
chr1	68563023	-	yes	-	1		-	-	-	0	Brain
chr1	68563030	-	yes	-	1		-	-	-	0	Brain
chr1	68563096	-	yes	-	1		-	-	-	0	Brain
chr1	68563130	-	yes	-	1		-	-	-	0	Brain
chr1	72820733	yes	-	-	1		-	-	-	0	Brain
chr1	73170082	-	yes	-	1		-	-	-	0	Brain
chr1	73170119	-	yes	-	1		-	-	-	0	Brain
chr1	73170147	-	yes	-	1		-	-	-	0	Brain
chr1	77536560	-	-	-	0	GBM	-	yes	-	1
chr1	84943891	-	-	-	0	GBM	-	yes	-	1
chr1	84943925	-	-	-	0	GBM	-	yes	-	1
chr1	84943927	-	-	-	0	GBM	-	yes	-	1
chr1	84943941	-	-	-	0	GBM	-	yes	-	1
chr1	84943959	-	-	-	0	GBM	-	yes	-	1
chr1	84944480	-	-	-	0	GBM	-	yes	-	1
chr1	84944541	-	-	-	0	GBM	-	yes	-	1
chr1	84944558	-	-	-	0	GBM	-	yes	-	1
chr1	85043793	-	-	yes	1		-	-	-	0	Brain
chr1	85043809	-	-	yes	1		yes	-	yes	2
chr1	89147769	-	-	yes	1		-	-	-	0	Brain
chr1	89147777	-	-	yes	1		-	-	-	0	Brain
chr1	89147802	-	-	yes	1		-	-	-	0	Brain
chr1	89147805	-	yes	yes	2		-	-	-	0	Brain
chr1	89147819	-	-	yes	1		-	-	-	0	Brain
chr1	89147820	-	yes	yes	2		-	-	-	0	Brain
chr1	89147838	-	-	yes	1		-	-	-	0	Brain
chr1	89147846	-	-	yes	1		-	-	-	0	Brain
chr1	89147856	-	-	yes	1		-	-	-	0	Brain
chr1	89147859	-	-	yes	1		-	-	-	0	Brain
chr1	89147868	-	-	yes	1		-	-	-	0	Brain
chr1	89147886	-	-	yes	1		-	-	-	0	Brain
chr1	89148441	yes	-	-	1		-	-	-	0	Brain
chr1	90080964	-	yes	-	1		-	-	-	0	Brain
chr1	90089205	-	yes	-	1		-	-	-	0	Brain
chr1	90094088	-	-	yes	1		-	-	-	0	Brain
chr1	90094092	yes	yes	yes	3		-	-	-	0	Brain
chr1	90095455	yes	-	-	1		-	-	-	0	Brain
chr1	90095473	yes	-	-	1		-	-	-	0	Brain
chr1	92655005	-	yes	yes	2		-	-	-	0	Brain
chr1	92655023	yes	yes	yes	3		-	-	-	0	Brain
chr1	92655029	yes	yes	yes	3		-	-	-	0	Brain
chr1	92655030	-	yes	yes	2		-	-	-	0	Brain
chr1	92655043	-	yes	-	1		-	-	-	0	Brain
chr1	92655044	yes	yes	yes	3		-	-	-	0	Brain
chr1	92655056	yes	yes	yes	3		-	-	-	0	Brain
chr1	92655069	-	yes	yes	2		-	-	-	0	Brain
chr1	92655073	yes	-	-	1		-	-	-	0	Brain
chr1	92655085	yes	-	yes	2		-	-	-	0	Brain
chr1	92655089	yes	yes	yes	3		-	-	-	0	Brain
chr1	92655093	yes	yes	yes	3		-	-	-	0	Brain
chr1	92655132	yes	-	-	1		-	-	-	0	Brain
chr1	92655134	yes	-	-	1		-	-	-	0	Brain
chr1	92655138	yes	-	-	1		-	-	-	0	Brain
chr1	92655149	yes	-	-	1		-	-	-	0	Brain
chr1	92655212	yes	-	-	1		-	-	-	0	Brain
chr1	93747770	-	-	-	0	GBM	yes	-	-	1
chr1	93747789	-	-	-	0	GBM	-	yes	-	1
chr1	93747806	-	-	-	0	GBM	yes	-	-	1
chr1	93750822	-	yes	-	1		-	-	-	0	Brain
chr1	93750825	-	yes	-	1		-	-	-	0	Brain
chr1	93750907	-	yes	-	1		-	-	-	0	Brain
chr1	93757730	-	-	-	0	GBM	-	-	yes	1
chr1	93765823	-	-	-	0	GBM	-	yes	-	1
chr1	93765829	-	-	-	0	GBM	-	yes	-	1
chr1	93765833	-	-	-	0	GBM	-	yes	-	1
chr1	93765878	-	-	-	0	GBM	-	yes	-	1
chr1	93765907	-	-	-	0	GBM	-	yes	-	1
chr1	93765912	-	-	-	0	GBM	-	yes	-	1
chr1	93765943	-	-	-	0	GBM	-	yes	-	1
chr1	93765956	-	-	-	0	GBM	-	yes	-	1
chr1	93771579	yes	-	-	1		-	-	-	0	Brain
chr1	93771611	yes	-	-	1		-	-	-	0	Brain
chr1	93771614	yes	-	-	1		-	-	-	0	Brain
chr1	93774110	-	yes	-	1		-	-	-	0	Brain
chr1	93774119	-	yes	-	1		-	-	-	0	Brain
chr1	93775278	yes	-	yes	2		-	-	yes	1
chr1	93775298	-	yes	-	1		-	-	yes	1
chr1	93775308	yes	-	-	1		-	-	yes	1
chr1	93775311	yes	yes	-	2		-	-	yes	1
chr1	93775317	-	yes	-	1		-	-	-	0	Brain
chr1	93778622	-	yes	-	1		-	-	-	0	Brain
chr1	93778644	-	yes	yes	2		-	-	-	0	Brain
chr1	93778670	-	yes	-	1		-	-	-	0	Brain
chr1	93778680	-	yes	-	1		-	-	-	0	Brain
chr1	93778689	-	yes	-	1		-	-	-	0	Brain
chr1	93778706	-	yes	yes	2		-	-	-	0	Brain
chr1	93778708	-	yes	-	1		-	-	-	0	Brain
chr1	93778733	-	yes	yes	2		-	-	-	0	Brain
chr1	93778771	-	yes	-	1		-	-	-	0	Brain
chr1	93778773	-	yes	-	1		-	-	-	0	Brain
chr1	93780367	-	-	-	0	GBM	-	-	yes	1
chr1	93780369	-	-	-	0	GBM	-	-	yes	1
chr1	93780385	-	-	-	0	GBM	-	-	yes	1
chr1	93780534	-	-	-	0	GBM	-	yes	-	1
chr1	93780539	-	-	-	0	GBM	-	yes	-	1
chr1	93780728	-	yes	-	1		-	-	-	0	Brain
chr1	93780756	-	yes	-	1		-	yes	-	1
chr1	93780761	yes	-	-	1		-	-	yes	1
chr1	93780779	-	-	-	0	GBM	-	yes	yes	2
chr1	93780786	-	yes	-	1		-	-	-	0	Brain
chr1	93780842	yes	-	-	1		-	yes	-	1
chr1	93780867	-	-	-	0	GBM	-	yes	-	1
chr1	93780869	yes	-	-	1		yes	yes	yes	3
chr1	93780882	-	-	-	0	GBM	-	-	yes	1
chr1	93780883	yes	-	-	1		-	yes	yes	2
chr1	93780915	yes	-	-	1		-	-	yes	1
chr1	93780944	yes	-	-	1		-	-	-	0	Brain
chr1	93786832	-	-	-	0	GBM	-	yes	-	1
chr1	93786872	-	-	-	0	GBM	-	yes	-	1
chr1	93786921	-	-	-	0	GBM	-	yes	-	1
chr1	93791301	-	-	-	0	GBM	-	-	yes	1
chr1	93791335	-	-	yes	1		yes	-	-	1
chr1	93791350	-	-	yes	1		yes	yes	-	2
chr1	93791358	-	-	-	0	GBM	-	yes	-	1
chr1	93791857	-	-	-	0	GBM	-	-	yes	1
chr1	93791867	-	-	-	0	GBM	-	-	yes	1
chr1	93792487	-	yes	-	1		-	-	-	0	Brain
chr1	93792497	-	yes	-	1		-	-	-	0	Brain
chr1	93795481	-	-	-	0	GBM	-	-	yes	1
chr1	93795489	-	-	-	0	GBM	-	-	yes	1
chr1	93795525	-	-	-	0	GBM	-	-	yes	1
chr1	93795655	-	yes	-	1		-	-	-	0	Brain
chr1	93795690	yes	yes	-	2		-	yes	yes	2
chr1	93795718	yes	-	-	1		-	-	-	0	Brain
chr1	93795763	yes	yes	-	2		-	yes	-	1
chr1	93795764	-	yes	-	1		-	-	-	0	Brain
chr1	93798770	-	-	yes	1		-	-	yes	1
chr1	93798813	-	-	yes	1		-	-	-	0	Brain
chr1	93798917	-	-	-	0	GBM	-	yes	yes	2
chr1	93798943	-	-	-	0	GBM	-	yes	yes	2
chr1	93799016	-	-	-	0	GBM	-	-	yes	1
chr1	93799020	-	yes	-	1		-	-	-	0	Brain
chr1	93800914	-	-	yes	1		-	-	-	0	Brain
chr1	93800926	-	-	yes	1		-	-	-	0	Brain
chr1	93800966	yes	-	-	1		-	-	yes	1
chr1	93800977	-	-	yes	1		-	-	-	0	Brain
chr1	93801002	-	yes	-	1		-	yes	-	1
chr1	93801020	-	-	yes	1		-	yes	-	1
chr1	93801044	-	yes	yes	2		-	-	-	0	Brain
chr1	93801046	-	yes	yes	2		-	yes	-	1
chr1	93801056	-	yes	yes	2		-	yes	-	1
chr1	93801068	-	-	yes	1		-	-	-	0	Brain
chr1	93801082	-	yes	yes	2		-	-	-	0	Brain
chr1	93801086	-	-	yes	1		-	-	-	0	Brain
chr1	93801105	-	-	yes	1		-	-	-	0	Brain
chr1	93801106	-	-	yes	1		-	-	-	0	Brain
chr1	93803495	-	-	-	0	GBM	yes	-	yes	2
chr1	93803499	-	-	-	0	GBM	yes	-	-	1
chr1	93803506	-	-	-	0	GBM	-	-	yes	1
chr1	93803522	-	-	-	0	GBM	yes	yes	-	2
chr1	93803536	yes	yes	-	2		yes	yes	yes	3
chr1	93803542	yes	yes	-	2		yes	-	yes	2
chr1	93803562	yes	-	-	1		-	-	-	0	Brain
chr1	93803622	yes	-	-	1		-	-	-	0	Brain
chr1	95407089	yes	-	-	1		-	-	-	0	Brain
chr1	95717133	-	yes	-	1		-	-	-	0	Brain
chr1	98466131	yes	-	-	1		-	-	-	0	Brain
chr1	98466137	-	-	yes	1		-	-	-	0	Brain
chr1	98466147	yes	-	-	1		-	-	-	0	Brain
chr1	98466159	yes	-	yes	2		-	-	-	0	Brain
chr1	98466176	yes	yes	-	2		-	-	-	0	Brain
chr1	98466177	yes	-	-	1		-	-	-	0	Brain
chr1	98466196	yes	yes	-	2		-	-	-	0	Brain
chr1	98466207	-	yes	-	1		-	-	-	0	Brain
chr1	98466212	yes	yes	-	2		-	-	-	0	Brain
chr1	98466213	yes	yes	-	2		-	-	-	0	Brain
chr1	98466226	yes	-	-	1		-	-	-	0	Brain
chr1	98466233	yes	-	-	1		-	-	-	0	Brain
chr1	98470214	yes	yes	-	2		-	-	-	0	Brain
chr1	98470232	-	yes	-	1		-	-	-	0	Brain
chr1	98470248	yes	yes	-	2		-	-	-	0	Brain
chr1	98470255	-	yes	-	1		-	-	-	0	Brain
chr1	98470256	yes	yes	yes	3		-	-	-	0	Brain
chr1	98477262	yes	yes	-	2		-	-	-	0	Brain
chr1	98477263	yes	yes	-	2		-	-	-	0	Brain
chr1	98477282	yes	yes	-	2		-	-	-	0	Brain
chr1	98477285	yes	yes	-	2		-	-	-	0	Brain
chr1	98477298	-	yes	-	1		-	-	-	0	Brain
chr1	98482184	yes	yes	yes	3		-	-	-	0	Brain
chr1	98482260	yes	yes	yes	3		-	-	-	0	Brain
chr1	98482261	yes	-	-	1		-	-	-	0	Brain
chr1	98482301	-	yes	-	1		-	-	-	0	Brain
chr1	98482321	yes	-	-	1		-	-	-	0	Brain
chr1	98482351	-	yes	-	1		-	-	-	0	Brain
chr1	98482364	-	yes	-	1		-	-	-	0	Brain
chr1	98484400	yes	yes	-	2		-	-	-	0	Brain
chr1	98484412	yes	yes	-	2		-	-	-	0	Brain
chr1	98484413	yes	yes	-	2		-	-	-	0	Brain
chr1	98484449	yes	-	-	1		-	-	-	0	Brain
chr1	98484454	yes	yes	-	2		-	-	-	0	Brain
chr1	98484470	yes	-	-	1		-	-	-	0	Brain
chr1	98484483	yes	-	-	1		-	-	-	0	Brain
chr1	98484494	yes	-	-	1		-	-	-	0	Brain
chr1	98484506	yes	yes	-	2		-	-	-	0	Brain
chr1	98484518	yes	yes	-	2		-	-	-	0	Brain
chr1	98484531	yes	yes	-	2		-	-	-	0	Brain
chr1	98484532	yes	yes	-	2		-	-	-	0	Brain
chr1	98484535	yes	yes	-	2		-	-	-	0	Brain
chr1	98484536	yes	yes	-	2		-	-	-	0	Brain
chr1	98484580	yes	-	-	1		-	-	-	0	Brain
chr1	98484592	-	yes	-	1		-	-	-	0	Brain
chr1	98484616	yes	yes	-	2		-	-	-	0	Brain
chr1	98485758	-	-	yes	1		-	-	-	0	Brain
chr1	98485769	-	-	yes	1		-	-	-	0	Brain
chr1	98485789	-	yes	yes	2		-	-	-	0	Brain
chr1	98485790	-	yes	yes	2		-	-	-	0	Brain
chr1	98485798	-	-	yes	1		-	-	-	0	Brain
chr1	98485804	yes	yes	yes	3		-	-	-	0	Brain
chr1	98485808	-	-	yes	1		-	-	-	0	Brain
chr1	98485814	-	yes	-	1		-	-	-	0	Brain
chr1	98485837	-	-	yes	1		-	-	-	0	Brain
chr1	98485853	yes	yes	yes	3		-	-	-	0	Brain
chr1	98485857	yes	yes	yes	3		-	-	-	0	Brain
chr1	98485877	yes	yes	-	2		-	-	-	0	Brain
chr1	98485909	-	yes	-	1		-	-	-	0	Brain
chr1	98485940	yes	yes	-	2		-	-	-	0	Brain
chr1	98485946	-	yes	-	1		-	-	-	0	Brain
chr1	98485947	-	yes	-	1		-	-	-	0	Brain
chr1	98485976	yes	yes	-	2		-	-	-	0	Brain
chr1	98488635	yes	-	-	1		-	-	-	0	Brain
chr1	98488636	-	yes	-	1		-	-	-	0	Brain
chr1	98488639	-	yes	-	1		-	-	-	0	Brain
chr1	98488640	yes	-	-	1		-	-	-	0	Brain
chr1	98488660	yes	-	-	1		-	-	-	0	Brain
chr1	98488670	yes	yes	yes	3		-	-	-	0	Brain
chr1	98488715	yes	yes	-	2		-	-	-	0	Brain
chr1	98706282	-	-	-	0	GBM	-	-	yes	1
chr1	100719262	-	yes	-	1		-	-	-	0	Brain
chr1	100719329	-	yes	-	1		-	-	-	0	Brain
chr1	100719339	-	yes	-	1		-	-	-	0	Brain
chr1	110633563	-	-	-	0	GBM	-	-	yes	1
chr1	110633625	-	-	-	0	GBM	-	-	yes	1
chr1	110633633	-	-	-	0	GBM	-	-	yes	1
chr1	110892667	-	-	-	0	GBM	yes	-	-	1
chr1	110892676	-	-	-	0	GBM	yes	-	-	1
chr1	110892684	-	-	-	0	GBM	yes	-	-	1
chr1	110895149	-	-	-	0	GBM	-	-	yes	1
chr1	110895219	-	-	-	0	GBM	-	-	yes	1
chr1	110895246	-	-	-	0	GBM	-	yes	yes	2
chr1	110895709	-	yes	-	1		yes	yes	-	2
chr1	110895710	-	-	-	0	GBM	yes	yes	yes	3
chr1	110895727	-	yes	-	1		yes	yes	yes	3
chr1	110895749	-	-	-	0	GBM	-	yes	-	1
chr1	110895762	-	-	-	0	GBM	yes	yes	-	2
chr1	110895765	-	yes	-	1		yes	yes	-	2
chr1	110895767	-	yes	-	1		yes	yes	yes	3
chr1	110895791	-	-	-	0	GBM	-	yes	-	1
chr1	110895808	-	-	-	0	GBM	yes	yes	-	2
chr1	110895817	-	-	-	0	GBM	-	-	yes	1
chr1	110895840	-	-	-	0	GBM	-	-	yes	1
chr1	110895889	-	yes	-	1		-	-	-	0	Brain
chr1	110897716	-	-	-	0	GBM	-	yes	-	1
chr1	110897805	-	-	-	0	GBM	-	yes	-	1
chr1	110900118	-	-	yes	1		-	-	-	0	Brain
chr1	110900141	-	-	-	0	GBM	yes	-	-	1
chr1	110900168	yes	yes	yes	3		-	-	yes	1
chr1	110900175	yes	yes	yes	3		-	yes	-	1
chr1	110900187	-	-	-	0	GBM	-	yes	-	1
chr1	110900192	yes	yes	-	2		-	-	-	0	Brain
chr1	110900214	-	yes	yes	2		-	-	-	0	Brain
chr1	110900227	yes	yes	-	2		-	-	-	0	Brain
chr1	110900241	-	-	yes	1		-	yes	yes	2
chr1	110900258	-	yes	-	1		yes	-	yes	2
chr1	110900272	-	yes	yes	2		-	yes	yes	2
chr1	110900688	-	-	yes	1		-	-	-	0	Brain
chr1	110900696	-	yes	-	1		-	-	-	0	Brain
chr1	110900730	yes	-	-	1		-	-	yes	1
chr1	110900745	yes	-	-	1		-	-	-	0	Brain
chr1	110900746	-	-	yes	1		-	-	yes	1
chr1	110900752	-	-	yes	1		-	-	-	0	Brain
chr1	110900770	yes	yes	-	2		yes	-	-	1
chr1	110900771	-	yes	yes	2		-	-	-	0	Brain
chr1	110900783	-	-	yes	1		-	-	-	0	Brain
chr1	110900821	-	yes	yes	2		-	yes	yes	2
chr1	110900827	-	yes	yes	2		-	yes	yes	2
chr1	110900870	yes	-	-	1		-	-	-	0	Brain
chr1	110900901	yes	-	-	1		-	-	-	0	Brain
chr1	110902001	-	-	-	0	GBM	yes	-	-	1
chr1	110902014	-	-	yes	1		yes	yes	yes	3
chr1	110902015	-	-	-	0	GBM	-	yes	yes	2
chr1	110902032	-	-	-	0	GBM	yes	yes	-	2
chr1	110902044	-	-	yes	1		yes	yes	yes	3
chr1	110902053	-	-	yes	1		yes	yes	yes	3
chr1	110902055	-	-	-	0	GBM	-	-	yes	1
chr1	110902079	-	-	-	0	GBM	-	yes	-	1
chr1	110902080	-	-	-	0	GBM	yes	-	-	1
chr1	110902112	-	-	-	0	GBM	yes	-	-	1
chr1	110902124	-	-	-	0	GBM	-	yes	-	1
chr1	110902178	-	-	-	0	GBM	-	yes	-	1
chr1	110902185	-	-	-	0	GBM	-	yes	yes	2
chr1	110902460	-	yes	yes	2		-	yes	yes	2
chr1	110902495	-	yes	yes	2		-	yes	yes	2
chr1	110902500	-	-	-	0	GBM	-	-	yes	1
chr1	110902509	-	-	-	0	GBM	-	-	yes	1
chr1	110902524	-	-	yes	1		-	-	-	0	Brain
chr1	110902563	-	-	yes	1		-	yes	yes	2
chr1	110902595	-	-	-	0	GBM	-	yes	yes	2
chr1	110902599	-	-	yes	1		-	yes	yes	2
chr1	110902606	-	-	-	0	GBM	-	yes	-	1
chr1	110902621	-	-	yes	1		-	yes	yes	2
chr1	110902622	-	-	-	0	GBM	-	yes	yes	2
chr1	110902630	-	-	-	0	GBM	-	yes	-	1
chr1	110902631	-	-	yes	1		-	yes	yes	2
chr1	110902863	-	-	-	0	GBM	-	-	yes	1
chr1	110902912	-	-	-	0	GBM	yes	-	-	1
chr1	110902926	-	-	-	0	GBM	-	-	yes	1
chr1	110902943	-	-	-	0	GBM	-	yes	-	1
chr1	110902948	-	-	-	0	GBM	yes	yes	yes	3
chr1	110902949	-	-	-	0	GBM	yes	yes	-	2
chr1	110902951	-	-	-	0	GBM	yes	-	yes	2
chr1	110902997	-	-	-	0	GBM	yes	-	-	1
chr1	110903002	-	-	-	0	GBM	-	yes	-	1
chr1	110903009	-	-	-	0	GBM	yes	yes	yes	3
chr1	110903013	-	-	-	0	GBM	yes	yes	-	2
chr1	110903020	-	-	-	0	GBM	yes	yes	-	2
chr1	110903039	-	-	-	0	GBM	yes	yes	yes	3
chr1	110903044	-	-	-	0	GBM	-	yes	-	1
chr1	110903049	-	-	yes	1		yes	-	-	1
chr1	110903053	-	-	-	0	GBM	yes	yes	yes	3
chr1	110903056	-	-	yes	1		yes	yes	yes	3
chr1	110903065	-	-	-	0	GBM	yes	yes	-	2
chr1	110903980	-	yes	-	1		yes	yes	-	2
chr1	110903981	-	yes	yes	2		yes	yes	-	2
chr1	110903985	-	yes	-	1		yes	yes	-	2
chr1	110904047	-	-	yes	1		yes	-	-	1
chr1	110904064	-	-	yes	1		yes	yes	-	2
chr1	110904078	-	yes	yes	2		-	yes	yes	2
chr1	110904133	-	-	-	0	GBM	yes	-	-	1
chr1	110904142	-	-	-	0	GBM	yes	-	yes	2
chr1	110904148	-	yes	-	1		yes	yes	yes	3
chr1	110904981	-	yes	-	1		-	-	yes	1
chr1	110904982	yes	-	-	1		-	-	-	0	Brain
chr1	110905027	yes	yes	-	2		-	-	yes	1
chr1	110905030	-	yes	-	1		-	-	-	0	Brain
chr1	110905038	-	-	-	0	GBM	-	yes	-	1
chr1	110905051	-	-	-	0	GBM	-	-	yes	1
chr1	110905058	yes	yes	-	2		-	yes	yes	2
chr1	110905059	-	-	-	0	GBM	-	-	yes	1
chr1	110905123	-	-	-	0	GBM	-	yes	-	1
chr1	110905152	-	-	-	0	GBM	-	yes	yes	2
chr1	110951143	-	-	-	0	GBM	-	-	yes	1
chr1	110951184	-	yes	-	1		-	-	-	0	Brain
chr1	110951185	yes	-	-	1		-	-	-	0	Brain
chr1	110951202	yes	-	-	1		-	-	-	0	Brain
chr1	110951221	-	-	-	0	GBM	-	-	yes	1
chr1	110951224	yes	yes	-	2		-	yes	yes	2
chr1	110951226	yes	-	-	1		-	-	yes	1
chr1	110951257	-	-	-	0	GBM	-	-	yes	1
chr1	110951269	-	-	-	0	GBM	-	yes	yes	2
chr1	110951296	-	yes	-	1		-	-	-	0	Brain
chr1	110951308	-	-	-	0	GBM	-	yes	-	1
chr1	110951324	-	-	-	0	GBM	-	yes	-	1
chr1	110951358	-	-	-	0	GBM	-	-	yes	1
chr1	110951607	-	-	-	0	GBM	-	yes	-	1
chr1	110951661	-	-	-	0	GBM	-	yes	-	1
chr1	110952318	-	-	-	0	GBM	-	-	yes	1
chr1	110952348	-	-	-	0	GBM	-	-	yes	1
chr1	110953404	-	yes	-	1		-	-	-	0	Brain
chr1	110953406	-	yes	-	1		-	-	-	0	Brain
chr1	110953834	-	yes	-	1		-	-	-	0	Brain
chr1	111488185	-	-	-	0	GBM	-	-	yes	1
chr1	111488226	-	-	-	0	GBM	-	-	yes	1
chr1	111488227	-	-	-	0	GBM	-	-	yes	1
chr1	111488230	-	-	-	0	GBM	-	-	yes	1
chr1	111488252	-	-	-	0	GBM	-	-	yes	1
chr1	111981935	yes	-	-	1		-	-	-	0	Brain
chr1	111982004	yes	yes	yes	3		-	yes	-	1
chr1	111982073	yes	-	-	1		-	-	-	0	Brain
chr1	111982087	yes	yes	yes	3		-	-	-	0	Brain
chr1	111982110	-	yes	yes	2		-	-	-	0	Brain
chr1	111982172	yes	-	yes	2		-	-	-	0	Brain
chr1	113403395	-	-	yes	1		-	-	-	0	Brain
chr1	113504162	-	-	-	0	GBM	-	yes	yes	2
chr1	113504808	-	-	-	0	GBM	-	yes	yes	2
chr1	113504864	-	-	-	0	GBM	yes	-	-	1
chr1	113504890	yes	-	-	1		-	yes	-	1
chr1	113505146	-	-	-	0	GBM	-	yes	-	1
chr1	113507542	-	-	-	0	GBM	yes	-	-	1
chr1	113507567	-	-	-	0	GBM	yes	-	-	1
chr1	113507568	-	-	-	0	GBM	yes	-	yes	2
chr1	113507593	-	-	-	0	GBM	-	-	yes	1
chr1	113507597	-	-	-	0	GBM	-	-	yes	1
chr1	113507601	-	-	-	0	GBM	-	yes	-	1
chr1	113508487	-	-	-	0	GBM	yes	yes	yes	3
chr1	113509187	-	-	-	0	GBM	-	yes	yes	2
chr1	113509217	-	-	-	0	GBM	-	yes	yes	2
chr1	113509222	-	-	-	0	GBM	-	yes	yes	2
chr1	113509239	-	-	-	0	GBM	yes	yes	-	2
chr1	113509328	-	-	-	0	GBM	-	yes	yes	2
chr1	113509345	-	-	-	0	GBM	-	-	yes	1
chr1	113509361	-	-	-	0	GBM	-	yes	yes	2
chr1	113509388	-	-	-	0	GBM	-	yes	yes	2
chr1	113509406	-	-	-	0	GBM	-	yes	yes	2
chr1	113509835	-	-	yes	1		-	-	-	0	Brain
chr1	113509849	-	-	yes	1		-	-	yes	1
chr1	113509888	yes	-	-	1		-	-	yes	1
chr1	113509889	yes	-	yes	2		-	yes	yes	2
chr1	113509893	yes	-	yes	2		-	yes	yes	2
chr1	113509906	yes	-	yes	2		-	yes	-	1
chr1	113509913	-	-	yes	1		-	-	-	0	Brain
chr1	113509914	yes	-	yes	2		-	yes	yes	2
chr1	113509915	-	-	yes	1		-	yes	yes	2
chr1	113509918	-	-	yes	1		-	-	-	0	Brain
chr1	113509928	-	yes	yes	2		-	-	-	0	Brain
chr1	113509930	-	yes	yes	2		-	yes	yes	2
chr1	113509963	-	-	yes	1		-	-	-	0	Brain
chr1	113509969	-	yes	yes	2		-	yes	-	1
chr1	113509972	-	yes	yes	2		-	-	yes	1
chr1	113509986	-	-	yes	1		-	yes	-	1
chr1	113509989	-	-	yes	1		-	-	-	0	Brain
chr1	113509998	-	-	yes	1		-	-	-	0	Brain
chr1	113510003	-	-	yes	1		-	-	-	0	Brain
chr1	113510036	-	-	yes	1		-	-	-	0	Brain
chr1	113510041	-	-	yes	1		-	-	-	0	Brain
chr1	113510050	-	-	yes	1		-	-	-	0	Brain
chr1	113510072	-	yes	-	1		-	-	-	0	Brain
chr1	113511418	-	-	-	0	GBM	-	-	yes	1
chr1	113511439	-	-	-	0	GBM	yes	-	-	1
chr1	113511475	-	-	-	0	GBM	yes	-	yes	2
chr1	113511792	-	-	-	0	GBM	-	-	yes	1
chr1	113511806	-	-	-	0	GBM	-	yes	-	1
chr1	113511817	-	-	-	0	GBM	-	-	yes	1
chr1	113511931	-	yes	-	1		yes	-	yes	2
chr1	113512093	-	yes	-	1		-	-	yes	1
chr1	113512094	-	yes	-	1		-	-	yes	1
chr1	113512102	-	-	-	0	GBM	-	-	yes	1
chr1	113512117	-	yes	-	1		-	-	-	0	Brain
chr1	113513025	-	-	yes	1		yes	yes	-	2
chr1	113513082	-	-	yes	1		yes	-	yes	2
chr1	113513095	yes	-	yes	2		-	yes	yes	2
chr1	113513105	yes	-	yes	2		-	yes	-	1
chr1	113513202	-	yes	-	1		-	-	yes	1
chr1	113513224	-	-	-	0	GBM	-	-	yes	1
chr1	113513241	-	-	-	0	GBM	-	yes	-	1
chr1	113513279	-	yes	-	1		-	yes	yes	2
chr1	113514281	-	yes	-	1		-	-	-	0	Brain
chr1	113514329	-	-	yes	1		-	-	-	0	Brain
chr1	113514394	-	-	yes	1		-	-	-	0	Brain
chr1	113514418	-	-	yes	1		-	-	yes	1
chr1	113514424	-	-	yes	1		-	-	-	0	Brain
chr1	113514471	yes	-	-	1		-	-	-	0	Brain
chr1	113514750	-	-	-	0	GBM	-	-	yes	1
chr1	113514751	-	-	-	0	GBM	-	-	yes	1
chr1	113514756	-	-	-	0	GBM	-	-	yes	1
chr1	113514795	-	yes	-	1		yes	-	yes	2
chr1	113515279	-	yes	-	1		-	-	yes	1
chr1	113515300	-	-	yes	1		-	-	yes	1
chr1	113516107	-	yes	-	1		-	-	-	0	Brain
chr1	113516463	-	-	-	0	GBM	-	-	yes	1
chr1	113516495	-	yes	-	1		-	-	yes	1
chr1	113516597	-	-	-	0	GBM	-	-	yes	1
chr1	113516599	-	-	-	0	GBM	-	-	yes	1
chr1	113516682	-	yes	-	1		-	-	yes	1
chr1	113516695	-	-	-	0	GBM	-	-	yes	1
chr1	113516696	-	-	-	0	GBM	-	-	yes	1
chr1	113516750	-	-	-	0	GBM	yes	-	-	1
chr1	113516769	-	yes	-	1		yes	yes	-	2
chr1	113516840	-	-	-	0	GBM	-	yes	yes	2
chr1	113519191	-	-	-	0	GBM	-	-	yes	1
chr1	113519356	-	-	-	0	GBM	-	-	yes	1
chr1	113519965	-	yes	-	1		-	-	-	0	Brain
chr1	113520025	-	yes	-	1		-	-	-	0	Brain
chr1	113520384	-	-	-	0	GBM	-	-	yes	1
chr1	113520467	-	-	-	0	GBM	-	-	yes	1
chr1	113520468	-	-	-	0	GBM	-	-	yes	1
chr1	113520764	-	-	-	0	GBM	-	yes	-	1
chr1	113520924	-	-	yes	1		-	-	-	0	Brain
chr1	113520959	-	yes	-	1		-	-	-	0	Brain
chr1	113520962	-	yes	-	1		-	-	-	0	Brain
chr1	113520967	-	yes	-	1		-	-	-	0	Brain
chr1	113520970	-	yes	-	1		-	-	-	0	Brain
chr1	113520983	-	yes	-	1		-	-	-	0	Brain
chr1	113520985	-	yes	-	1		-	-	-	0	Brain
chr1	113520989	-	yes	-	1		-	-	-	0	Brain
chr1	113520992	-	yes	-	1		-	-	-	0	Brain
chr1	113521717	-	yes	-	1		-	-	-	0	Brain
chr1	113521725	-	yes	-	1		-	-	-	0	Brain
chr1	113521731	-	yes	-	1		-	-	-	0	Brain
chr1	113521735	-	yes	-	1		-	-	-	0	Brain
chr1	113521744	-	yes	-	1		-	-	-	0	Brain
chr1	113521749	-	yes	-	1		-	-	-	0	Brain
chr1	113522304	-	-	-	0	GBM	-	-	yes	1
chr1	113522367	-	-	-	0	GBM	-	-	yes	1
chr1	113522368	-	-	-	0	GBM	-	-	yes	1
chr1	113522731	-	-	-	0	GBM	yes	-	-	1
chr1	113522752	yes	-	-	1		yes	yes	yes	3
chr1	113522769	-	-	-	0	GBM	-	yes	-	1
chr1	113522790	-	-	yes	1		-	-	yes	1
chr1	113522792	-	-	yes	1		-	-	-	0	Brain
chr1	113522796	yes	-	yes	2		-	-	-	0	Brain
chr1	113522798	yes	yes	yes	3		-	-	yes	1
chr1	113522800	yes	-	yes	2		-	-	yes	1
chr1	113522833	-	yes	yes	2		-	-	yes	1
chr1	113522836	yes	yes	yes	3		-	-	yes	1
chr1	113522839	yes	-	yes	2		-	-	yes	1
chr1	113522850	yes	-	-	1		yes	-	-	1
chr1	113522853	yes	-	-	1		yes	-	yes	2
chr1	113522862	yes	yes	yes	3		-	-	-	0	Brain
chr1	113522875	yes	-	-	1		-	-	yes	1
chr1	113522915	yes	-	-	1		-	-	yes	1
chr1	113522928	yes	-	yes	2		-	-	-	0	Brain
chr1	113523536	-	-	-	0	GBM	-	-	yes	1
chr1	113523644	-	yes	-	1		-	-	yes	1
chr1	113523747	-	yes	-	1		-	-	-	0	Brain
chr1	113523776	-	-	-	0	GBM	-	-	yes	1
chr1	113523850	-	-	-	0	GBM	yes	yes	yes	3
chr1	113523892	-	-	-	0	GBM	yes	yes	-	2
chr1	113523903	-	yes	-	1		yes	yes	yes	3
chr1	113524536	-	-	-	0	GBM	-	-	yes	1
chr1	113525354	-	-	-	0	GBM	-	yes	-	1
chr1	113525376	-	-	-	0	GBM	-	yes	-	1
chr1	113525385	-	-	-	0	GBM	-	yes	-	1
chr1	113527020	-	yes	-	1		-	-	-	0	Brain
chr1	113527100	-	yes	-	1		-	yes	yes	2
chr1	113527156	yes	-	-	1		-	-	-	0	Brain
chr1	113527201	-	-	-	0	GBM	-	-	yes	1
chr1	113529539	-	-	-	0	GBM	-	-	yes	1
chr1	113530357	-	-	-	0	GBM	-	-	yes	1
chr1	113530371	-	-	-	0	GBM	yes	-	-	1
chr1	113530623	-	yes	-	1		-	-	-	0	Brain
chr1	113532606	-	-	-	0	GBM	-	-	yes	1
chr1	113532667	-	-	-	0	GBM	-	-	yes	1
chr1	113533168	-	-	-	0	GBM	-	-	yes	1
chr1	113533208	-	-	-	0	GBM	-	-	yes	1
chr1	113534742	-	-	-	0	GBM	-	-	yes	1
chr1	113535333	-	yes	-	1		-	-	-	0	Brain
chr1	113535338	-	yes	-	1		-	-	-	0	Brain
chr1	113535341	-	yes	-	1		-	-	-	0	Brain
chr1	113535371	-	yes	-	1		-	-	-	0	Brain
chr1	113536064	-	-	-	0	GBM	-	-	yes	1
chr1	113536563	-	-	-	0	GBM	-	yes	-	1
chr1	113536566	-	-	-	0	GBM	-	yes	-	1
chr1	113536723	-	-	-	0	GBM	yes	yes	-	2
chr1	113536815	-	-	-	0	GBM	yes	-	-	1
chr1	113536824	-	-	-	0	GBM	-	yes	-	1
chr1	113537494	-	-	-	0	GBM	-	-	yes	1
chr1	113538988	yes	yes	-	2		-	-	yes	1
chr1	113539009	yes	-	-	1		-	-	yes	1
chr1	113539024	yes	yes	-	2		-	-	yes	1
chr1	113539084	-	-	-	0	GBM	-	-	yes	1
chr1	113539133	-	-	-	0	GBM	-	-	yes	1
chr1	113539925	-	-	-	0	GBM	-	-	yes	1
chr1	113542180	-	-	-	0	GBM	-	yes	-	1
chr1	113542181	-	-	-	0	GBM	-	yes	-	1
chr1	113542183	-	-	-	0	GBM	-	yes	-	1
chr1	113542190	-	-	-	0	GBM	-	-	yes	1
chr1	113542207	-	-	-	0	GBM	-	yes	yes	2
chr1	113542208	-	-	-	0	GBM	-	yes	-	1
chr1	113542219	-	-	-	0	GBM	-	-	yes	1
chr1	113542255	-	-	-	0	GBM	yes	-	yes	2
chr1	113544275	-	-	-	0	GBM	-	yes	-	1
chr1	113544354	-	-	-	0	GBM	-	yes	-	1
chr1	113545585	-	-	-	0	GBM	-	yes	-	1
chr1	113546038	-	-	-	0	GBM	-	yes	yes	2
chr1	113546040	-	-	-	0	GBM	-	yes	-	1
chr1	113546041	-	-	-	0	GBM	-	yes	yes	2
chr1	113546051	-	-	-	0	GBM	-	yes	yes	2
chr1	113546056	-	-	-	0	GBM	-	yes	-	1
chr1	113546070	-	yes	-	1		-	yes	yes	2
chr1	113546076	-	-	-	0	GBM	-	yes	-	1
chr1	113546094	-	yes	-	1		-	yes	-	1
chr1	113546155	-	yes	-	1		-	-	-	0	Brain
chr1	113546180	-	yes	-	1		-	-	yes	1
chr1	113546225	-	yes	-	1		-	yes	yes	2
chr1	113546234	-	-	-	0	GBM	-	-	yes	1
chr1	113546247	-	yes	-	1		-	-	yes	1
chr1	113546576	-	-	-	0	GBM	-	-	yes	1
chr1	113546741	-	yes	-	1		-	-	-	0	Brain
chr1	113546742	-	yes	-	1		-	-	-	0	Brain
chr1	113547431	-	-	-	0	GBM	-	-	yes	1
chr1	113547432	-	-	-	0	GBM	-	-	yes	1
chr1	113547448	-	-	-	0	GBM	-	-	yes	1
chr1	113547503	-	-	-	0	GBM	-	yes	yes	2
chr1	113547599	-	-	-	0	GBM	-	yes	yes	2
chr1	113547623	-	-	-	0	GBM	-	-	yes	1
chr1	113547748	-	-	-	0	GBM	-	-	yes	1
chr1	113547844	-	yes	-	1		-	yes	-	1
chr1	113547872	-	yes	-	1		-	-	-	0	Brain
chr1	113547912	-	yes	-	1		-	yes	-	1
chr1	113548133	yes	-	-	1		-	-	-	0	Brain
chr1	113548134	yes	-	-	1		-	-	-	0	Brain
chr1	113548164	yes	-	-	1		-	-	-	0	Brain
chr1	113548186	yes	-	-	1		-	-	-	0	Brain
chr1	113548201	yes	-	-	1		-	-	yes	1
chr1	113548205	yes	-	-	1		-	-	-	0	Brain
chr1	113548807	-	-	-	0	GBM	-	-	yes	1
chr1	113548884	-	-	-	0	GBM	-	-	yes	1
chr1	113548885	-	yes	-	1		-	-	-	0	Brain
chr1	113548906	-	yes	-	1		yes	yes	yes	3
chr1	113548950	-	-	-	0	GBM	-	yes	-	1
chr1	113548951	-	yes	-	1		yes	yes	-	2
chr1	113548967	-	-	-	0	GBM	-	yes	yes	2
chr1	113548977	-	-	-	0	GBM	-	yes	yes	2
chr1	113548991	-	-	-	0	GBM	yes	yes	yes	3
chr1	113548992	-	-	-	0	GBM	-	yes	yes	2
chr1	113549003	-	-	-	0	GBM	yes	yes	yes	3
chr1	113549055	-	-	-	0	GBM	-	yes	-	1
chr1	113549205	-	-	yes	1		-	-	-	0	Brain
chr1	113549262	-	-	yes	1		-	-	-	0	Brain
chr1	113549286	-	-	yes	1		-	-	-	0	Brain
chr1	113549299	-	-	yes	1		-	yes	-	1
chr1	113549321	-	-	yes	1		-	yes	-	1
chr1	113549366	-	-	-	0	GBM	-	yes	-	1
chr1	113549578	-	-	-	0	GBM	-	-	yes	1
chr1	113549588	-	-	-	0	GBM	-	-	yes	1
chr1	113549615	-	-	-	0	GBM	-	-	yes	1
chr1	113549639	-	-	-	0	GBM	-	-	yes	1
chr1	113549704	-	-	-	0	GBM	yes	yes	yes	3
chr1	113549710	-	-	-	0	GBM	yes	-	-	1
chr1	113549714	-	-	-	0	GBM	yes	yes	-	2
chr1	113549745	-	-	-	0	GBM	-	-	yes	1
chr1	113552174	-	-	-	0	GBM	-	yes	yes	2
chr1	113552175	-	-	-	0	GBM	-	-	yes	1
chr1	113552209	-	-	-	0	GBM	yes	-	-	1
chr1	113552236	-	-	-	0	GBM	-	-	yes	1
chr1	113552239	yes	-	-	1		yes	yes	yes	3
chr1	113552249	-	-	-	0	GBM	yes	yes	yes	3
chr1	113552269	-	-	-	0	GBM	yes	-	-	1
chr1	113552283	-	-	-	0	GBM	yes	-	yes	2
chr1	113552306	yes	-	-	1		yes	yes	yes	3
chr1	113552307	yes	-	-	1		-	-	-	0	Brain
chr1	113552315	yes	-	-	1		yes	-	-	1
chr1	113552320	-	-	-	0	GBM	-	-	yes	1
chr1	113552325	-	-	-	0	GBM	yes	-	-	1
chr1	113552329	yes	-	-	1		-	-	-	0	Brain
chr1	113552348	yes	-	-	1		-	-	-	0	Brain
chr1	113552360	yes	-	-	1		-	-	-	0	Brain
chr1	113552488	-	-	-	0	GBM	-	yes	-	1
chr1	113552492	-	-	-	0	GBM	-	yes	-	1
chr1	113552522	-	-	-	0	GBM	-	yes	-	1
chr1	113552525	-	-	-	0	GBM	-	yes	-	1
chr1	113552611	-	-	-	0	GBM	-	yes	-	1
chr1	113552612	-	-	-	0	GBM	-	yes	-	1
chr1	113552621	-	-	-	0	GBM	-	yes	-	1
chr1	113552638	-	-	-	0	GBM	-	yes	-	1
chr1	113552647	-	-	-	0	GBM	-	yes	yes	2
chr1	113552653	-	-	-	0	GBM	-	yes	-	1
chr1	113553081	-	-	-	0	GBM	yes	-	-	1
chr1	113553118	-	-	-	0	GBM	yes	-	-	1
chr1	113553122	-	-	-	0	GBM	yes	-	-	1
chr1	113553135	-	-	-	0	GBM	yes	yes	-	2
chr1	113553170	-	-	-	0	GBM	yes	yes	-	2
chr1	113553201	-	-	-	0	GBM	yes	yes	-	2
chr1	113553376	-	-	yes	1		-	-	-	0	Brain
chr1	113553411	-	yes	yes	2		yes	yes	yes	3
chr1	113553484	-	-	-	0	GBM	yes	yes	-	2
chr1	113553485	-	-	-	0	GBM	-	yes	-	1
chr1	113553504	-	-	-	0	GBM	yes	yes	-	2
chr1	113553518	-	-	-	0	GBM	yes	-	-	1
chr1	113553583	-	yes	-	1		yes	yes	-	2
chr1	113553700	-	-	-	0	GBM	-	-	yes	1
chr1	113553722	-	-	-	0	GBM	-	-	yes	1
chr1	113553737	-	-	-	0	GBM	-	-	yes	1
chr1	113553746	-	-	-	0	GBM	-	-	yes	1
chr1	113553753	-	-	-	0	GBM	-	-	yes	1
chr1	113553833	-	-	-	0	GBM	-	yes	-	1
chr1	113556193	-	yes	yes	2		-	-	yes	1
chr1	113556264	-	-	-	0	GBM	-	-	yes	1
chr1	113556318	-	yes	-	1		-	-	yes	1
chr1	113556371	yes	-	-	1		-	-	-	0	Brain
chr1	113556456	yes	-	-	1		-	-	-	0	Brain
chr1	113556977	-	-	-	0	GBM	-	-	yes	1
chr1	113557040	-	-	-	0	GBM	-	-	yes	1
chr1	113557066	-	-	-	0	GBM	-	-	yes	1
chr1	113557093	yes	-	-	1		-	-	-	0	Brain
chr1	113557107	-	-	-	0	GBM	-	-	yes	1
chr1	113557515	-	-	-	0	GBM	-	-	yes	1
chr1	113557525	-	-	-	0	GBM	-	-	yes	1
chr1	113557563	-	-	-	0	GBM	-	-	yes	1
chr1	113557576	-	-	-	0	GBM	-	-	yes	1
chr1	113557577	-	-	-	0	GBM	-	-	yes	1
chr1	113557590	-	-	-	0	GBM	-	-	yes	1
chr1	113557592	-	-	-	0	GBM	-	-	yes	1
chr1	113557599	-	-	-	0	GBM	-	-	yes	1
chr1	113557641	-	-	-	0	GBM	-	-	yes	1
chr1	113557662	-	-	-	0	GBM	-	-	yes	1
chr1	113557699	-	-	-	0	GBM	-	-	yes	1
chr1	113558896	-	yes	-	1		-	-	-	0	Brain
chr1	113559650	-	yes	-	1		-	-	-	0	Brain
chr1	113559724	-	yes	-	1		-	-	-	0	Brain
chr1	113559727	-	yes	-	1		-	-	-	0	Brain
chr1	113559753	-	yes	-	1		-	-	-	0	Brain
chr1	113561922	-	-	-	0	GBM	-	-	yes	1
chr1	113562570	-	-	-	0	GBM	-	-	yes	1
chr1	113562571	-	-	-	0	GBM	-	-	yes	1
chr1	113562639	-	-	-	0	GBM	-	-	yes	1
chr1	113562640	-	-	-	0	GBM	-	-	yes	1
chr1	113562647	-	-	-	0	GBM	-	yes	-	1
chr1	113562656	-	-	-	0	GBM	-	yes	yes	2
chr1	113562662	-	-	-	0	GBM	-	yes	-	1
chr1	113563600	-	-	-	0	GBM	-	-	yes	1
chr1	113563608	-	-	-	0	GBM	-	-	yes	1
chr1	113563635	yes	-	-	1		-	-	-	0	Brain
chr1	113563654	yes	-	-	1		-	-	-	0	Brain
chr1	113563657	yes	-	-	1		-	-	-	0	Brain
chr1	113563664	yes	-	-	1		-	-	-	0	Brain
chr1	113563668	yes	-	-	1		-	-	-	0	Brain
chr1	113563678	yes	-	-	1		-	-	-	0	Brain
chr1	113563708	yes	-	-	1		-	-	-	0	Brain
chr1	113563717	yes	-	-	1		-	yes	-	1
chr1	113563743	yes	-	-	1		-	yes	-	1
chr1	113564922	-	yes	-	1		-	-	-	0	Brain
chr1	113564935	-	yes	-	1		-	-	-	0	Brain
chr1	113564971	-	yes	-	1		-	-	-	0	Brain
chr1	113564983	-	yes	-	1		-	-	-	0	Brain
chr1	113565007	-	yes	-	1		-	-	-	0	Brain
chr1	113565470	-	-	-	0	GBM	-	-	yes	1
chr1	113565511	-	-	-	0	GBM	-	-	yes	1
chr1	113566135	-	-	-	0	GBM	yes	-	-	1
chr1	113566148	-	-	-	0	GBM	yes	-	-	1
chr1	113566230	-	-	-	0	GBM	-	-	yes	1
chr1	113566245	-	-	-	0	GBM	yes	-	-	1
chr1	113566249	-	-	-	0	GBM	yes	-	-	1
chr1	113566253	-	-	-	0	GBM	yes	-	-	1
chr1	113566272	-	-	-	0	GBM	yes	-	yes	2
chr1	113566495	-	-	-	0	GBM	-	-	yes	1
chr1	113567378	-	-	-	0	GBM	-	-	yes	1
chr1	113567432	-	-	-	0	GBM	-	yes	yes	2
chr1	113567453	-	-	-	0	GBM	yes	yes	yes	3
chr1	113567454	-	-	-	0	GBM	yes	yes	yes	3
chr1	113567482	-	yes	-	1		yes	-	-	1
chr1	113567484	-	yes	-	1		-	-	-	0	Brain
chr1	113567494	-	yes	-	1		yes	yes	-	2
chr1	113567510	-	yes	-	1		-	yes	-	1
chr1	113567512	-	yes	-	1		-	yes	-	1
chr1	113567520	-	-	-	0	GBM	yes	yes	-	2
chr1	113567528	-	-	-	0	GBM	yes	-	-	1
chr1	113567537	-	-	-	0	GBM	yes	-	-	1
chr1	113567749	-	-	-	0	GBM	yes	yes	-	2
chr1	113567789	-	yes	-	1		-	yes	-	1
chr1	113567856	-	yes	-	1		-	-	-	0	Brain
chr1	113568054	-	yes	-	1		-	-	-	0	Brain
chr1	113568442	-	-	-	0	GBM	-	yes	-	1
chr1	113568447	-	-	yes	1		-	-	-	0	Brain
chr1	113568464	-	-	-	0	GBM	-	yes	-	1
chr1	113568750	-	-	-	0	GBM	-	-	yes	1
chr1	113568823	-	-	-	0	GBM	-	-	yes	1
chr1	113568891	-	yes	-	1		-	-	-	0	Brain
chr1	113570723	-	-	-	0	GBM	-	-	yes	1
chr1	113570742	-	-	-	0	GBM	-	-	yes	1
chr1	113570892	-	-	-	0	GBM	-	-	yes	1
chr1	113570899	-	-	-	0	GBM	-	-	yes	1
chr1	113571924	-	-	yes	1		-	yes	-	1
chr1	113572952	-	-	-	0	GBM	-	-	yes	1
chr1	113573047	-	-	-	0	GBM	-	-	yes	1
chr1	113574494	-	-	-	0	GBM	yes	-	-	1
chr1	113574537	-	-	-	0	GBM	yes	-	-	1
chr1	113574540	-	-	-	0	GBM	yes	-	-	1
chr1	113574553	-	-	-	0	GBM	yes	-	-	1
chr1	113574557	-	yes	-	1		yes	-	-	1
chr1	113574574	-	yes	-	1		-	yes	-	1
chr1	113574575	-	yes	-	1		-	yes	-	1
chr1	113574580	-	yes	-	1		-	yes	-	1
chr1	113575742	-	-	-	0	GBM	-	yes	-	1
chr1	113575759	yes	-	-	1		-	-	-	0	Brain
chr1	113575778	-	-	-	0	GBM	-	yes	-	1
chr1	113575783	yes	-	-	1		-	yes	-	1
chr1	113575795	-	-	-	0	GBM	-	yes	-	1
chr1	113575812	yes	-	-	1		-	yes	-	1
chr1	113576094	-	-	-	0	GBM	-	-	yes	1
chr1	113578317	-	-	-	0	GBM	-	yes	yes	2
chr1	113578391	-	-	-	0	GBM	-	yes	-	1
chr1	113580434	-	-	-	0	GBM	yes	-	-	1
chr1	113580435	-	-	-	0	GBM	yes	-	-	1
chr1	113580441	-	-	yes	1		yes	-	-	1
chr1	113580449	-	-	-	0	GBM	yes	-	-	1
chr1	113580471	-	-	-	0	GBM	yes	-	-	1
chr1	113581068	-	-	-	0	GBM	yes	-	-	1
chr1	113581904	-	yes	-	1		-	-	-	0	Brain
chr1	113583889	-	-	-	0	GBM	-	-	yes	1
chr1	113583907	-	-	-	0	GBM	-	-	yes	1
chr1	113583939	yes	-	-	1		-	-	yes	1
chr1	113583969	-	-	-	0	GBM	-	-	yes	1
chr1	113585920	-	-	-	0	GBM	yes	-	-	1
chr1	113585947	-	-	-	0	GBM	yes	-	-	1
chr1	113591066	yes	-	-	1		-	-	-	0	Brain
chr1	113591068	yes	-	-	1		-	-	-	0	Brain
chr1	113591078	yes	-	-	1		-	-	-	0	Brain
chr1	113591107	yes	-	-	1		-	-	-	0	Brain
chr1	114467848	-	-	-	0	GBM	-	-	yes	1
chr1	116464581	-	-	yes	1		-	-	-	0	Brain
chr1	116464585	-	-	yes	1		-	-	-	0	Brain
chr1	116464586	-	-	yes	1		-	-	-	0	Brain
chr1	116464592	-	-	yes	1		-	-	-	0	Brain
chr1	116954132	yes	-	-	1		-	-	yes	1
chr1	116954137	yes	-	-	1		-	yes	yes	2
chr1	116954191	yes	-	-	1		-	-	-	0	Brain
chr1	116954206	yes	-	-	1		-	-	yes	1
chr1	116954211	-	-	-	0	GBM	-	-	yes	1
chr1	116960018	-	yes	-	1		-	-	-	0	Brain
chr1	116960064	yes	-	-	1		-	-	-	0	Brain
chr1	119683712	-	yes	yes	2		-	yes	yes	2
chr1	119683730	-	yes	-	1		-	-	-	0	Brain
chr1	119683735	-	yes	-	1		-	-	-	0	Brain
chr1	119683736	-	yes	yes	2		yes	-	-	1
chr1	119683742	-	yes	-	1		yes	yes	yes	3
chr1	119683749	-	-	yes	1		-	yes	-	1
chr1	119683755	yes	yes	yes	3		yes	yes	yes	3
chr1	119683756	-	yes	-	1		-	yes	yes	2
chr1	119683773	-	-	yes	1		yes	yes	yes	3
chr1	119683785	yes	yes	-	2		yes	-	yes	2
chr1	119683795	yes	yes	-	2		yes	yes	yes	3
chr1	119683797	-	-	-	0	GBM	-	yes	-	1
chr1	119683798	yes	yes	-	2		yes	yes	yes	3
chr1	119683808	yes	-	-	1		yes	yes	yes	3
chr1	119683811	-	yes	-	1		-	-	-	0	Brain
chr1	119683852	-	yes	-	1		yes	-	-	1
chr1	119683855	-	yes	-	1		yes	yes	-	2
chr1	119683864	-	yes	-	1		-	-	-	0	Brain
chr1	119683874	yes	yes	-	2		yes	yes	yes	3
chr1	119683917	yes	yes	-	2		-	-	-	0	Brain
chr1	119683929	yes	yes	-	2		-	-	-	0	Brain
chr1	119685838	yes	yes	yes	3		-	yes	-	1
chr1	119685899	-	-	yes	1		-	yes	-	1
chr1	119685944	yes	-	-	1		yes	-	yes	2
chr1	119685957	yes	yes	-	2		-	yes	yes	2
chr1	119685979	yes	yes	-	2		yes	yes	yes	3
chr1	119685989	yes	yes	-	2		yes	yes	-	2
chr1	119685996	-	yes	-	1		yes	-	-	1
chr1	119686019	-	yes	yes	2		-	-	-	0	Brain
chr1	119687279	-	-	-	0	GBM	-	-	yes	1
chr1	119687295	-	-	-	0	GBM	-	-	yes	1
chr1	119687406	-	-	-	0	GBM	-	yes	-	1
chr1	119687429	-	-	-	0	GBM	-	yes	-	1
chr1	119687434	-	-	-	0	GBM	-	yes	-	1
chr1	119687438	-	-	-	0	GBM	-	yes	yes	2
chr1	119687461	-	-	-	0	GBM	-	yes	-	1
chr1	119687477	-	-	-	0	GBM	-	yes	-	1
chr1	119690844	-	yes	-	1		-	-	-	0	Brain
chr1	119693474	-	-	-	0	GBM	-	-	yes	1
chr1	119693495	-	-	yes	1		yes	yes	yes	3
chr1	119693512	-	-	-	0	GBM	-	-	yes	1
chr1	119693521	-	-	-	0	GBM	-	-	yes	1
chr1	119700787	-	-	-	0	GBM	-	-	yes	1
chr1	119700795	-	-	-	0	GBM	-	-	yes	1
chr1	119700803	-	-	-	0	GBM	-	-	yes	1
chr1	119700812	-	-	-	0	GBM	-	-	yes	1
chr1	119700831	-	-	-	0	GBM	-	-	yes	1
chr1	119700833	-	-	-	0	GBM	-	-	yes	1
chr1	119701305	-	-	-	0	GBM	yes	-	-	1
chr1	119737248	-	-	-	0	GBM	-	yes	-	1
chr1	119737274	-	-	-	0	GBM	-	yes	-	1
chr1	119737331	-	-	-	0	GBM	-	yes	-	1
chr1	119772951	-	-	yes	1		-	-	-	0	Brain
chr1	119773005	-	-	yes	1		-	-	-	0	Brain
chr1	119773009	-	-	yes	1		-	-	-	0	Brain
chr1	121170944	yes	-	-	1		-	-	-	0	Brain
chr1	121170966	yes	-	-	1		-	yes	-	1
chr1	121170967	yes	-	-	1		-	yes	-	1
chr1	144835039	-	yes	-	1		-	-	-	0	Brain
chr1	147807328	yes	-	-	1		-	-	-	0	Brain
chr1	147807355	yes	-	-	1		-	-	-	0	Brain
chr1	147807360	yes	-	-	1		-	-	-	0	Brain
chr1	147807417	yes	-	-	1		-	-	-	0	Brain
chr1	147807430	yes	-	-	1		-	-	-	0	Brain
chr1	147816045	-	-	-	0	GBM	-	-	yes	1
chr1	147816046	-	-	-	0	GBM	-	-	yes	1
chr1	147816047	-	-	-	0	GBM	-	-	yes	1
chr1	147816062	-	-	-	0	GBM	-	-	yes	1
chr1	147816084	-	-	-	0	GBM	-	-	yes	1
chr1	147816095	-	-	-	0	GBM	-	-	yes	1
chr1	147816150	-	-	-	0	GBM	-	-	yes	1
chr1	147816151	-	-	-	0	GBM	-	-	yes	1
chr1	150018801	-	-	-	0	GBM	yes	yes	-	2
chr1	150018802	-	-	-	0	GBM	yes	yes	-	2
chr1	150018803	-	-	-	0	GBM	yes	-	-	1
chr1	150018811	-	-	-	0	GBM	yes	yes	-	2
chr1	150018824	-	-	-	0	GBM	yes	-	-	1
chr1	150018858	-	-	-	0	GBM	yes	yes	yes	3
chr1	150018878	-	-	-	0	GBM	yes	-	-	1
chr1	150018880	-	-	-	0	GBM	yes	yes	yes	3
chr1	150018883	-	-	-	0	GBM	yes	yes	yes	3
chr1	150018918	-	-	-	0	GBM	yes	yes	yes	3
chr1	150018934	-	-	-	0	GBM	yes	yes	yes	3
chr1	150018937	yes	-	-	1		yes	yes	yes	3
chr1	150018959	yes	-	-	1		-	yes	yes	2
chr1	150018960	yes	-	-	1		yes	yes	yes	3
chr1	150018963	-	-	-	0	GBM	-	yes	yes	2
chr1	150018964	yes	-	-	1		yes	yes	yes	3
chr1	150018984	-	-	-	0	GBM	-	yes	-	1
chr1	150018989	-	-	-	0	GBM	-	yes	yes	2
chr1	150019002	-	-	-	0	GBM	-	-	yes	1
chr1	150019015	yes	-	-	1		yes	yes	yes	3
chr1	150019038	yes	-	-	1		-	yes	yes	2
chr1	150019040	yes	-	-	1		-	-	-	0	Brain
chr1	150019044	yes	-	-	1		-	-	yes	1
chr1	150019045	-	-	-	0	GBM	-	-	yes	1
chr1	150019666	yes	-	-	1		-	yes	-	1
chr1	150019684	yes	-	-	1		-	yes	-	1
chr1	150019735	yes	-	-	1		yes	-	-	1
chr1	150019759	yes	-	-	1		-	-	-	0	Brain
chr1	150019761	yes	-	-	1		yes	yes	-	2
chr1	150019764	yes	-	-	1		-	yes	-	1
chr1	150019805	yes	-	-	1		yes	yes	-	2
chr1	150019815	yes	-	-	1		yes	yes	-	2
chr1	150019827	yes	yes	-	2		yes	yes	yes	3
chr1	150019844	yes	yes	-	2		-	-	yes	1
chr1	150019851	yes	yes	-	2		yes	yes	yes	3
chr1	150019864	yes	yes	-	2		-	yes	-	1
chr1	150019865	yes	-	-	1		-	-	-	0	Brain
chr1	150019867	yes	yes	-	2		yes	yes	yes	3
chr1	150020447	-	-	-	0	GBM	yes	-	-	1
chr1	150020503	-	-	-	0	GBM	-	yes	-	1
chr1	150022114	-	-	-	0	GBM	-	yes	-	1
chr1	150030298	-	yes	-	1		-	-	-	0	Brain
chr1	150030304	-	yes	-	1		-	-	-	0	Brain
chr1	150030324	-	-	-	0	GBM	-	-	yes	1
chr1	150030376	-	-	-	0	GBM	-	-	yes	1
chr1	150030386	-	-	-	0	GBM	-	-	yes	1
chr1	150030398	-	-	-	0	GBM	-	-	yes	1
chr1	150030416	-	-	-	0	GBM	-	-	yes	1
chr1	150034878	-	-	-	0	GBM	-	-	yes	1
chr1	150034882	-	-	-	0	GBM	-	-	yes	1
chr1	150035233	-	-	-	0	GBM	-	yes	-	1
chr1	150035259	-	-	-	0	GBM	-	yes	-	1
chr1	150035302	-	-	-	0	GBM	-	-	yes	1
chr1	150035303	-	-	-	0	GBM	-	yes	-	1
chr1	150035328	-	yes	-	1		-	yes	yes	2
chr1	150035338	-	-	-	0	GBM	-	-	yes	1
chr1	150035367	-	yes	-	1		-	-	yes	1
chr1	150035386	-	yes	-	1		-	-	yes	1
chr1	150037342	-	yes	-	1		-	-	-	0	Brain
chr1	150489653	-	-	-	0	GBM	-	-	yes	1
chr1	150538541	-	yes	-	1		-	-	-	0	Brain
chr1	150538815	-	-	yes	1		-	-	yes	1
chr1	150539667	-	-	-	0	GBM	-	-	yes	1
chr1	150541957	-	-	yes	1		-	-	-	0	Brain
chr1	150541999	-	-	yes	1		yes	-	-	1
chr1	150542319	yes	-	-	1		-	-	-	0	Brain
chr1	150542482	-	-	-	0	GBM	-	yes	-	1
chr1	150542777	-	-	-	0	GBM	-	-	yes	1
chr1	150542786	-	-	-	0	GBM	-	-	yes	1
chr1	150542807	-	-	-	0	GBM	yes	yes	-	2
chr1	150542861	-	-	-	0	GBM	-	-	yes	1
chr1	150542864	-	-	-	0	GBM	yes	-	yes	2
chr1	150542919	-	-	yes	1		-	-	yes	1
chr1	150543332	yes	-	-	1		-	-	-	0	Brain
chr1	150543352	-	-	-	0	GBM	-	yes	yes	2
chr1	150543353	-	-	yes	1		yes	yes	yes	3
chr1	150543354	-	-	yes	1		yes	yes	yes	3
chr1	150543361	-	-	-	0	GBM	-	-	yes	1
chr1	150543367	-	-	yes	1		-	-	yes	1
chr1	150543394	-	-	-	0	GBM	yes	-	-	1
chr1	150543416	-	-	yes	1		yes	-	-	1
chr1	150543475	-	-	-	0	GBM	yes	-	-	1
chr1	150543794	yes	yes	yes	3		yes	yes	yes	3
chr1	150543801	yes	-	yes	2		yes	yes	yes	3
chr1	150543807	yes	yes	yes	3		-	yes	-	1
chr1	150543813	-	yes	yes	2		yes	yes	-	2
chr1	150543816	yes	-	-	1		-	yes	-	1
chr1	150543819	-	yes	-	1		yes	-	-	1
chr1	150543820	yes	yes	-	2		-	yes	-	1
chr1	150543840	-	-	-	0	GBM	-	yes	-	1
chr1	150543845	yes	-	-	1		-	-	yes	1
chr1	150543852	-	-	-	0	GBM	yes	-	-	1
chr1	150543855	-	yes	-	1		-	-	-	0	Brain
chr1	150543864	-	-	-	0	GBM	yes	yes	-	2
chr1	150543888	yes	-	yes	2		yes	-	yes	2
chr1	150544377	-	-	-	0	GBM	-	-	yes	1
chr1	150544438	-	-	-	0	GBM	yes	-	-	1
chr1	150544439	-	-	-	0	GBM	yes	-	yes	2
chr1	150544538	-	-	yes	1		-	-	-	0	Brain
chr1	150544541	-	-	yes	1		-	-	-	0	Brain
chr1	150544581	-	-	yes	1		-	-	-	0	Brain
chr1	150544654	-	-	yes	1		yes	-	-	1
chr1	150544659	-	-	yes	1		-	-	-	0	Brain
chr1	150544660	-	-	yes	1		-	-	-	0	Brain
chr1	150544664	-	yes	-	1		-	-	-	0	Brain
chr1	150544755	-	-	-	0	GBM	-	-	yes	1
chr1	150544761	-	-	-	0	GBM	-	-	yes	1
chr1	150544787	-	-	-	0	GBM	-	-	yes	1
chr1	150544817	-	-	-	0	GBM	-	-	yes	1
chr1	150545067	-	-	-	0	GBM	-	-	yes	1
chr1	150546257	-	-	-	0	GBM	-	-	yes	1
chr1	150546377	-	-	-	0	GBM	-	-	yes	1
chr1	150546479	yes	yes	-	2		-	-	-	0	Brain
chr1	151815094	-	yes	-	1		-	-	-	0	Brain
chr1	151815761	-	yes	-	1		-	-	-	0	Brain
chr1	151815767	-	yes	-	1		-	-	-	0	Brain
chr1	153559423	-	-	-	0	GBM	-	-	yes	1
chr1	153562231	-	-	-	0	GBM	-	yes	-	1
chr1	153562233	-	-	-	0	GBM	-	yes	-	1
chr1	153562293	-	-	-	0	GBM	yes	-	-	1
chr1	153562308	-	-	-	0	GBM	yes	-	-	1
chr1	153562342	-	-	-	0	GBM	yes	-	-	1
chr1	153566277	-	-	-	0	GBM	-	-	yes	1
chr1	153566409	-	-	yes	1		-	-	-	0	Brain
chr1	153566425	-	-	yes	1		-	-	-	0	Brain
chr1	153569955	-	-	-	0	GBM	yes	-	-	1
[truncated: 29,269 more rows]
