# Supplementary material for: De Novo A-to-I RNA Editing Discovery in lncRNA
Source: Cancers (Basel). 2020 Oct 13;12(10):2959. doi: 10.3390/cancers12102959 (PMC7650826; doi:10.3390/cancers12102959)
Supplement: Supplementary file 1 [file cancers-12-02959-s001.zip › cancers-916762-supplementary/Table S2.xlsx]

## Sheet: Delta medians != 0
Differential editing analysis. Median editing values of long non-coding RNA sites. In red are indicated the signficantly modulated sites. Two-tailed Mann-Whitney U test followed by BH correction.
Chr	Position	Strand	Location	Gene	Region	in REDIportal?	#GTEx	#GBM	median GTEx	median GBM	∆ medians	p-value	p.adj	GTEx_1	GTEx_2	GTEx_3	GTEx_4	GTEx_5	GTEx_6	GTEx_7	GTEx_8	GTEx_9	GTEx_10	GTEx_11	GTEx_12	GTEx_13	GTEx_14	GTEx_15	GTEx_16	GTEx_17	GTEx_18	GTEx_19	GTEx_20	GTEx_21	GTEx_22	GTEx_23	GTEx_24	GTEx_25	GTEx_26	GTEx_27	GTEx_28	GTEx_29	GTEx_30	GTEx_31	GTEx_32	GTEx_33	GTEx_34	GTEx_35	GTEx_36
chr1	1344893	+	ALU	AL391244.2	ncRNA_exonic	yes	15	47	0.8	0.27	0.53	2.48942e-08	9.82488e-08	0.8	-	-	-	0.9	-	-	0.55	-	-	-	0.9	-	0.67	-	-	-	-	-	0.7	-	0.7	-	0.73	-	-	0.85	-	-	-	-	-	0.8	0.85	-	-
chr1	1344757	+	ALU	AL391244.2	ncRNA_exonic	yes	11	21	0.7	0.2	0.5	2.8331e-06	8.00261e-06	-	-	-	-	-	-	-	-	-	-	-	-	-	-	-	-	-	-	-	-	-	-	-	-	-	-	0.8	-	-	-	-	-	-	-	-	-
chr6	31732770	-	ALU	SAPCD1-AS1	ncRNA_intronic	yes	123	10	0.73	0.28	0.45	2.94071e-05	6.89613e-05	0.83	0.86	0.82	0.68	0.65	0.77	0.77	0.7	0.63	0.74	0.71	0.87	0.74	0.81	0.77	0.87	0.68	0.79	1	0.78	-	0.63	0.75	0.83	0.67	0.66	-	0.69	-	0.61	0.67	0.7	0.62	0.53	0.36	0.85
chr1	10456607	+	ALU	AL139424.2	ncRNA_intronic	yes	90	33	0.86	0.44	0.42	3.84936e-15	4.89912e-14	1	0.71	-	-	-	0.92	0.87	0.8	-	0.69	0.86	1	-	0.8	0.93	0.77	0.82	1	0.92	0.64	-	0.89	0.94	0.87	-	0.89	0.7	0.82	-	0.55	0.77	0.79	0.86	0.82	-	-
chr11	514015	+	ALU	AC137894.3	ncRNA_intronic	yes	67	30	0.65	0.235	0.415	4.40565e-11	3.16154e-10	-	0.53	0.5	-	-	0.6	0.7	0.55	-	0.31	-	0.77	-	0.83	0.54	0.64	0.9	-	-	0.75	-	0.75	0.6	0.5	0.73	0.71	0.41	-	-	0.3	-	1	0.36	0.42	-	0.57
chr7	130629992	-	NONREP	LINC-PINT	ncRNA_exonic	yes	59	76	0.8	0.39	0.41	8.90173e-20	2.66476e-18	0.82	0.73	-	-	-	-	-	0.44	-	-	0.5	-	-	0.8	-	-	-	-	0.82	0.7	0.87	0.4	0.94	-	-	0.62	0.8	0.3	-	-	-	-	0.78	-	-	0.85
chrX	73486298	-	ALU	FTX	ncRNA_intronic	yes	73	98	0.55	0.14	0.41	3.05881e-28	3.89385e-26	0.6	0.62	0.69	0.73	0.45	-	-	-	-	0.42	0.55	-	0.57	-	-	0.83	0.64	0.7	-	-	0.52	0.64	0.7	-	0.64	-	0.17	-	-	-	0.48	0.54	0.54	-	0.35	0.54
chr14	101312647	+	NONREP	MEG3	ncRNA_exonic	yes	111	43	0.71	0.31	0.4	1.47735e-16	2.59766e-15	0.79	0.61	0.84	-	-	0.79	0.81	0.73	0.61	0.72	0.41	-	0.58	0.86	-	0.53	0.9	0.65	0.67	0.69	0.56	0.64	0.69	0.7	-	0.7	-	0.66	0.94	0.67	0.2	0.78	0.81	-	0.81	-
chr14	101320975	+	NONREP	MEG3	ncRNA_exonic	yes	125	35	0.99	0.6	0.39	1.2312e-17	2.60863e-16	1	1	1	1	0.99	0.99	1	1	0.99	1	0.97	1	1	1	0.99	0.98	1	0.96	0.99	1	0.97	0.99	1	0.99	0.99	0.98	-	0.99	1	1	1	1	1	0.99	1	0.99
chr19	57141009	+	Rep non-Alu	ZIM2-AS1	ncRNA_intronic	yes	19	34	0.6	0.21	0.39	4.06745e-09	1.90058e-08	-	-	-	-	-	0.75	-	-	-	-	-	-	-	-	-	-	-	-	0.83	-	-	-	-	-	0.55	-	0.45	-	-	-	-	0.7	-	-	-	-
chr14	101317779	+	NONREP	MEG3	ncRNA_exonic	yes	120	14	0.52	0.145	0.375	1.21183e-07	4.29192e-07	0.69	0.46	0.79	0.54	0.52	0.74	0.63	0.66	0.43	0.5	0.22	0.86	0.36	0.64	0.44	0.29	0.56	0.29	0.49	0.59	-	0.54	0.56	0.51	0.45	0.52	-	0.51	-	0.51	0.48	0.68	0.59	0.52	0.61	0.58
chr19	58521509	+	ALU	AC008969.1	ncRNA_exonic	yes	26	67	0.5	0.13	0.37	4.35603e-13	4.3092e-12	-	-	-	0.65	-	0.5	-	-	0.5	-	0.2	-	-	-	-	-	-	-	0.57	-	-	0.38	-	-	-	-	0.43	-	-	-	0.69	-	-	-	-	-
chr1	10456092	+	ALU	AL139424.2	ncRNA_exonic	yes	77	46	0.8	0.44	0.36	5.17371e-19	1.3495e-17	0.91	-	0.8	-	-	0.71	-	-	0.79	-	0.69	-	-	-	-	-	-	-	0.87	0.8	-	0.67	1	0.7	0.67	-	0.78	1	-	1	0.67	0.86	0.7	0.81	-	-
chr1	1215478	+	ALU	LINC01786	ncRNA_intronic	yes	59	31	0.76	0.4	0.36	4.60336e-12	3.96847e-11	-	-	-	-	0.6	-	-	-	0.55	0.6	0.73	-	-	0.91	-	-	0.64	-	0.91	-	-	0.57	-	-	0.91	0.93	-	-	-	-	-	0.8	-	0.62	-	-
chr15	50657976	+	ALU	GABPB1-AS1	ncRNA_exonic	yes	16	37	0.75	0.39	0.36	7.87001e-08	2.87156e-07	-	-	-	-	-	-	-	-	-	-	-	-	-	0.75	-	-	-	-	-	-	0.77	-	-	-	-	-	-	-	-	-	-	-	-	-	-	-
chr11	514085	+	ALU	AC137894.3	ncRNA_intronic	yes	84	30	0.48	0.135	0.345	3.59414e-14	3.95159e-13	0.42	0.4	0.7	0.6	0.74	-	-	-	-	0.21	0.54	0.62	0.57	0.35	0.4	0.65	0.4	-	0.5	-	-	0.24	0.47	0.73	-	-	0.15	-	-	-	-	-	0.15	0.36	-	0.42
chr1	1345006	+	ALU	AL391244.2	ncRNA_exonic	yes	34	57	0.33	0	0.33	2.95804e-11	2.15234e-10	-	-	-	-	0.5	-	-	0	-	-	0.14	-	-	0.42	-	0.31	0.5	-	-	-	-	0	-	0.36	-	-	0.14	-	-	0.56	-	-	-	-	-	-
chr19	20718021	-	ALU	AC008554.1	ncRNA_intronic	yes	68	43	0.33	0	0.33	5.83747e-18	1.32114e-16	0.37	-	-	0.46	0.22	0.55	-	-	-	0.5	0.5	-	-	0.2	0.36	0.4	-	0.41	-	0.28	-	0.29	0.3	0.21	-	0.33	-	-	-	0.33	0.23	0.28	-	-	-	-
chr19	37303884	+	ALU	ZNF790-AS1	ncRNA_exonic	yes	12	23	0.33	0	0.33	7.81297e-05	0.000171719	0.38	-	-	-	-	-	0.5	-	-	-	-	-	-	-	-	-	-	-	-	-	-	-	-	-	-	-	-	-	-	-	-	-	-	-	-	-
chr7	130629894	-	NONREP	LINC-PINT	ncRNA_exonic	yes	68	66	0.455	0.13	0.325	1.40845e-18	3.50093e-17	0.61	-	0.53	-	0.58	-	0.71	0.25	-	-	0.25	-	-	-	0.4	0.15	-	-	0.43	-	0.6	-	0.71	0.75	-	0.65	0.43	0.73	-	-	-	-	0.64	-	0.45	0.41
chr11	514011	+	ALU	AC137894.3	ncRNA_intronic	yes	68	34	0.73	0.41	0.32	1.62086e-12	1.47246e-11	-	0.57	0.73	-	-	0.8	0.7	0.73	-	0.62	0.7	0.83	0.7	0.71	0.82	0.86	0.8	-	-	0.64	-	0.74	0.73	0.8	0.8	0.79	0.53	-	-	-	-	0.91	0.46	0.67	-	0.79
chrX	73485807	-	ALU	FTX	ncRNA_intronic	yes	39	78	0.53	0.22	0.31	3.48091e-14	3.89301e-13	0.58	0.45	0.7	-	0.54	-	-	-	-	0.22	-	-	-	-	-	-	-	0.73	-	-	-	-	-	-	-	-	0.31	-	-	-	0.8	-	0.6	-	-	-
chr15	50660311	+	ALU	GABPB1-AS1	ncRNA_exonic	yes	30	47	0.8	0.5	0.3	1.24165e-08	5.17344e-08	0.88	-	-	-	0.67	-	-	-	-	-	-	-	-	0.79	-	-	-	-	-	-	-	-	0.86	-	-	-	0.5	-	-	-	-	-	0.67	-	-	-
chr1	1344673	+	ALU	AL391244.2	ncRNA_exonic	yes	10	36	0.3	0	0.3	4.29014e-08	1.61152e-07	-	-	-	-	-	-	-	-	-	-	-	-	-	-	-	-	-	-	-	-	-	0.4	-	0.3	-	-	0.64	-	-	-	-	0.25	-	-	-	-
chr1	10456208	+	ALU	AL139424.2	ncRNA_exonic	yes	87	43	0.6	0.3	0.3	8.66889e-16	1.26087e-14	-	0.5	-	-	-	0.86	0.58	-	0.4	0.5	0.64	0.75	-	0.57	-	-	0.46	0.56	0.6	0.45	-	-	0.69	0.83	0.61	0.62	0.59	-	-	0.6	0.53	0.5	-	0.58	-	-
chr5	131701619	-	ALU	MIR3936HG	ncRNA_exonic	yes	31	26	0.3	0	0.3	1.70551e-08	6.93538e-08	0.17	-	-	-	-	-	-	-	-	-	-	-	-	0.17	-	-	-	-	0.21	0.42	-	0.3	-	-	-	-	-	-	-	0.36	-	0.3	-	0.5	-	-
chr15	50659105	+	ALU	GABPB1-AS1	ncRNA_exonic	yes	20	53	0.5	0.2	0.3	4.06398e-06	1.11404e-05	0.58	-	-	-	-	-	-	-	-	-	-	-	-	0.12	-	-	-	-	-	-	-	-	-	-	-	0.38	-	-	-	-	-	-	-	-	-	-
chr19	58518712	+	NONREP	AC008969.1	ncRNA_exonic	yes	17	45	0.3	0	0.3	2.96238e-08	1.14573e-07	-	-	-	-	-	-	-	-	-	-	-	-	-	-	-	-	0.25	-	-	-	-	0.3	-	-	-	-	-	-	-	0.3	-	-	-	-	-	-
chrX	73485833	-	ALU	FTX	ncRNA_intronic	yes	68	91	0.5	0.2	0.3	5.15891e-25	4.77535e-23	0.62	0.52	0.73	-	0.52	0.6	-	-	-	0.54	0.5	-	-	-	-	0.64	0.82	0.73	-	-	-	0.5	-	-	0.5	-	0.35	-	-	0.38	0.47	0.29	0.47	-	0.42	-
chrX	73485812	-	ALU	FTX	ncRNA_intronic	yes	45	86	0.58	0.28	0.3	5.73822e-16	8.85352e-15	0.58	0.52	-	-	0.39	-	-	-	-	0.5	-	-	-	-	-	-	-	0.9	-	-	-	-	-	-	0.64	-	0.12	-	-	-	0.64	0.27	0.45	-	0.38	-
chr1	16791859	-	ALU	LINC01772	ncRNA_intronic	yes	50	24	0.295	0	0.295	2.28269e-08	9.06656e-08	0.32	0.23	-	-	0.3	-	-	-	-	0	0.16	-	-	-	-	0.43	-	-	0.3	-	-	-	-	-	0.33	-	0.18	0.18	-	-	0.33	-	-	0.27	-	0.46
chr15	50658860	+	ALU	GABPB1-AS1	ncRNA_exonic	yes	21	37	0.68	0.39	0.29	1.61512e-08	6.64984e-08	1	-	-	-	-	-	-	-	-	-	-	-	-	-	-	-	-	-	0.5	-	-	-	-	-	-	-	-	-	-	0.64	-	-	-	0.65	-	-
chrX	73485980	-	ALU	FTX	ncRNA_intronic	yes	31	65	0.4	0.11	0.29	6.17094e-15	7.56754e-14	-	0.39	-	-	0.53	-	-	-	-	0.38	-	-	0.67	-	-	-	-	-	-	-	-	0.27	-	-	-	-	0.23	-	-	-	0.4	-	0.6	-	-	-
chr2	27580742	+	ALU	AC074117.1	ncRNA_exonic	yes	19	59	0.29	0	0.29	5.16796e-09	2.36012e-08	-	0.3	-	-	-	-	-	0.3	-	0.2	-	-	-	0.3	-	-	0.3	-	-	-	-	0.29	0.23	-	-	-	0.25	-	-	0.5	-	-	-	-	-	-
chrX	73486297	-	ALU	FTX	ncRNA_intronic	yes	64	75	0.29	0	0.29	1.32846e-21	5.41576e-20	0.36	0.19	0.33	0.4	0.55	-	-	-	-	0.2	0.16	-	0.23	-	-	0.4	0.29	-	-	-	0.45	-	0.3	-	0.42	-	0	0.3	-	-	0.21	0.31	0.29	-	-	0.29
chr1	10456104	+	ALU	AL139424.2	ncRNA_exonic	yes	48	22	0.28	0	0.28	8.08758e-09	3.5346e-08	0.42	-	-	-	-	0.4	-	-	0.38	-	0.14	-	-	-	-	-	0.27	-	0.29	-	-	-	0.31	-	-	0.18	0.18	-	-	-	0.3	-	-	-	-	-
chr14	101317801	+	NONREP	MEG3	ncRNA_exonic	-	96	13	0.73	0.45	0.28	4.17323e-07	1.34764e-06	0.77	0.7	0.93	0.74	0.67	0.78	0.65	0.81	-	0.74	-	0.85	0.55	0.86	0.61	-	-	0.79	0.78	0.79	-	0.7	0.77	0.76	0.68	0.7	-	0.75	-	-	0.43	0.82	0.77	-	0.73	0.79
chr1	10456897	+	ALU	AL139424.2	ncRNA_exonic	yes	93	36	0.33	0.055	0.275	1.24058e-15	1.72921e-14	0.31	0.26	0.5	-	0.3	0.14	0.43	0.31	0.4	0.82	0.2	0.18	-	0.32	-	-	0.48	0.19	0.45	0.43	-	0.19	0.18	0.29	0.15	0.3	-	-	-	0.36	0.24	0.21	-	0.31	-	-
chr15	50657984	+	ALU	GABPB1-AS1	ncRNA_exonic	yes	23	28	0.4	0.125	0.275	1.63982e-09	8.3476e-09	-	-	-	-	-	-	-	-	-	-	-	-	-	0.35	-	-	-	0.4	-	-	0.45	-	-	-	-	-	-	-	-	-	-	-	-	-	-	-
chr1	10456926	+	ALU	AL139424.2	ncRNA_exonic	yes	114	62	0.47	0.195	0.275	8.42845e-22	3.57573e-20	0.74	0.5	0.47	0.14	0.43	-	0.46	0.53	0.59	0.67	0.4	0.65	0.5	0.43	0.5	0.5	0.5	0.36	0.71	0.56	-	0.57	0.41	0.59	0.35	0.46	0.21	0.54	-	0.47	0.58	0.4	-	0.17	0.42	-
chr4	773296	-	ALU	AC139887.2	ncRNA_intronic	yes	11	10	0.27	0	0.27	0.000120279	0.000256159	-	-	-	-	-	-	-	-	-	-	0.2	-	-	-	-	-	-	-	-	-	-	0.3	-	-	-	-	-	-	-	-	-	-	-	-	-	-
chr9	130874328	-	ALU	SLC25A25-AS1	ncRNA_exonic	yes	29	16	0.73	0.46	0.27	2.20463e-05	5.28208e-05	1	-	-	-	-	-	-	-	-	0.7	0.67	-	-	-	-	-	-	0.93	-	-	-	0.8	0.77	-	-	-	-	0.56	-	-	-	-	-	-	-	-
chr9	130874662	-	ALU	SLC25A25-AS1	ncRNA_exonic	yes	27	13	0.4	0.13	0.27	1.39504e-06	4.16725e-06	-	-	-	-	-	-	-	-	-	-	0.45	-	-	-	-	0.55	-	0.4	-	-	-	-	-	-	-	-	0.17	-	-	-	-	-	-	-	-	-
chr10	28814663	-	ALU	WAC-AS1	ncRNA_intronic	yes	46	36	0.27	0	0.27	5.95227e-09	2.68013e-08	-	-	-	0.36	-	0.25	-	-	-	-	0.42	-	-	-	0.23	-	0.44	0.2	0.25	0.17	-	0.14	-	0.28	-	0.23	-	-	-	-	-	-	-	-	-	-
chrX	73421630	-	Rep non-Alu	FTX	ncRNA_exonic	yes	52	56	0.27	0	0.27	4.90583e-18	1.16715e-16	-	0	-	0.36	0.3	-	-	-	0.38	-	0.11	-	-	0.3	-	-	0.27	-	-	0.36	0.64	0.29	0.25	-	-	0.29	-	-	-	0.33	-	0.33	0.15	0.19	-	0.17
chrX	73421747	-	Rep non-Alu	FTX	ncRNA_exonic	yes	30	43	0.27	0	0.27	6.67292e-11	4.65073e-10	0.4	-	-	-	-	-	-	-	-	-	0.13	-	-	-	-	-	0.27	-	-	-	0.44	-	-	-	-	0.12	-	0.3	-	-	-	-	-	0.2	-	0.3
chrX	73443304	-	ALU	FTX	ncRNA_intronic	yes	15	19	0.27	0	0.27	0.000977347	0.00176408	-	0.12	-	-	-	-	-	-	-	-	-	-	0.27	-	-	-	-	-	-	-	-	-	-	-	-	-	0.13	-	-	-	-	-	-	-	0.5	-
chrX	73486246	-	ALU	FTX	ncRNA_intronic	yes	41	89	0.88	0.61	0.27	8.79047e-17	1.5979e-15	-	0.88	0.8	-	-	-	-	1	-	0.82	-	-	0.89	-	-	-	-	-	-	-	-	-	-	-	-	-	1	-	-	-	0.94	-	-	-	0.83	-
chr16	74342606	-	ALU	AC009120.2	ncRNA_exonic	yes	29	38	0.6	0.33	0.27	3.25228e-09	1.53171e-08	-	-	-	-	-	-	-	-	0.7	-	0.6	0.7	-	0.45	-	-	-	-	-	-	-	0.8	-	0.6	-	-	-	-	-	-	-	0.5	0.38	-	-	0.6
chr1	10456801	+	ALU	AL139424.2	ncRNA_intronic	yes	95	47	0.53	0.27	0.26	5.04275e-15	6.33422e-14	0.67	0.55	-	-	-	0.73	0.8	0.64	0.47	0.6	0.75	-	-	0.56	-	0.4	0.46	0.58	0.5	0.44	-	0.32	0.59	0.45	-	0.44	0.4	-	-	0.43	0.68	-	-	0.43	0.6	0.7
chr1	10456871	+	ALU	AL139424.2	ncRNA_intronic	yes	77	46	0.6	0.34	0.26	1.5065e-11	1.18245e-10	0.73	0.5	0.5	-	-	0.6	0.6	0.73	0.67	-	0.46	0.5	-	0.57	0.46	-	0.59	-	0.62	0.69	-	0.4	0.5	0.76	0.5	0.45	0.36	-	-	0.8	0.91	-	0.73	0.62	-	0.82
chr19	38221348	-	ALU	AC093227.1,AC093227.3	ncRNA_intronic	yes	11	78	0.4	0.14	0.26	2.51583e-05	5.96595e-05	-	-	-	-	-	-	-	-	-	-	-	-	-	-	-	-	0.2	0.2	-	-	-	-	-	-	-	-	-	-	-	-	-	-	-	-	-	-
chrX	73421607	-	Rep non-Alu	FTX	ncRNA_exonic	yes	38	60	0.46	0.2	0.26	8.15928e-11	5.55828e-10	-	0.3	-	0.53	-	-	-	-	-	0.2	0.5	-	-	-	-	-	0.46	-	-	0.43	0.79	0.35	0.33	-	-	0.64	0.55	-	-	0.73	-	0.55	-	0.31	-	0.42
chrX	73421652	-	Rep non-Alu	FTX	ncRNA_exonic	yes	30	48	0.38	0.12	0.26	7.74307e-10	4.16895e-09	-	0.3	-	0.61	-	-	-	-	-	-	0.47	-	-	-	-	-	0.55	-	-	0.36	0.73	0.36	0.27	-	-	-	0.2	-	-	-	-	0.36	0.18	0.42	-	0.3
chrX	73486174	-	ALU	FTX	ncRNA_intronic	yes	50	69	0.45	0.19	0.26	8.18612e-11	5.55828e-10	-	0.29	0.47	0.33	-	-	-	-	-	0.6	-	-	0.36	-	-	0.47	-	-	-	-	0.15	-	0.25	-	-	-	0.35	0.5	-	-	0.79	0.64	-	-	0.6	0.4
chr15	50659134	+	ALU	GABPB1-AS1	ncRNA_exonic	yes	24	54	0.46	0.2	0.26	1.55311e-09	8.00964e-09	0.64	-	-	-	-	-	-	-	-	0.27	-	-	-	0.17	-	-	-	-	-	-	-	-	-	-	-	-	-	-	-	0.45	-	-	-	-	-	-
chrX	73486153	-	ALU	FTX	ncRNA_intronic	yes	52	76	0.6	0.34	0.26	2.68867e-16	4.56403e-15	-	0.7	0.58	0.6	-	-	-	-	-	0.52	0.8	-	0.5	-	-	0.71	-	-	-	-	0.89	-	0.54	-	-	-	0.48	-	-	-	0.59	0.75	-	-	0.67	0.64
chrX	73485979	-	ALU	FTX	ncRNA_intronic	yes	26	55	0.255	0	0.255	2.76493e-10	1.64904e-09	-	0.25	-	-	0.29	-	-	-	-	-	-	-	0.27	-	-	-	-	-	-	-	-	0.27	-	-	-	-	-	-	-	-	0.27	-	-	-	0	-
chr1	10456522	+	ALU	AL139424.2	ncRNA_intronic	yes	71	31	0.75	0.5	0.25	4.83136e-10	2.70162e-09	-	-	-	-	-	0.55	0.79	0.69	1	-	0.42	-	-	0.58	-	-	0.83	0.76	0.91	0.69	-	0.71	-	0.79	-	-	0.8	-	-	0.5	0.73	0.55	-	0.73	-	-
chr1	10456855	+	ALU	AL139424.2	ncRNA_intronic	yes	55	22	0.28	0.03	0.25	8.86949e-08	3.2134e-07	-	0.12	-	-	-	0.15	-	0.28	0.15	-	-	-	-	0.38	0.2	0.27	0.15	0.29	0.3	0.38	-	-	0.4	0.43	-	-	0.33	-	-	0.3	-	-	-	0.36	-	-
chr6	153306780	-	ALU	AL080276.2	ncRNA_intronic	yes	20	35	0.5	0.25	0.25	3.39939e-06	9.50879e-06	-	-	-	-	-	-	-	0.7	-	0.55	-	-	0.7	-	-	-	-	-	-	-	-	-	-	-	-	-	0.44	-	-	-	-	-	-	-	-	-
chr11	778348	+	ALU	AP006621.3	ncRNA_exonic	yes	71	53	0.5	0.25	0.25	2.77117e-10	1.64904e-09	0.91	0.42	-	-	0.53	0.62	0.55	-	0.27	-	0.32	-	-	0.5	0.47	-	0.42	-	-	0.67	-	0.28	0.61	0.26	0.17	0.45	-	-	-	-	-	0.73	0.64	0.63	-	0.6
chrX	73421606	-	Rep non-Alu	FTX	ncRNA_exonic	yes	42	49	0.25	0	0.25	1.2246e-10	8.01265e-10	-	0	-	0.41	-	-	-	-	-	-	0.23	-	-	-	-	-	0.31	-	-	0.4	0.64	0	0.25	-	-	0.38	0	-	-	0.31	-	0.18	0	0.12	-	0.21
chrX	73421653	-	Rep non-Alu	FTX	ncRNA_exonic	yes	27	57	0.25	0	0.25	6.71956e-15	8.04819e-14	-	0	-	0.29	-	-	-	-	-	-	0.24	-	-	-	-	-	0.18	-	-	0.2	0.4	0.27	0.2	-	-	-	0	-	-	-	-	-	-	0.42	-	-
chrX	73485337	-	ALU	FTX	ncRNA_intronic	yes	19	85	0.44	0.19	0.25	3.44829e-09	1.61848e-08	-	0.64	-	-	-	-	-	-	-	0.33	-	-	-	-	-	-	-	-	-	-	0.44	-	-	-	-	-	0.19	-	-	-	0.33	-	0.46	-	-	-
chrX	73421663	-	Rep non-Alu	FTX	ncRNA_exonic	yes	30	54	0.395	0.15	0.245	1.31346e-10	8.54859e-10	-	-	-	0.44	-	-	-	-	0.4	-	0.36	-	-	-	-	-	0.46	-	-	0.45	0.71	0.53	-	-	-	0.58	0.21	-	-	-	-	0.38	-	0.42	-	-
chrX	73485774	-	ALU	FTX	ncRNA_intronic	yes	37	74	0.5	0.255	0.245	7.01973e-12	5.85767e-11	-	0.62	0.5	-	-	-	-	-	-	0.41	0.55	-	-	-	-	-	-	0.91	-	-	0.6	-	-	-	0.45	-	0.31	-	-	-	0.5	-	0.5	-	-	-
chr1	10456595	+	ALU	AL139424.2	ncRNA_intronic	yes	84	29	0.67	0.43	0.24	1.94306e-09	9.44938e-09	-	0.69	-	-	-	-	0.75	0.5	0.5	0.73	0.57	0.6	-	0.65	0.8	0.21	0.53	0.71	0.73	-	-	0.65	0.6	0.77	-	0.5	0.67	-	-	0.5	0.63	0.6	0.71	0.6	-	-
chrX	73486319	-	ALU	FTX	ncRNA_intronic	yes	73	87	0.4	0.16	0.24	3.68133e-21	1.44086e-19	0.46	0.41	0.27	-	0.38	-	-	0.7	-	0.27	0.56	-	0.33	-	-	0.35	0.43	0.36	-	-	0.48	0.36	-	-	0.64	-	0.19	-	-	-	0.25	0.62	0.33	-	0.44	0.54
chr11	778188	+	ALU	AP006621.3	ncRNA_exonic	yes	88	91	0.49	0.25	0.24	5.08721e-17	9.42113e-16	0.53	0.25	-	-	0.7	0.68	0.56	-	0.5	0.45	0.56	-	0.2	0.5	0.62	-	0.48	-	0.75	0.47	-	0.47	0.5	0.56	-	-	-	0.42	-	-	0.54	0.27	0.21	0.67	-	-
chr14	101321070	+	NONREP	MEG3	ncRNA_exonic	yes	114	29	0.24	0	0.24	1.00635e-14	1.19556e-13	0.23	0.13	0.36	-	0.23	0.27	0.28	0.39	0.23	0.27	0.09	0.5	0.27	0.37	0.18	0.14	0.21	0.26	0.24	0.27	0.15	0.21	-	0.21	0.28	0.26	-	0.16	-	0.24	0.19	0.26	0.24	0.21	0.15	0.23
chr16	74341715	-	ALU	AC009120.2	ncRNA_exonic	yes	51	49	0.57	0.33	0.24	9.44285e-11	6.32232e-10	-	0.55	-	0.6	-	-	-	-	0.5	0.47	0.56	-	-	0.57	-	0.67	0.69	-	-	-	-	0.5	0.53	0.6	-	-	0.2	-	-	-	-	-	0.62	0.65	-	0.79
chrX	73485925	-	ALU	FTX	ncRNA_intronic	yes	44	106	0.62	0.385	0.235	1.44236e-15	1.95456e-14	-	0.64	-	-	0.74	-	-	-	-	0.5	-	-	0.46	-	-	0.69	-	-	-	-	-	-	-	-	-	-	0.5	-	-	-	0.76	0.9	0.5	-	0.5	0.91
chr15	50658068	+	ALU	GABPB1-AS1	ncRNA_exonic	yes	16	29	0.325	0.09	0.235	4.02288e-08	1.527e-07	0.43	-	-	-	-	-	-	-	-	-	-	-	-	0.37	-	-	-	0.36	-	-	0.45	-	-	-	-	-	-	-	-	-	-	-	-	-	-	-
chr6	42910886	+	ALU	AL035587.1	ncRNA_intronic	yes	111	132	0.68	0.45	0.23	3.46839e-24	2.94372e-22	0.5	0.58	0.67	-	0.83	0.6	0.71	0.5	0.73	0.52	0.7	0.58	0.82	0.73	0.68	0.65	0.78	0.72	0.6	0.73	-	0.64	0.71	0.79	0.47	0.74	0.33	0.42	-	0.82	0.65	0.64	1	0.59	-	-
chr4	772886	-	ALU	AC139887.2	ncRNA_intronic	yes	23	30	0.23	0	0.23	1.98501e-07	6.7303e-07	0.26	-	-	-	-	-	-	0.16	-	-	-	-	-	-	-	-	-	-	-	-	-	-	-	-	-	-	-	0.27	-	0.14	-	-	-	0.18	-	0.5
chr5	131701624	-	ALU	MIR3936HG	ncRNA_exonic	yes	28	28	0.45	0.22	0.23	1.60034e-07	5.55904e-07	0.42	-	-	-	0.25	-	-	-	-	-	-	-	-	0.4	-	-	-	-	0.43	0.46	-	-	-	-	-	0.3	-	-	-	0.64	-	0.36	-	-	-	-
chr15	50659110	+	ALU	GABPB1-AS1	ncRNA_exonic	yes	21	35	0.27	0.04	0.23	8.13431e-09	3.5369e-08	0.44	-	-	-	-	-	-	-	-	-	-	-	-	0.29	-	-	-	-	-	-	-	-	-	-	-	0.15	-	-	-	-	-	-	-	-	-	-
chr16	74341600	-	ALU	AC009120.2	ncRNA_exonic	yes	49	40	0.4	0.17	0.23	4.83442e-11	3.43842e-10	0.69	-	-	-	-	-	-	-	0.4	0	0.17	-	-	0.43	-	0.45	0.25	-	-	-	-	-	0.42	0.38	0.27	0.4	-	-	-	-	-	-	0.4	0.41	-	0.31
chr10	43917420	+	ALU	AL450326.1	ncRNA_exonic	yes	26	17	0.23	0	0.23	7.32934e-05	0.000162569	-	-	-	0.15	-	0.17	0.36	-	0.5	-	0.15	-	0.2	-	-	-	0.33	-	-	-	-	0.25	-	-	-	0.36	-	-	-	-	-	0.42	-	-	-	-
chrX	73485869	-	ALU	FTX	ncRNA_intronic	yes	70	79	0.36	0.13	0.23	4.5896e-22	2.22506e-20	-	0.23	0.45	-	0.29	-	-	-	-	0.38	0.27	-	0.53	-	0.58	0.33	-	0.5	-	-	-	0.31	-	-	0.45	-	0.15	-	-	0.55	0.45	0.54	0.47	0.5	0.19	0.25
chr11	513754	+	ALU	AC137894.3	ncRNA_intronic	yes	25	12	0.67	0.445	0.225	0.00139643	0.00242175	-	0.64	-	-	-	-	-	-	-	-	-	0.58	0.67	0.81	-	-	-	-	-	-	-	0.73	-	-	-	-	0.47	-	-	-	-	-	-	0.64	-	-
chr6	31732767	-	ALU	SAPCD1-AS1	ncRNA_intronic	yes	120	10	0.225	0	0.225	4.1309e-05	9.53365e-05	0.26	0.26	0.52	0.17	0.16	0.29	0.24	0.33	0.3	0.26	0.31	0.19	0.2	0.23	0.18	0.19	0.21	0.29	0.47	0.2	-	0.2	0.16	0.3	-	0.17	-	0.16	-	0.26	0.23	0.24	0.1	0.15	0	0.19
chr1	10456513	+	ALU	AL139424.2	ncRNA_intronic	yes	64	22	0.42	0.195	0.225	9.95895e-08	3.5452e-07	-	-	-	-	-	0.36	0.23	0.38	0.42	-	0.36	-	-	0.31	-	-	0.42	0.5	0.5	0.46	-	0.2	-	0.36	-	0.36	0.55	-	-	-	0.27	0.25	-	-	-	-
chr9	130874663	-	ALU	SLC25A25-AS1	ncRNA_exonic	yes	22	17	0.225	0	0.225	3.04447e-06	8.57263e-06	-	-	-	-	-	-	-	-	-	-	0.24	-	-	-	-	0.3	-	0.25	-	-	-	-	-	-	-	-	0.13	-	-	-	-	-	-	-	-	-
chr19	57816204	+	ALU	AC005261.1	ncRNA_exonic	yes	54	94	0.34	0.115	0.225	4.01253e-16	6.28028e-15	0.45	0.38	0.42	0.4	-	-	-	0.31	-	0.5	0.36	-	-	0.44	0.33	-	0.17	-	0.45	-	0.29	0.42	0.2	0.6	-	0.3	0.14	-	-	-	-	-	0.4	-	-	-
chr15	50658828	+	ALU	GABPB1-AS1	ncRNA_exonic	yes	14	40	0.655	0.435	0.22	1.89141e-05	4.59193e-05	-	-	-	-	-	-	-	-	-	-	0.77	-	-	0.8	-	-	-	-	0.7	-	-	-	-	-	-	-	-	-	-	-	-	-	-	-	-	-
chr9	130874678	-	ALU	SLC25A25-AS1	ncRNA_exonic	yes	38	18	0.22	0	0.22	1.22165e-08	5.13207e-08	0.31	-	-	-	-	-	-	-	-	-	0.22	0.18	-	-	-	0.36	-	0.15	-	-	-	-	-	-	-	-	0.2	-	-	-	0.4	-	-	0.2	-	-
chrX	73417115	-	Rep non-Alu	FTX	ncRNA_exonic	yes	127	105	0.31	0.09	0.22	6.51277e-34	2.20906e-31	0.25	0.25	0.14	0.41	0.22	0.48	0.31	0.14	0.36	0.1	0.33	0.22	0.27	0.44	0.23	0.54	0.42	0.24	0.39	0.39	0.17	0.19	0.39	0.31	0.43	0.28	-	0.4	-	0.3	0.41	0.45	0.3	0.2	0.22	0.27
chr15	50660891	+	ALU	GABPB1-AS1	ncRNA_exonic	yes	11	34	0.47	0.25	0.22	0.00128209	0.00224642	-	-	-	-	-	-	-	-	-	-	0.23	-	-	0.69	-	-	-	-	-	-	-	-	-	-	-	-	0.3	-	-	-	-	-	-	-	-	-
chr6	42909317	+	ALU	AL035587.1	ncRNA_exonic	yes	24	74	0.215	0	0.215	8.94858e-08	3.23089e-07	0.25	-	-	-	-	-	-	-	-	-	0.1	-	-	0.29	-	-	-	-	0.55	0	-	0.13	0.23	-	-	-	-	-	-	0.2	-	-	-	-	-	0.36
chr8	121067340	+	ALU	AC091563.1	ncRNA_intronic	yes	18	24	0.215	0	0.215	1.19048e-05	2.98379e-05	0.23	-	-	-	-	-	-	-	-	0	0.41	-	-	-	-	-	-	-	-	-	-	0.11	-	-	-	-	0	-	-	-	-	-	-	0.17	-	-
chr15	50658813	+	ALU	GABPB1-AS1	ncRNA_exonic	yes	12	26	0.285	0.07	0.215	3.73667e-05	8.67271e-05	-	-	-	-	-	-	-	-	-	-	0.17	-	-	0.2	-	-	-	-	-	-	-	-	-	-	-	-	-	-	-	-	-	-	-	-	-	-
chr14	101322482	+	NONREP	MEG3	ncRNA_exonic	yes	126	42	0.215	0	0.215	5.08544e-20	1.67149e-18	0.19	0.13	0.4	0.28	0.17	0.3	0.15	0.4	0.27	0.29	0.07	0.38	0.24	0.4	0.11	0.07	0.21	0.27	0.31	0.23	0.16	0.24	0.3	0.18	0.19	0.28	-	0.11	0.23	0.28	0.17	0.25	0.3	0.21	0.24	0.2
chr15	50659137	+	ALU	GABPB1-AS1	ncRNA_exonic	yes	24	53	0.585	0.37	0.215	2.41838e-06	6.88145e-06	0.82	-	-	-	-	-	-	-	-	0.4	-	-	-	0.72	-	-	-	-	-	-	-	-	-	-	-	-	-	-	-	0.64	-	-	-	-	-	-
chr4	39534963	+	ALU	UGDH-AS1	ncRNA_intronic	yes	15	59	0.4	0.19	0.21	0.000386806	0.000747189	-	-	-	-	-	-	-	-	-	-	-	-	-	-	-	-	-	-	-	-	-	-	-	0.45	-	-	0.17	-	-	-	-	-	-	0.18	-	-
chrX	73486168	-	ALU	FTX	ncRNA_intronic	yes	48	65	0.32	0.11	0.21	1.9265e-17	3.85243e-16	-	0.33	0.29	0.27	-	-	-	-	-	0.17	-	-	0.5	-	-	0.28	-	-	-	-	0.38	-	0.43	-	-	-	-	-	-	-	0.31	0.36	-	-	0.35	0.27
chr1	10455960	+	ALU	AL139424.2	ncRNA_exonic	yes	50	26	0.21	0	0.21	6.71115e-07	2.08892e-06	0.27	-	-	-	-	0.12	-	0.5	-	-	0.33	-	-	0.25	-	-	-	0.27	0.21	0.15	-	0	0.36	0.4	-	-	0.15	-	-	-	0.12	-	-	0.12	-	-
chr13	45965756	+	ALU	TPT1-AS1	ncRNA_exonic	yes	103	70	0.21	0	0.21	4.37581e-25	4.45884e-23	0.24	-	0.42	-	0.26	0.21	0	-	0.28	-	0.18	0.2	0.33	0.18	0.3	0.43	0.25	-	-	0.18	-	0.16	0.29	0.33	0.21	0.29	0	0.25	-	0.16	0.24	-	0.3	0.18	-	-
chrX	73486001	-	ALU	FTX	ncRNA_intronic	yes	25	48	0.21	0	0.21	3.94755e-10	2.25904e-09	-	0.08	0.3	-	-	-	-	-	-	0.13	-	-	0.2	-	-	-	-	-	-	-	0	-	-	-	-	-	-	-	-	-	-	-	-	-	-	-
chr1	10456568	+	ALU	AL139424.2	ncRNA_intronic	yes	96	39	0.41	0.2	0.21	4.55489e-14	4.87568e-13	0.6	0.47	-	-	-	0.46	0.33	0.55	-	0.46	0.57	0.29	-	0.41	0.4	-	0.42	0.5	0.44	0.27	-	0.25	0.35	0.64	0.33	0.44	0.43	0.5	-	0.29	0.26	0.64	0.38	0.36	-	-
chr7	130629626	-	NONREP	LINC-PINT	ncRNA_exonic	yes	125	144	0.6	0.39	0.21	1.99594e-23	1.45429e-21	0.72	0.43	0.68	0.59	0.56	0.82	0.77	0.38	0.63	0.5	0.32	0.67	0.43	0.56	0.58	0.55	0.62	-	-	0.7	0.43	0.44	0.65	0.68	0.55	0.73	0.3	0.52	-	0.59	0.57	0.47	0.66	0.69	0.52	0.57
chr15	50659033	+	ALU	GABPB1-AS1	ncRNA_exonic	yes	41	62	0.41	0.2	0.21	2.26109e-11	1.69168e-10	0.46	-	-	-	-	-	-	0.55	-	-	0.33	-	-	0.2	-	-	-	-	-	-	-	0.45	-	0.5	0.38	-	-	-	-	0.18	0.75	0.75	0.27	0.53	-	-
chr19	57817016	+	ALU	AC005261.1	ncRNA_exonic	yes	112	138	0.73	0.52	0.21	1.67043e-28	2.42866e-26	-	0.71	0.88	0.57	0.69	0.65	0.89	0.64	0.92	0.79	0.76	-	-	0.93	0.77	0.82	0.76	0.82	0.77	0.65	0.87	0.53	1	0.68	0.83	0.81	0.41	0.92	-	0.64	0.58	0.65	0.76	0.67	-	0.68
chr1	19541367	-	ALU	EMC1-AS1	ncRNA_intronic	yes	80	50	0.455	0.25	0.205	1.48388e-12	1.36967e-11	0.37	0.5	0.47	-	0.27	0.35	-	-	0.5	-	0.37	0.36	0.5	-	-	0.38	-	0.31	0.46	0.26	-	-	-	0.69	-	0.53	-	0.42	-	0.46	0.69	-	0.54	0.41	-	-
chr7	1202343	+	ALU	AC091729.3	ncRNA_exonic	yes	20	61	0.205	0	0.205	7.2032e-08	2.64606e-07	-	-	-	-	-	-	-	-	-	-	-	-	-	-	0.15	-	-	-	-	0.36	-	0.21	-	-	-	0.18	-	-	-	-	-	-	-	0.36	-	-
chrX	73421601	-	Rep non-Alu	FTX	ncRNA_exonic	yes	42	66	0.205	0	0.205	1.79172e-11	1.38047e-10	-	0	-	0.19	-	-	-	-	-	-	0.27	-	-	-	-	-	0.21	-	-	0.23	0.5	-	0.31	-	-	0.33	0	-	-	0.19	-	-	-	0.19	-	0.14
chr1	10456472	+	ALU	AL139424.2	ncRNA_intronic	yes	83	30	0.36	0.155	0.205	1.31767e-10	8.55898e-10	0.4	-	-	-	-	0.33	0.29	0.25	0.3	0.31	0.38	0.5	-	0.35	-	-	-	0.38	0.33	0.24	-	0	0.47	0.5	0.45	-	0.41	-	-	0.14	0.33	0.29	-	0.31	-	-
chr1	10456478	+	ALU	AL139424.2	ncRNA_intronic	yes	75	30	0.2	0	0.2	2.73883e-09	1.30342e-08	0.23	-	-	-	-	0	0.31	-	0.31	-	0.16	0.23	-	0.17	-	-	0.3	0.17	0.2	0.16	-	0.14	-	0.13	0.2	0.18	0.13	-	-	0.14	0.18	0.16	-	0.31	-	-
chr1	10456861	+	ALU	AL139424.2	ncRNA_intronic	yes	79	39	0.2	0	0.2	4.20425e-10	2.3886e-09	0.18	0.17	0.2	-	-	0.19	0.27	0.29	0.12	0.3	0.15	0.18	-	0.27	-	0.25	-	0.24	0.15	0.44	-	0.25	-	-	0	0	0.13	-	-	-	-	0.14	0.27	0.13	-	-
chr1	19541422	-	ALU	EMC1-AS1	ncRNA_intronic	yes	21	13	0.2	0	0.2	0.0818116	0.101073	-	-	-	-	-	-	-	-	-	-	0.13	0	-	-	-	0.27	-	-	-	-	-	-	-	-	-	-	-	-	-	0	-	-	-	-	-	-
chr7	128105007	+	ALU	AC010655.2,AC010655.4	ncRNA_intronic	yes	11	32	0.53	0.33	0.2	0.00130305	0.00227922	0.67	-	0.5	-	-	-	-	-	-	-	-	-	-	-	-	0.49	-	-	-	-	-	-	-	0.54	-	-	-	-	-	-	-	-	-	-	-	-
chr10	28814664	-	ALU	WAC-AS1	ncRNA_intronic	yes	51	41	0.2	0	0.2	3.08427e-09	1.45834e-08	-	-	-	0.36	-	0.29	-	-	-	-	-	-	-	0.31	0.31	-	0.56	-	0.13	0.28	0.3	0.31	-	0.12	-	0.4	-	-	-	0	-	-	-	-	-	-
chr13	45918493	+	ALU	TPT1-AS1	ncRNA_exonic	yes	11	73	0.2	0	0.2	1.18816e-05	2.98379e-05	0.18	-	-	-	-	-	-	-	-	-	-	-	-	-	-	-	-	-	0	-	-	0.4	-	-	-	-	-	-	-	-	-	-	-	-	-	-
chr15	50659201	+	ALU	GABPB1-AS1	ncRNA_exonic	yes	11	23	0.2	0	0.2	4.33218e-07	1.39052e-06	0.18	-	-	-	-	-	-	-	-	-	-	-	-	0.2	-	-	-	-	-	-	-	-	-	-	-	-	-	-	-	-	-	-	-	-	-	-
chr15	50659206	+	ALU	GABPB1-AS1	ncRNA_exonic	yes	14	31	0.2	0	0.2	5.73964e-05	0.000128992	0.3	-	-	-	-	-	-	-	-	-	-	-	-	0.25	-	-	-	-	-	-	-	-	-	0.36	-	-	0	-	-	-	-	-	-	0.2	-	-
chr17	40697796	-	ALU	AC067852.1	ncRNA_intronic	yes	93	43	0.2	0	0.2	8.9261e-18	1.97625e-16	0.45	0.08	-	-	0.23	0.08	0.15	0.27	-	0	0.29	-	-	0.1	0.14	0.36	0.08	0.2	0.16	-	-	0.18	0.13	0.33	0.15	0.27	0	0.25	-	-	0.42	-	-	0.2	-	0.48
chr19	20718428	-	ALU	AC008554.1	ncRNA_intronic	yes	13	21	0.2	0	0.2	0.000561016	0.00104984	0.17	-	-	-	-	-	-	-	-	0.18	-	-	-	-	-	-	-	-	0.2	-	-	0.2	-	-	-	-	-	-	-	-	-	-	-	-	-	-
chr19	38221356	-	ALU	AC093227.1,AC093227.3	ncRNA_intronic	yes	12	97	0.5	0.3	0.2	2.21144e-05	5.2936e-05	-	-	-	-	-	0.5	-	-	-	-	-	-	-	-	-	-	0.5	-	-	-	-	-	-	-	-	-	-	-	-	-	-	-	-	-	-	-
chrX	73443392	-	ALU	FTX	ncRNA_intronic	yes	11	13	0.2	0	0.2	5.23895e-05	0.000118804	-	0.14	-	-	-	-	-	-	-	-	-	-	0.14	-	-	-	-	-	-	-	-	-	-	-	-	-	0.18	-	-	-	-	-	-	-	-	-
chrX	73486203	-	ALU	FTX	ncRNA_intronic	yes	37	58	0.41	0.21	0.2	1.05829e-11	8.70226e-11	-	0.39	0.69	-	-	-	-	0.31	-	0.31	-	-	0.6	-	-	0.4	-	-	-	-	0.4	-	0.6	-	-	-	0.41	-	-	-	0.67	-	-	-	0.64	-
chr6	42910123	+	ALU	AL035587.1	ncRNA_intronic	yes	89	123	0.86	0.66	0.2	9.85528e-23	6.27343e-21	0.8	0.6	0.82	0.92	-	0.95	0.86	-	-	0.94	-	-	1	-	0.83	0.82	0.88	0.92	-	0.92	-	0.8	0.9	0.86	-	1	0.7	0.69	-	0.85	0.75	-	-	0.8	-	0.83
chr1	144835039	-	ALU	AC239804.1	ncRNA_intronic	yes	16	32	0.915	0.72	0.195	1.6874e-07	5.83193e-07	0.91	-	-	-	-	-	-	-	-	-	0.89	-	-	-	-	-	-	-	-	-	-	-	-	-	-	-	0.91	-	-	-	-	-	-	0.9	-	-
chr9	132266466	+	ALU	LINC00963	ncRNA_exonic	yes	22	92	0.195	0	0.195	1.06667e-05	2.72315e-05	-	-	-	-	0.27	-	-	-	-	-	-	-	0.2	-	-	-	-	0.36	-	-	-	-	-	-	-	-	0.12	-	-	-	-	-	0.18	0	-	-
chr19	20717959	-	ALU	AC008554.1	ncRNA_intronic	yes	50	44	0.5	0.305	0.195	1.92515e-09	9.44587e-09	0.67	-	-	-	0.67	-	-	-	-	-	0.33	-	-	-	0.55	0.36	0.45	0.73	-	-	-	0.5	0.27	-	-	0.67	-	-	-	0.46	0.4	-	-	-	-	0.4
chr19	20717984	-	ALU	AC008554.1	ncRNA_intronic	yes	54	37	0.375	0.18	0.195	8.89146e-09	3.81857e-08	0.27	-	-	-	0.4	-	-	-	-	-	0.32	-	-	-	0.36	-	0.36	0.36	-	-	-	0.29	0	0.4	-	0	-	0.73	-	0.25	0.38	0.46	-	-	-	-
chr19	20718037	-	ALU	AC008554.1	ncRNA_intronic	yes	75	60	0.47	0.275	0.195	1.45093e-09	7.56974e-09	0.5	-	0.4	0.67	0.56	0.64	-	-	-	0.31	0.5	-	-	0.5	0.25	0.46	0.3	0.53	0.8	0.69	-	0.29	-	0.37	-	0.47	-	-	-	0.42	0.5	0.64	-	-	-	-
chr1	10456516	+	ALU	AL139424.2	ncRNA_intronic	yes	59	29	0.92	0.73	0.19	3.24892e-11	2.34645e-10	-	-	-	-	-	0.9	0.92	0.92	1	-	0.85	-	-	0.92	-	-	1	0.88	-	1	-	0.93	0.9	0.93	-	-	-	-	-	-	0.82	0.75	-	0.83	-	-
chr1	10456802	+	ALU	AL139424.2	ncRNA_intronic	yes	95	47	0.4	0.21	0.19	1.14847e-13	1.18253e-12	0.57	0.38	-	-	-	0.47	-	0.52	0.36	0.5	0.58	-	-	0.42	-	0.2	0.31	0.5	0.27	0.4	-	0.33	0.24	0.63	-	0.5	0.44	0.4	-	0.36	0.33	0.3	-	0.47	0.55	0.4
chr1	10456433	+	ALU	AL139424.2	ncRNA_exonic	yes	56	28	0.37	0.18	0.19	3.33093e-08	1.27922e-07	-	-	-	-	-	-	-	-	-	-	0.25	0.33	-	-	-	-	0.58	0.36	0.25	0.45	-	0.62	0.25	0.38	0.3	-	0.4	-	-	0.33	0.58	0.41	-	-	-	-
chr2	96482619	-	Rep non-Alu	LINC00342	ncRNA_exonic	yes	112	58	0.19	0	0.19	4.89586e-17	9.23741e-16	0.39	0.11	-	0.24	0.16	0.23	0.26	-	-	0.21	0.29	0.15	0.12	0.25	0.2	0.21	0.23	0	0.17	-	0.18	0.13	0.17	0.37	0.16	0.21	0	0.25	-	0.23	0.21	0.19	0.06	0.2	-	0.32
chr4	772958	-	ALU	AC139887.2	ncRNA_intronic	yes	21	25	0.31	0.12	0.19	1.29414e-06	3.87381e-06	-	-	-	-	-	-	0.36	-	-	-	-	-	-	-	-	0.55	-	-	-	-	-	0.5	-	-	0.5	-	-	0.21	-	-	-	-	-	0.31	-	-
chr8	22113955	+	ALU	AC105206.2	ncRNA_intronic	yes	25	51	0.45	0.26	0.19	6.74658e-05	0.000150691	-	-	0.5	-	-	-	-	-	-	-	0.75	-	-	-	-	-	0.5	-	-	-	-	0.18	-	-	-	-	0.6	0.17	-	-	0.45	-	-	0.4	-	-
chr15	40980773	-	ALU	RAD51-AS1	ncRNA_intronic	yes	40	33	0.19	0	0.19	2.81568e-10	1.66905e-09	0.44	0.18	-	-	0.18	-	-	-	-	0.23	0.18	0.18	-	0.21	-	-	0.33	-	-	0.25	-	-	-	-	-	0.18	-	-	-	0.14	-	-	-	-	-	-
chr15	50655856	+	ALU	GABPB1-AS1	ncRNA_exonic	yes	13	21	0.27	0.08	0.19	0.000105753	0.000228086	0.62	-	-	-	-	-	-	-	-	-	-	-	-	0.09	-	-	-	-	-	-	-	-	-	-	-	-	-	-	-	-	-	0.45	-	-	-	-
chr15	50658852	+	ALU	GABPB1-AS1	ncRNA_exonic	yes	24	32	0.26	0.07	0.19	3.46893e-08	1.32799e-07	0.4	-	-	-	-	-	-	-	-	-	-	-	-	0.33	-	-	-	-	0.3	-	-	-	-	-	-	-	-	-	-	0.3	-	0.42	-	0.18	-	-
chr22	20055150	+	ALU	AC006547.1	ncRNA_intronic	yes	123	82	0.5	0.31	0.19	5.89349e-21	2.14144e-19	0.76	0.6	0.5	0.58	0.61	0.46	0.76	0.66	0.48	0.31	0.58	0.41	0.5	-	0.41	0.56	0.47	0.81	0.61	0.27	-	0.48	0.47	0.62	0.48	0.54	0.29	0.57	-	0.52	0.38	0.35	-	0.42	0.4	0.56
chrX	73417161	-	Rep non-Alu	FTX	ncRNA_exonic	yes	123	93	0.19	0	0.19	1.89093e-30	3.84804e-28	0.17	0.1	0.17	0.32	0.21	0.3	0.27	-	0.16	0.15	0.14	0.1	0.17	0.28	0.19	0.17	0.29	0.09	0.32	0.14	0.28	0.23	0.2	0.15	0.26	0.24	0.04	0.21	-	0.26	0.12	0.29	0.21	0.16	0.26	0.18
chrX	73419801	-	Rep non-Alu	FTX	ncRNA_exonic	yes	53	36	0.19	0	0.19	1.33309e-09	7.01523e-09	-	-	-	0.2	-	0.23	0	-	0.36	-	0.33	-	-	-	-	-	0.23	-	0.3	-	0.11	-	0.13	-	0.2	0.19	-	-	-	0.1	-	0.18	-	-	-	0.24
chrX	73421672	-	Rep non-Alu	FTX	ncRNA_exonic	yes	33	55	0.33	0.14	0.19	1.94133e-06	5.61057e-06	-	-	-	0.38	0	-	-	-	0.36	-	0.17	-	-	-	-	-	0.29	-	-	-	0.31	0.5	-	-	-	0.25	-	-	-	-	-	-	0.23	0.67	-	0.21
chrX	73443286	-	ALU	FTX	ncRNA_intronic	yes	14	17	0.19	0	0.19	7.52303e-06	1.96796e-05	-	0.1	-	-	-	-	-	-	-	-	-	-	-	-	-	-	-	-	-	-	-	-	-	-	-	-	-	-	-	-	-	-	-	-	0.36	-
chrX	73485303	-	ALU	FTX	ncRNA_intronic	yes	15	71	0.3	0.11	0.19	2.22976e-08	8.90251e-08	-	-	-	-	-	-	-	-	-	0.3	-	-	-	-	-	-	-	-	-	-	0.18	-	-	-	-	-	0.29	-	-	-	0.29	-	0.36	-	-	-
chrX	73485356	-	ALU	FTX	ncRNA_intronic	yes	21	66	0.19	0	0.19	8.3745e-11	5.64282e-10	0.4	0.2	-	-	-	-	-	-	-	0.23	-	-	-	-	-	-	-	-	-	-	0.15	-	-	-	-	-	-	-	-	-	0.12	-	-	-	-	0
chrX	73486314	-	ALU	FTX	ncRNA_intronic	yes	60	81	0.19	0	0.19	4.70901e-21	1.77584e-19	-	0.26	0.25	0.2	0.36	-	-	-	-	0.15	0.11	-	0.09	-	-	0.33	0.27	0	-	-	0.29	0.2	-	-	0.25	-	0.19	-	-	-	0.13	0.46	0.23	-	0.12	0.23
chr1	10456075	+	ALU	AL139424.2	ncRNA_exonic	yes	67	39	0.29	0.1	0.19	2.97458e-10	1.74766e-09	0.33	-	0.5	-	-	0.3	-	0.36	0.18	0.3	0.21	-	-	-	-	-	0.17	0.36	0.43	0.14	-	0.23	0.27	-	0.18	-	0.31	0.2	-	-	0.15	0.29	-	-	-	-
chr15	50658991	+	ALU	GABPB1-AS1	ncRNA_exonic	yes	27	47	0.36	0.17	0.19	1.17676e-08	4.9844e-08	0.55	-	-	0.27	-	-	-	-	-	-	-	-	-	0.57	-	-	-	-	-	-	-	-	-	-	-	-	-	-	-	-	-	0.8	-	0.59	-	-
chr1	119693495	+	ALU	WARS2-AS1	ncRNA_exonic	yes	48	118	0.395	0.21	0.185	2.39466e-11	1.77043e-10	0.5	0.32	0.5	-	-	-	0.45	-	-	-	0.46	-	-	-	0	-	0.5	-	-	0.5	-	0.4	0.38	-	0.2	-	-	-	-	-	-	0.3	-	0.46	-	-
chr4	771471	-	ALU	AC139887.2	ncRNA_intronic	yes	60	44	0.5	0.315	0.185	1.675e-07	5.78252e-07	0.41	0.6	-	-	0.6	-	-	0.47	0.4	0.57	-	-	-	-	0.42	0.43	-	-	-	-	0.3	0.43	-	-	-	0.4	0.43	0.54	-	0.36	0.14	0.5	-	0.43	-	0.64
chr15	40980624	-	ALU	RAD51-AS1	ncRNA_intronic	yes	54	22	0.515	0.33	0.185	3.50094e-06	9.73497e-06	0.8	0.54	-	-	0.45	-	0.7	-	-	0.33	0.5	-	-	0.67	-	0.79	0.5	-	-	-	-	0.5	-	-	-	-	0.33	0.7	-	-	-	-	0.4	0.17	-	0.73
chr15	50659009	+	ALU	GABPB1-AS1	ncRNA_exonic	yes	38	66	0.455	0.27	0.185	2.40081e-11	1.77043e-10	0.75	-	-	0.3	0.4	-	-	-	-	-	-	-	-	0.7	-	-	-	-	-	-	-	-	-	0.46	-	-	-	-	-	0.42	0.64	0.45	0.33	0.5	-	0.3
chr1	10456182	+	ALU	AL139424.2	ncRNA_exonic	yes	83	29	0.54	0.36	0.18	1.82968e-09	9.0434e-09	0.71	0.62	-	0.45	-	0.44	-	-	-	0.5	0.64	0.7	-	0.77	-	-	0.8	0.5	0.79	0.72	-	-	0.18	0.6	0.5	0.6	0.71	-	-	0.55	0.36	-	-	0.53	-	-
chr19	58520276	+	ALU	AC008969.1	ncRNA_exonic	yes	10	37	1	0.82	0.18	0.00408236	0.00644316	1	-	-	-	-	-	-	-	-	-	-	-	-	-	-	-	-	-	-	-	-	-	-	-	-	-	1	-	-	-	-	-	-	-	-	-
chr15	50660962	+	ALU	GABPB1-AS1	ncRNA_exonic	yes	33	35	0.39	0.21	0.18	2.77081e-07	9.12576e-07	-	0.33	-	-	-	-	-	-	-	0.36	0.27	-	-	0.33	-	-	-	-	-	-	-	-	-	-	-	-	-	-	-	0.5	-	-	0.18	-	-	-
chrX	73486320	-	ALU	FTX	ncRNA_intronic	yes	69	82	0.27	0.09	0.18	6.44935e-20	2.05191e-18	-	0.3	0.45	-	0.15	-	-	0.5	-	0.12	0.28	-	-	-	-	0.21	0.36	0.36	-	-	0.18	0.36	0.2	-	0.45	-	0	-	-	-	0.26	0.31	0.3	-	0.25	0.38
chr1	10456235	+	ALU	AL139424.2	ncRNA_exonic	yes	51	27	0.18	0	0.18	2.52775e-07	8.38938e-07	0.2	0	-	-	-	-	-	-	0.33	-	-	0	-	0.44	-	-	0	0.14	0.25	0.27	-	-	-	-	-	0.36	0	-	-	0.36	0.18	-	-	0.11	-	-
chr1	10456254	+	ALU	AL139424.2	ncRNA_exonic	yes	52	26	0.18	0	0.18	2.09011e-11	1.58778e-10	0.17	0.14	-	0.3	-	-	-	-	0.12	-	-	0.38	-	0.2	-	-	-	0.27	0.29	0.17	-	-	0	-	-	0.29	0.18	-	-	-	0.23	-	-	-	-	-
chr4	39537082	+	ALU	UGDH-AS1	ncRNA_intronic	yes	19	53	0.18	0	0.18	0.000209104	0.000427446	-	-	-	-	-	-	-	-	-	-	-	-	-	-	-	-	-	0.2	-	-	-	-	-	-	-	-	0.18	0.36	-	-	-	-	-	0.18	-	-
chr7	1202355	+	ALU	AC091729.3	ncRNA_exonic	yes	14	52	0.18	0	0.18	5.43345e-08	2.01009e-07	-	-	-	-	-	0.18	-	-	-	-	-	-	-	-	0.2	-	-	-	-	-	-	0.12	-	-	-	0.15	-	-	-	-	-	-	-	-	-	-
chr9	130874145	-	ALU	SLC25A25-AS1	ncRNA_exonic	yes	75	30	0.31	0.13	0.18	9.83573e-11	6.54714e-10	0.3	0.25	0.55	-	-	-	0.2	-	-	0.22	0.17	0.45	-	0.33	0.31	-	0.44	0.52	0.18	-	-	0.21	0.15	-	0.26	-	0.1	0.22	-	0.17	-	-	0.4	0.23	-	0.29
chr9	132109563	+	ALU	LINC01503	ncRNA_exonic	yes	63	100	0.25	0.07	0.18	5.82603e-18	1.32114e-16	0.05	0.23	0.08	-	-	-	0.27	-	0	-	0.11	0.2	0.15	-	0.13	0	-	-	0.43	0.4	-	-	0.43	0.29	-	-	-	0.29	-	0.25	-	-	-	-	0.36	-
chr9	132268997	+	ALU	LINC00963	ncRNA_exonic	yes	15	114	0.6	0.42	0.18	0.0001121	0.000240755	-	-	-	-	0.55	-	-	-	-	-	-	-	0.91	0.75	-	-	-	-	-	-	-	0.7	0.3	-	-	-	0.55	-	-	-	-	-	0.54	-	-	0.9
chr9	140511613	-	ALU	ARRDC1-AS1	ncRNA_exonic	yes	11	23	0.18	0	0.18	0.00752554	0.0112167	-	-	-	-	-	-	-	-	-	-	0.18	-	-	-	-	-	-	-	-	-	-	-	-	-	-	-	0.11	-	-	-	-	-	-	0.2	-	-
chr11	778206	+	ALU	AP006621.3	ncRNA_exonic	yes	97	99	0.42	0.24	0.18	1.06107e-17	2.29591e-16	0.6	0.44	0.4	-	0.5	0.53	0.28	-	0.29	0.42	0.36	-	-	0.43	0.35	-	0.57	-	0.4	0.38	-	0.38	0.61	0.4	-	-	0.2	0.27	-	-	0.5	0.5	0.12	0.41	-	0.73
chr16	31462550	-	ALU	AC026471.4	ncRNA_intronic	yes	63	78	0.18	0	0.18	3.87936e-14	4.20196e-13	0.45	-	-	-	0.33	-	-	-	-	-	-	-	-	0	-	0.33	-	0.36	0.27	-	-	0.22	0.17	0.27	0.2	-	0.1	-	-	0	0	-	0.17	-	-	0.18
chr16	74341731	-	ALU	AC009120.2	ncRNA_exonic	yes	41	44	0.18	0	0.18	2.80186e-08	1.09211e-07	-	0	-	0.18	-	-	-	-	-	0.31	-	-	-	-	-	0.2	0.14	-	-	-	-	0.17	0	0.15	-	0.25	0.18	-	-	-	-	-	0.18	0.17	-	0.2
chr16	74342612	-	ALU	AC009120.2	ncRNA_exonic	yes	25	24	0.18	0	0.18	4.18111e-06	1.14082e-05	-	-	-	-	-	-	-	-	-	-	0.2	-	-	-	-	-	-	-	-	-	-	0	-	-	-	-	-	-	-	-	-	0	0.13	-	-	0.17
chr19	20718470	-	ALU	AC008554.1	ncRNA_intronic	yes	13	23	0.36	0.18	0.18	1.89183e-05	4.59193e-05	0.64	-	-	-	-	-	-	-	-	-	0.31	-	-	-	-	-	-	-	-	-	-	-	0.36	-	-	-	-	-	-	-	-	-	-	-	-	-
chr19	57816390	+	ALU	AC005261.1	ncRNA_exonic	yes	39	65	0.18	0	0.18	1.46121e-10	9.34767e-10	-	0.25	0.18	-	-	-	-	-	-	0.27	0.18	0.15	-	-	-	-	-	-	0.13	-	-	-	-	-	-	-	-	0	-	0.2	-	-	-	0.17	-	-
chrX	73421668	-	Rep non-Alu	FTX	ncRNA_exonic	yes	24	46	0.18	0	0.18	5.04488e-10	2.80367e-09	-	-	-	0.15	-	-	-	-	-	-	0	-	-	-	-	-	0.31	-	-	-	0.18	0.2	-	-	-	0.42	0	-	-	-	-	-	0	0.36	-	-
chrX	73421817	-	Rep non-Alu	FTX	ncRNA_exonic	yes	23	56	0.18	0	0.18	1.81168e-11	1.3854e-10	0.3	-	-	-	-	-	-	-	-	-	0.15	-	-	-	-	-	-	-	-	0.2	0.15	-	-	-	-	0.37	-	-	-	-	-	0.17	-	0.2	-	0
chrX	73443315	-	ALU	FTX	ncRNA_intronic	yes	21	20	0.18	0	0.18	7.33517e-07	2.26428e-06	-	0.23	-	-	-	-	-	-	-	-	-	-	0.17	-	-	-	-	-	-	-	-	-	-	-	-	-	0	-	-	-	-	-	-	-	0	-
chr14	101317814	+	NONREP	MEG3	ncRNA_exonic	yes	120	10	0.2	0.025	0.175	3.7274e-05	8.66927e-05	0.27	-	0.64	0.19	0.22	0.27	0.19	0.23	0.15	0.14	0.04	0.42	0.23	0.36	0.12	0.1	0.27	0.15	0.18	0.28	-	0.15	0.22	0.14	0.12	0.22	-	0.13	-	0.24	0.06	0.29	0.25	0.23	0.26	0.24
chr3	101410169	+	ALU	AC084198.4	ncRNA_intronic	yes	10	12	0.175	0	0.175	0.235363	0.25987	-	-	-	-	-	-	-	-	-	-	-	-	-	-	-	-	-	0.2	-	-	-	0	-	-	-	-	-	-	-	-	0.18	-	-	-	0.2	-
chr4	772838	-	ALU	AC139887.2	ncRNA_intronic	yes	18	43	0.175	0	0.175	1.86022e-07	6.35396e-07	0.18	-	-	-	-	-	-	-	-	-	0	-	-	-	-	-	-	-	-	0.18	-	0.3	-	0.2	-	-	-	0.19	-	-	-	-	-	-	-	-
chr4	773344	-	ALU	AC139887.2	ncRNA_intronic	yes	12	25	0.175	0	0.175	0.000651475	0.00120363	-	-	-	-	-	-	-	-	-	-	0.24	-	-	-	-	-	-	-	-	-	-	-	-	-	-	-	-	0.18	-	-	-	-	-	0.27	-	-
chr14	101318040	+	NONREP	MEG3	ncRNA_exonic	yes	124	18	0.21	0.035	0.175	9.40881e-08	3.37302e-07	0.25	0.26	0.42	0.2	0.14	0.34	0.2	0.26	0.19	0.28	0.06	0.4	0.19	-	0.12	0.09	0.2	0.26	0.2	0.2	0.12	0.12	0.24	0.13	0.19	0.22	-	0.16	-	0.29	0.1	0.3	0.5	-	0.33	0.29
chr16	74341580	-	ALU	AC009120.2	ncRNA_exonic	yes	44	36	0.175	0	0.175	1.55891e-11	1.21227e-10	0.17	-	-	-	-	-	-	-	0	-	0.25	-	-	0.14	-	-	-	-	-	-	-	-	0.18	0.25	-	0.19	-	-	-	-	-	-	0	0.16	-	0.2
chr22	45529421	-	ALU	NUP50-DT	ncRNA_exonic	-	26	25	0.175	0	0.175	0.000916339	0.00166577	0.23	-	-	0	-	-	-	-	-	-	-	-	-	-	-	-	0	-	0.17	-	-	0	0.18	-	-	-	-	0.33	-	-	0.19	-	-	-	-	-
chrX	73485332	-	ALU	FTX	ncRNA_intronic	yes	16	83	0.365	0.19	0.175	1.38781e-07	4.91326e-07	-	0.45	-	-	-	-	-	-	-	0.27	-	-	-	-	-	-	-	-	-	-	0.36	-	-	-	-	-	0.14	-	-	-	0.62	-	-	-	-	-
chrX	73485942	-	ALU	FTX	ncRNA_intronic	yes	40	91	0.175	0	0.175	5.0922e-19	1.3495e-17	-	0.06	-	-	0.25	-	-	-	-	0	-	-	-	-	-	0.21	-	-	-	-	0	-	-	-	-	-	0	-	-	-	0	-	0.24	-	0.24	0.17
chrX	73486002	-	ALU	FTX	ncRNA_intronic	yes	24	52	0.175	0	0.175	1.6381e-09	8.3476e-09	0	0.17	0.3	-	-	-	-	-	-	-	-	-	0	-	-	-	-	-	-	-	0.15	-	-	-	-	-	0	-	-	-	0	-	-	-	-	-
chr6	42910218	+	Rep non-Alu	AL035587.1	ncRNA_intronic	yes	56	87	0.92	0.75	0.17	5.71257e-12	4.88469e-11	-	-	-	-	-	-	0.7	-	-	-	-	-	-	-	0.73	0.93	0.95	-	1	-	-	0.83	1	-	-	1	-	0.75	-	-	0.91	-	-	0.82	-	-
chr15	50660580	+	ALU	GABPB1-AS1	ncRNA_exonic	yes	48	45	0.28	0.11	0.17	1.48577e-11	1.17583e-10	0.27	-	-	-	-	-	0	-	-	-	0.17	-	-	0.2	-	-	-	-	-	-	-	-	0.31	-	-	0.31	-	-	-	0.14	0.36	0.36	0.18	0.43	-	0.55
chr16	31463513	-	ALU	AC026471.4	ncRNA_intronic	yes	15	50	0.79	0.62	0.17	0.00144913	0.00250461	-	-	-	-	-	-	-	-	-	-	-	-	-	-	-	-	-	-	-	-	-	0.83	-	-	-	-	0.83	-	-	-	-	-	0.67	0.5	-	-
chr1	10455822	+	ALU	AL139424.2	ncRNA_exonic	yes	57	32	0.27	0.1	0.17	2.16966e-09	1.05193e-08	0.21	-	-	-	-	0.46	-	-	-	0	-	-	-	0.23	0.18	-	0.38	-	-	0.14	-	0.24	0.27	-	-	0.4	0.12	-	-	-	0.36	-	0.27	0.33	-	-
chr1	10456367	+	ALU	AL139424.2	ncRNA_exonic	yes	60	32	0.17	0	0.17	1.17658e-12	1.10206e-11	0.17	-	-	-	0	-	-	0.3	0.31	-	0.17	-	-	0.14	-	-	0.19	0.12	0.12	0.2	-	-	0.18	-	-	0.25	0.15	-	-	-	0.21	0.27	-	-	-	-
chr1	10456742	+	ALU	AL139424.2	ncRNA_intronic	yes	93	40	0.17	0	0.17	6.2556e-11	4.39495e-10	0.27	0.09	0.25	-	0.17	0.11	0.28	0.24	0.13	-	0.18	0.14	-	-	-	0	0	0.2	0.14	0.21	-	0.24	0.3	0.24	0.35	0.17	-	0.12	-	0.24	0.11	0.2	0.23	0.11	-	-
chr1	16791886	-	ALU	LINC01772	ncRNA_intronic	yes	29	14	0.17	0	0.17	0.00062976	0.00116563	0.21	-	-	-	-	-	-	-	-	0.33	0	-	-	-	-	-	-	-	-	-	-	0	-	-	0	-	0	-	-	-	0	-	-	0	-	-
chr2	219121462	+	ALU	AC021016.1	ncRNA_exonic	yes	44	13	0.17	0	0.17	0.0189033	0.0260048	-	-	-	0	0.3	-	0	-	0.12	-	-	-	-	0.18	0	-	0.15	-	-	-	-	0.3	-	0.27	0.13	-	-	-	-	-	-	0	-	-	-	0
chr4	773316	-	ALU	AC139887.2	ncRNA_intronic	yes	13	15	0.17	0	0.17	0.00038895	0.000749907	0.5	-	-	-	-	-	-	-	-	-	0.12	-	-	-	-	-	-	-	-	-	-	-	-	-	-	-	-	0	-	-	-	-	-	0.2	-	-
chr4	174247079	-	ALU	AC097534.1	ncRNA_intronic	yes	23	13	0.17	0	0.17	0.0192353	0.0263903	-	0.17	0.24	-	-	-	-	-	-	-	-	0	-	-	0.18	-	-	-	-	0.15	-	-	0.36	0.27	0	-	-	-	-	-	-	-	-	-	-	-
chr6	42909309	+	ALU	AL035587.1	ncRNA_exonic	yes	23	78	0.17	0	0.17	1.16737e-05	2.94817e-05	-	-	-	-	-	-	-	-	-	-	0	-	-	0.18	-	0	-	-	0.27	-	-	-	0	-	-	-	-	-	-	-	-	-	-	-	-	0.18
chr6	44059275	-	ALU	AL109615.4	ncRNA_exonic	yes	27	15	0.17	0	0.17	0.00490314	0.00760883	0.31	0.14	0.27	-	-	-	-	-	0.25	-	0.33	0.4	-	-	-	0	-	-	-	-	-	-	-	-	-	-	-	-	-	0.27	-	-	-	0.14	-	-
chr9	37510295	+	ALU	AL513165.1	ncRNA_exonic	yes	15	62	0.17	0	0.17	0.00210964	0.00352646	0.27	-	-	-	0	-	-	-	-	-	0.17	-	0	-	-	-	-	0	-	-	-	-	-	-	-	-	-	-	-	-	-	-	-	0.2	-	0.2
chr11	778239	+	ALU	AP006621.3	ncRNA_exonic	yes	45	22	0.17	0	0.17	0.000146541	0.000306322	0.21	0.18	-	-	-	-	0.2	-	0.17	-	0.14	-	-	0.45	0.21	-	0.09	-	-	-	-	0.11	0.2	0.29	-	-	-	-	-	-	-	0.13	-	0	-	-
chr11	778263	+	ALU	AP006621.3	ncRNA_exonic	yes	62	38	0.4	0.23	0.17	9.59962e-09	4.10622e-08	0.63	0.28	-	-	0.54	0.4	-	-	0.42	-	0.26	-	-	0.64	0.28	-	0.42	-	-	0.58	-	0.26	0.5	0.62	-	0.42	-	-	-	-	-	0.17	0.46	0.6	-	-
chr13	45966714	+	ALU	TPT1-AS1	ncRNA_exonic	yes	53	16	0.17	0	0.17	1.05841e-06	3.21155e-06	-	-	-	-	0	-	-	-	-	-	0.12	-	-	-	-	0.18	0.33	0.22	-	-	-	0.29	0.24	-	0.3	-	0.2	-	-	-	-	-	-	0.2	-	0.12
chr16	31462553	-	ALU	AC026471.4	ncRNA_intronic	yes	55	75	0.17	0	0.17	1.36791e-10	8.82696e-10	0.33	0.14	-	-	-	-	-	-	-	0	-	-	0	0	0	-	-	-	0	-	-	-	-	-	0.18	0.14	-	-	-	-	0.19	-	0	0.15	-	0
chr16	74341708	-	ALU	AC009120.2	ncRNA_exonic	yes	39	37	0.17	0	0.17	7.26217e-07	2.24641e-06	-	0	-	0.18	-	-	-	-	0.2	-	0.19	-	-	0	-	0	0.2	-	-	-	-	-	-	0	-	-	0	-	-	-	-	-	0.12	-	-	0.38
chr16	74341764	-	ALU	AC009120.2	ncRNA_exonic	yes	33	35	0.17	0	0.17	3.94992e-07	1.28881e-06	-	0	-	-	0	-	-	-	-	-	0.18	-	-	-	-	0.27	0.17	-	-	-	-	-	-	-	-	0.23	0	-	-	-	-	-	0	0.17	-	0.29
chr17	80252254	+	ALU	AC132872.1	ncRNA_exonic	yes	122	80	0.32	0.15	0.17	8.49176e-20	2.61904e-18	0.49	0.29	0.46	0.41	0.35	0.45	0.32	0.19	0.39	0.2	0.29	0.14	0.16	0.36	0.29	0.26	0.38	0.4	0.32	0.3	-	0.22	0.34	0.45	0.36	0.26	0.29	0.39	-	0.15	0.28	0.42	0.39	0.33	0.2	0.29
chr19	38221431	-	NONREP	AC093227.1	ncRNA_exonic	yes	24	75	0.27	0.1	0.17	9.31782e-08	3.35257e-07	-	-	-	-	0.5	-	-	-	-	-	-	-	-	-	-	-	-	-	-	-	-	0.27	-	-	-	-	-	-	-	0.27	-	-	-	0.18	-	-
chr22	45529110	-	ALU	NUP50-DT	ncRNA_exonic	yes	61	22	0.17	0	0.17	1.70625e-06	5.01666e-06	0.2	-	0.14	0.18	-	0.14	-	-	-	-	0.12	-	0	-	0.19	0.12	-	0.23	-	-	-	-	0.33	0.2	0.11	0.38	-	0.5	-	0.3	0.12	0.15	-	-	-	-
chrX	73417090	-	Rep non-Alu	FTX	ncRNA_exonic	yes	116	94	0.17	0	0.17	1.71515e-32	4.3774e-30	0.16	0.18	-	0.21	0.24	0.37	0.29	-	0.3	0.11	0.19	0.08	0.17	0.19	0.07	0.29	0.16	0.11	0.13	0.17	0.22	-	0.22	0.28	0.1	0.19	0.04	0.19	-	0.21	0.17	0.25	0.19	0.06	0.16	0.21
chr5	131700684	-	ALU	MIR3936HG	ncRNA_exonic	yes	12	18	0.235	0.065	0.17	0.00842392	0.0124826	0.31	-	-	-	-	-	-	-	-	-	-	-	-	-	-	-	-	-	-	-	-	-	-	-	-	-	-	-	-	-	-	-	0	-	-	-
chr8	121067347	+	ALU	AC091563.1	ncRNA_intronic	yes	23	25	0.25	0.08	0.17	4.21661e-05	9.71937e-05	0.45	-	-	-	-	-	-	-	-	0.14	0.8	-	-	0.2	-	-	-	-	-	-	-	0.11	-	-	-	-	0	-	-	-	-	-	-	0.17	-	-
chr8	141516212	-	ALU	AC107375.1	ncRNA_exonic	yes	106	69	0.21	0.04	0.17	2.6332e-19	7.64954e-18	0.44	0.1	0.25	0.4	-	0.42	0.2	0	0.18	0.3	0.11	0.09	0.36	0.3	0.28	0.33	0.18	-	0.2	0.29	-	0.27	0.24	0.14	0.16	-	0.3	0.14	-	0.1	0.27	0.18	0.42	0.21	0.19	0.11
chr9	132269049	+	ALU	LINC00963	ncRNA_exonic	yes	28	100	0.29	0.12	0.17	2.13165e-10	1.31415e-09	0.2	0.25	0.18	-	0.3	-	-	-	-	-	-	-	-	-	-	0.75	-	-	-	-	-	-	0.2	-	-	-	0.16	-	-	-	-	-	0.29	-	-	-
chr12	112278192	-	ALU	MAPKAPK5-AS1	ncRNA_exonic	yes	127	147	0.24	0.07	0.17	1.81217e-41	1.84258e-38	0.19	0.07	0.2	0.2	0.26	0.23	0.16	0.15	0.31	0.17	0.16	0.31	0.14	0.21	0.21	0.14	0.26	0.2	0.23	0.24	-	0.18	0.27	0.33	0.32	0.25	0.11	0.33	-	0.35	0.29	0.29	0.24	0.26	0.16	0.17
chr15	50658844	+	ALU	GABPB1-AS1	ncRNA_exonic	yes	25	37	0.44	0.27	0.17	5.31986e-07	1.67671e-06	-	-	-	-	-	-	-	-	-	-	0.6	-	-	0.33	-	-	-	-	0.5	-	0.4	-	-	-	-	-	0.3	-	-	-	-	0.4	-	0.42	-	0.5
chr15	50659435	+	ALU	GABPB1-AS1	ncRNA_exonic	yes	18	38	0.38	0.21	0.17	0.000229667	0.000463891	0.18	-	-	-	-	-	-	-	-	-	0.58	-	-	0.5	-	-	-	-	-	-	-	-	-	-	-	-	-	-	-	-	-	-	-	-	-	-
chr19	57816158	+	ALU	AC005261.1	ncRNA_exonic	yes	56	82	0.31	0.14	0.17	1.65057e-14	1.90875e-13	0.41	0.29	0.21	0.2	-	-	-	0.33	-	-	0.24	-	-	0.26	-	-	0.14	-	0.35	-	0.36	0.15	-	-	-	-	0.13	-	-	0.4	-	-	-	0.31	-	-
chrX	73485863	-	ALU	FTX	ncRNA_intronic	yes	74	81	0.25	0.08	0.17	6.34004e-22	2.92564e-20	0.45	0.16	0.42	-	0.26	-	-	-	-	0.2	0.31	-	0.35	-	0.42	0.25	0.18	0.21	-	-	0.2	0.33	-	-	0.17	0.15	-	-	-	0.15	0.3	0.2	0.19	-	0.12	0.12
chrX	73485966	-	ALU	FTX	ncRNA_intronic	yes	37	65	0.21	0.04	0.17	2.85202e-12	2.5099e-11	-	0.16	-	-	0.33	-	-	-	-	0.13	-	-	0.37	-	-	-	-	0.18	-	-	-	0.15	-	-	-	-	0.14	-	-	-	0.19	-	0.13	-	-	-
chr1	10456462	+	ALU	AL139424.2	ncRNA_intronic	yes	80	34	0.71	0.54	0.17	9.61057e-06	2.46936e-05	0.9	-	-	-	-	-	0.82	0.73	0.7	0.75	0.43	0.79	-	0.59	-	-	0.8	0.73	0.71	0.59	-	0.64	0.52	0.71	0.73	-	0.87	-	-	0.67	0.82	0.65	-	0.4	-	-
chr7	130629624	-	NONREP	LINC-PINT	ncRNA_exonic	yes	129	145	0.94	0.77	0.17	5.00888e-28	5.66687e-26	0.96	0.95	0.85	0.94	0.91	0.99	0.97	0.67	0.98	0.92	0.91	0.95	0.97	0.76	0.94	0.96	0.95	0.93	0.95	0.98	0.82	0.86	1	0.94	0.93	0.96	0.58	0.94	-	0.9	0.97	0.94	0.88	0.9	0.88	0.95
chr1	10456373	+	ALU	AL139424.2	ncRNA_exonic	yes	70	39	0.165	0	0.165	3.18799e-10	1.84513e-09	0.25	0.24	-	-	0	-	-	-	0.33	-	0.18	-	-	0	-	-	0.25	0.4	0.17	0.31	-	0.14	0.11	0.23	0.12	-	0.1	-	-	0	0.11	0.17	-	0.19	-	-
chr3	101410167	+	ALU	AC084198.4	ncRNA_intronic	yes	13	14	0.4	0.235	0.165	0.00703546	0.0105792	-	0.4	-	-	-	-	-	-	-	-	-	-	-	-	-	-	-	0.45	-	-	-	0.33	-	-	-	-	0.27	-	-	-	-	-	-	-	0.7	-
chr5	131700715	-	ALU	MIR3936HG	ncRNA_exonic	yes	26	22	0.165	0	0.165	7.04913e-05	0.000157044	-	-	-	-	-	-	0	-	-	-	0.15	-	-	-	-	-	-	-	0	-	-	-	-	-	-	-	-	-	-	0.18	-	-	-	-	-	-
chr1	10456528	+	ALU	AL139424.2	ncRNA_intronic	yes	76	26	0.31	0.145	0.165	8.70715e-07	2.6627e-06	0.3	0.18	-	-	-	0.5	0.27	0.36	0.5	-	0.33	-	-	0.4	0.36	-	0.31	0.35	0.4	0.27	-	0.13	0.15	0.62	0.45	-	0.3	-	-	0.2	0.29	0.21	-	0.2	-	-
chr15	50657951	+	ALU	GABPB1-AS1	ncRNA_exonic	yes	12	21	0.235	0.07	0.165	9.79229e-05	0.000212499	0.29	-	-	-	-	-	-	-	-	-	-	-	-	0.17	-	-	-	-	-	-	0.29	-	-	-	-	-	-	-	-	-	-	-	-	-	-	-
chr15	50662164	+	ALU	GABPB1-AS1	ncRNA_exonic	yes	92	83	0.415	0.25	0.165	1.23166e-15	1.72921e-14	0.69	0.45	-	0.35	0.12	-	0.8	0.36	-	0.35	0.29	0.28	0.52	0.47	-	0.3	0.47	0.55	0.36	-	-	0.2	0.42	0.65	0.38	0.47	0.32	0.53	-	0.47	0.53	0.35	0.38	0.62	-	0.27
chrX	73416885	-	Rep non-Alu	FTX	ncRNA_exonic	yes	122	109	0.235	0.07	0.165	1.153e-28	1.95117e-26	0.3	-	0.15	0.14	-	0.29	0.27	-	0.3	0.21	0.08	0.25	0.18	0.27	0.09	0.07	0.17	0.23	0.35	0.18	0.18	0.16	0.22	0.37	0.32	0.27	0.09	0.17	-	0.31	0.15	0.27	0.21	0.2	0.33	0.12
chr4	772568	-	ALU	AC139887.2	ncRNA_intronic	yes	25	34	0.69	0.525	0.165	0.000417626	0.000800646	-	-	-	-	-	-	-	0.79	-	-	0.58	-	-	-	-	-	-	-	-	-	-	0.64	-	-	-	-	-	1	-	-	-	-	-	0.71	-	0.6
chr1	9209078	-	ALU	MIR34AHG	ncRNA_exonic	yes	30	79	0.4	0.24	0.16	1.64452e-06	4.83919e-06	0.38	0.3	-	-	-	-	0.17	-	-	0.5	0.24	-	-	0.4	-	0.38	-	-	-	-	-	-	0.73	-	-	-	-	-	-	-	-	-	0.5	-	-	-
chr1	93803536	-	ALU	CCDC18-AS1	ncRNA_exonic	yes	70	57	0.45	0.29	0.16	3.0074e-10	1.76102e-09	0.47	0.75	0.5	-	0.44	-	-	-	0.23	0.5	0.43	-	-	0.4	-	-	-	0.45	-	-	0.3	0.56	0.5	-	-	0.45	0.37	0.73	-	0.42	-	0.44	0.5	0.41	-	-
chr7	130630031	-	NONREP	LINC-PINT	ncRNA_exonic	yes	59	50	0.28	0.12	0.16	1.51004e-12	1.38485e-11	0.31	0.15	-	-	-	-	-	-	-	-	0.13	-	-	0.38	-	-	-	-	0.17	0.4	0.29	-	0.91	0.42	-	0.26	-	-	-	-	-	-	0.3	-	-	0.47
chr1	93798770	-	ALU	CCDC18-AS1	ncRNA_intronic	yes	93	49	0.32	0.16	0.16	1.14738e-09	6.0974e-09	0.48	0.18	0.35	0.36	0.19	-	-	-	0.46	0.5	0.38	0.2	-	0.18	-	-	0.46	0.5	-	0.19	-	0.27	0.23	0.39	-	0.33	-	0.4	-	0.28	0.2	-	-	0.39	-	0.24
chr2	96907666	+	ALU	STARD7-AS1	ncRNA_exonic	yes	12	47	0.16	0	0.16	0.00572725	0.00879388	-	0	-	-	-	-	-	-	-	-	-	-	-	0	-	-	0.17	-	-	-	-	-	-	0.18	-	0.14	-	-	-	-	-	-	-	-	-	-
chr5	131701602	-	ALU	MIR3936HG	ncRNA_exonic	yes	16	30	0.16	0	0.16	0.000134052	0.000282536	-	-	-	-	0	-	-	-	-	-	-	-	-	-	0	-	-	-	-	0.17	-	-	-	-	-	-	-	-	-	-	-	-	-	-	-	-
chr7	65623082	+	ALU	AC068533.3	ncRNA_intronic	yes	12	78	0.16	0	0.16	0.0117171	0.0168475	-	-	-	-	-	-	-	-	-	-	0.15	-	-	-	-	-	-	-	-	-	-	-	-	-	-	-	-	-	-	-	0.2	-	-	-	-	-
chr10	43917432	+	ALU	AL450326.1	ncRNA_exonic	yes	27	21	0.16	0	0.16	0.00237522	0.00393166	-	-	-	-	-	0.45	-	-	0.23	-	0.21	-	-	-	-	-	-	-	-	-	-	0.1	-	-	-	-	-	-	-	0.3	-	0.15	-	-	0	-
chr19	57816957	+	ALU	AC005261.1	ncRNA_exonic	yes	100	104	0.16	0	0.16	1.62558e-22	9.21856e-21	0.26	0.1	0.11	-	-	0.1	0.29	-	0.23	0.31	0.16	0.25	0.2	-	0.13	-	0.13	-	0.32	0.12	0	0.12	0.18	0.22	0.12	0.12	0	0.11	-	0	-	0.28	-	0.2	-	0.28
chrX	73228604	-	ALU	FTX,JPX	ncRNA_exonic	-	39	32	0.16	0	0.16	3.11081e-08	1.19923e-07	0.18	0	-	-	0.2	-	-	-	-	0	0	-	-	0	0.17	-	-	-	-	-	-	-	-	-	-	0.15	-	-	-	0.2	0.2	-	-	0.31	-	0.15
chrX	73443295	-	ALU	FTX	ncRNA_intronic	yes	14	21	0.16	0	0.16	3.15459e-06	8.83388e-06	-	0.09	-	-	-	-	-	-	-	-	-	-	0.14	-	-	-	-	-	-	-	-	-	-	-	-	-	-	-	-	-	0	-	-	-	0.18	-
chrX	73485889	-	ALU	FTX	ncRNA_intronic	yes	79	101	0.31	0.15	0.16	3.76658e-16	6.09184e-15	-	0.4	0.33	-	0.23	0.3	-	-	-	0.19	0.43	-	0.39	0.5	0.36	0.28	0.6	0.6	-	-	0.33	0.11	0.42	-	0.14	0.18	0.24	-	-	0.5	0.38	0.17	0.33	0.4	0.17	0.31
chr1	19541682	-	ALU	EMC1-AS1	ncRNA_intronic	yes	82	93	0.42	0.26	0.16	1.12828e-11	9.20272e-11	0.71	0.46	-	0.45	0.29	-	-	-	0.33	-	0.68	-	0.4	-	0.21	0.4	0.44	-	0.27	0.5	-	-	0.35	0.72	-	0.36	-	0.5	-	0.43	0.25	0.38	0.5	-	-	-
chr11	778732	+	ALU	AP006621.3	ncRNA_intronic	yes	66	51	0.36	0.2	0.16	1.02704e-08	4.3872e-08	0.75	0.25	-	-	0.38	0.36	-	-	-	-	0.38	-	-	0.4	0.5	-	0.16	-	-	0.25	-	0.47	0.37	0.44	-	0.27	-	-	-	-	-	0.4	0.14	-	-	0.25
chr11	778828	+	ALU	AP006621.3	ncRNA_intronic	yes	57	23	0.36	0.2	0.16	1.34423e-05	3.31903e-05	-	0.4	-	-	0.22	0.42	-	-	0.31	0.36	0.12	-	-	-	0.42	-	0.27	-	-	0.3	-	-	0.27	0.46	-	-	-	-	-	-	-	0.18	0.36	-	-	0
chr15	50658029	+	ALU	GABPB1-AS1	ncRNA_exonic	yes	20	36	0.46	0.3	0.16	8.62313e-07	2.64312e-06	0.75	-	-	-	-	-	-	-	-	-	-	-	-	0.56	-	-	-	0.58	-	-	-	-	-	-	-	-	-	-	-	0.55	-	-	-	-	-	-
chrX	73417042	-	Rep non-Alu	FTX	ncRNA_exonic	yes	127	133	0.43	0.27	0.16	3.4424e-17	6.73446e-16	0.33	-	0.33	0.52	0.3	0.48	0.54	0.5	0.34	0.3	0.46	0.52	0.38	0.53	0.26	0.52	0.29	0.33	0.47	0.41	0.56	0.4	0.43	0.5	0.56	0.35	0.18	0.49	-	0.31	0.38	0.56	0.46	0.35	0.47	0.42
chrX	73486243	-	ALU	FTX	ncRNA_intronic	yes	48	74	0.34	0.18	0.16	2.48568e-09	1.19006e-08	0.2	0.39	0.42	-	0.45	-	-	0.69	-	0.18	-	-	0.35	-	-	0.18	-	-	-	-	0.2	-	-	-	0.4	-	0.29	-	-	-	0.33	-	-	-	0.45	-
chr11	778865	+	ALU	AP006621.3	ncRNA_intronic	yes	31	18	0.69	0.53	0.16	0.00358554	0.00571218	0.67	0.92	-	-	-	-	-	-	0.7	-	0.5	-	-	-	-	-	0.69	-	-	-	-	-	-	-	-	-	-	-	-	-	-	-	-	-	-	-
chr2	96907669	+	ALU	STARD7-AS1	ncRNA_exonic	yes	10	55	0.155	0	0.155	2.51934e-07	8.38353e-07	-	0	-	-	-	-	-	-	-	-	-	-	-	0	-	-	0.17	-	-	-	-	-	-	-	-	0.13	0	-	-	-	-	-	-	-	-	-
chr4	39534683	+	Rep non-Alu	UGDH-AS1	ncRNA_intronic	yes	21	80	0.5	0.345	0.155	0.000157551	0.000328662	-	-	-	-	-	-	-	-	-	-	-	-	-	0.7	-	-	0.5	-	-	-	-	-	-	0.33	-	0.37	-	-	-	0.36	-	-	-	-	-	0.64
chr1	16557774	-	ALU	AL109627.1	ncRNA_exonic	yes	36	32	0.155	0	0.155	0.000621479	0.0011545	0.18	-	-	-	-	-	-	-	0.13	-	0.18	-	-	-	-	-	0	0	0.14	0	-	-	-	0.17	0	0	-	0.2	-	-	-	-	-	-	-	-
chr5	131700695	-	ALU	MIR3936HG	ncRNA_exonic	yes	19	16	0.45	0.3	0.15	0.00125379	0.00221589	0.32	-	-	-	-	-	-	-	-	-	-	-	-	-	-	-	-	-	-	-	-	-	0.45	-	-	-	-	-	-	-	-	-	-	-	-	-
chr8	22113963	+	ALU	AC105206.2	ncRNA_intronic	yes	34	58	0.4	0.25	0.15	1.20977e-05	3.01907e-05	-	-	0.45	-	0.3	-	-	-	-	-	0.62	-	-	-	-	-	0.4	-	-	-	-	-	-	0.18	-	-	0.55	0.42	-	0.18	0.3	-	-	0.43	-	-
chr9	37510105	+	ALU	AL513165.1	ncRNA_intronic	yes	86	124	0.5	0.35	0.15	2.18293e-15	2.88213e-14	0.69	0.5	0.42	-	0.36	-	0.6	0.33	-	-	0.52	0.46	0.82	0.59	0.62	0.38	0.8	0.5	-	-	-	0.41	-	0.6	0.45	0.56	0.2	0.58	-	0.58	0.25	-	0.58	0.4	-	-
chr15	50658001	+	ALU	GABPB1-AS1	ncRNA_exonic	yes	21	29	0.27	0.12	0.15	1.0153e-05	2.60241e-05	0.14	-	-	-	-	-	-	-	-	-	-	-	-	0.25	-	-	-	-	-	-	0.23	-	-	-	-	-	-	-	-	-	-	-	-	-	-	0.3
chr15	50659159	+	ALU	GABPB1-AS1	ncRNA_exonic	yes	20	47	1	0.85	0.15	2.90778e-07	9.55606e-07	1	-	-	-	-	-	-	-	-	1	0.9	-	-	1	-	-	-	-	-	-	-	-	-	-	-	-	-	-	-	1	-	-	-	-	-	-
chr16	67538624	+	ALU	AC009061.2	ncRNA_exonic	yes	10	18	0.275	0.125	0.15	0.010755	0.0156185	-	-	-	-	-	-	-	-	-	-	-	-	-	-	-	0.6	-	-	-	-	-	-	-	-	-	-	0	0.3	-	-	-	-	-	-	-	-
chr18	74533331	-	ALU	ZNF236-DT	ncRNA_intronic	yes	11	11	0.4	0.25	0.15	0.00422798	0.00663187	0.4	-	-	-	-	-	-	-	-	-	0.4	-	-	-	-	-	-	-	-	-	-	-	0.36	0.62	-	0.29	-	-	-	-	-	-	-	0.29	-	-
chr1	10455894	+	ALU	AL139424.2	ncRNA_exonic	yes	19	15	0.15	0	0.15	0.0149511	0.0209933	-	-	-	-	-	0	-	-	-	-	0.18	-	-	-	-	-	-	-	-	-	-	0.17	-	-	-	-	-	-	-	-	-	-	-	0	-	-
chr1	10456450	+	ALU	AL139424.2	ncRNA_intronic	yes	63	23	0.22	0.07	0.15	2.19728e-07	7.39142e-07	-	-	-	-	-	0.25	-	-	-	0.12	0.12	-	-	0.22	-	-	0.13	0.21	0.31	0.17	-	-	0.09	0.36	-	-	-	-	-	0.13	0.12	-	-	0.42	-	-
chr3	9431282	-	ALU	THUMPD3-AS1	ncRNA_exonic	yes	76	71	0.15	0	0.15	7.52714e-09	3.33284e-08	0.29	-	-	-	0.23	0	0	-	-	0	0.29	-	-	0.17	0.15	0.26	0.36	0.12	-	-	-	0	-	0.1	-	0	0	0.3	-	-	-	-	0.06	0.16	-	0.16
chr4	771366	-	ALU	AC139887.2	ncRNA_intronic	yes	69	68	0.15	0	0.15	1.95262e-15	2.61197e-14	0.13	-	0.27	0	0.1	-	0	0	0.27	-	-	0	-	-	0.19	0.29	0.18	-	0.29	-	-	0.12	0.21	0.33	0.2	-	-	0.04	-	0	0	-	-	0	-	0.35
chr4	174247069	-	ALU	AC097534.1	ncRNA_intronic	yes	23	15	0.15	0	0.15	0.000212075	0.00043265	-	0.15	0.19	-	-	-	-	-	-	-	-	0	-	-	-	-	-	-	-	0.17	-	-	0.25	0.18	0	-	-	-	-	-	-	-	-	-	-	-
chr9	132109594	+	ALU	LINC01503	ncRNA_exonic	yes	73	99	0.15	0	0.15	3.47713e-16	5.80761e-15	0.06	-	0.08	-	0.55	0.29	0.14	0	0.27	-	0.08	0	0.18	-	-	-	-	-	0	0.13	-	-	-	-	-	-	0	0	-	0.25	0.2	-	0.09	-	-	-
chr11	778404	+	NONREP	AP006621.3	ncRNA_exonic	yes	56	44	0.15	0	0.15	2.14513e-10	1.31849e-09	-	-	-	-	0.12	-	-	-	0.32	-	0.12	-	-	-	0.17	-	0.16	-	-	0	-	0.17	0.38	0.13	-	0.14	-	0	-	-	-	0.15	0.23	0.19	-	0.18
chr11	778774	+	ALU	AP006621.3	ncRNA_intronic	yes	57	43	0.15	0	0.15	9.04496e-07	2.75531e-06	0.14	-	-	-	0.12	-	-	-	0.12	-	0.08	-	-	0.33	0.18	-	-	-	-	-	-	0	-	0.21	-	-	-	-	-	0.31	-	-	0.25	0.33	-	-
chr15	50660871	+	ALU	GABPB1-AS1	ncRNA_exonic	yes	24	38	0.15	0	0.15	7.49379e-06	1.96516e-05	-	-	-	-	-	-	-	-	-	-	0.14	-	-	0.21	-	-	-	-	-	-	-	-	-	-	-	-	0	-	-	-	-	0.25	0	0.15	-	-
chr16	31462693	-	ALU	AC026471.4	ncRNA_intronic	yes	21	47	0.3	0.15	0.15	5.98919e-06	1.60048e-05	-	0.36	-	-	0.18	-	-	-	-	-	-	0.27	-	0.27	-	-	-	-	-	-	-	-	-	-	-	-	0.19	-	-	-	-	-	-	-	-	0.4
chr16	74341577	-	ALU	AC009120.2	ncRNA_exonic	yes	57	47	0.25	0.1	0.15	1.75339e-10	1.11344e-09	0.21	-	-	-	-	-	-	-	0.33	0.3	0.18	-	-	0.5	-	-	0.17	-	-	-	-	0.15	0.5	0.21	0.21	0.27	0.17	-	-	0.36	-	-	0.24	0.2	-	0.25
chr19	58521546	+	ALU	AC008969.1	ncRNA_exonic	yes	29	75	0.15	0	0.15	1.31148e-13	1.33358e-12	0.27	0	-	0.14	-	0.1	0	-	0.3	-	-	-	-	-	-	-	-	-	-	-	-	0.12	-	0.36	-	-	0	-	-	-	0.69	-	-	-	-	-
chrX	73421735	-	Rep non-Alu	FTX	ncRNA_exonic	yes	19	59	0.15	0	0.15	1.79469e-09	8.88888e-09	-	-	-	0	0	-	-	-	-	-	0	-	-	-	-	-	-	-	-	-	0.19	0	-	-	-	0.23	-	-	-	-	-	0	-	-	-	-
chr1	1215451	+	ALU	LINC01786	ncRNA_intronic	yes	93	39	0.35	0.2	0.15	4.51839e-10	2.55631e-09	0.17	-	-	0.27	0.27	0.36	0.31	-	0.36	0.33	0.21	0.33	-	0.69	-	-	0.4	-	-	0.75	-	0.28	0.6	0.64	0.25	0.58	-	0.33	-	0.36	0.21	0.44	-	0.46	-	-
chr5	131700642	-	ALU	MIR3936HG	ncRNA_exonic	yes	23	25	0.6	0.45	0.15	0.00254818	0.00421111	0.65	-	-	-	0.5	-	-	-	-	-	0.71	-	-	-	-	-	-	-	-	-	-	-	-	-	-	-	-	-	-	-	-	-	-	-	-	-
chr15	50662178	+	ALU	GABPB1-AS1	ncRNA_exonic	yes	99	85	0.35	0.2	0.15	3.47062e-15	4.47147e-14	0.52	0.5	-	0.32	0.35	-	0.54	0.45	-	0.31	0.12	0.42	0.29	0.5	-	-	0.38	0.52	-	-	-	0.18	0.21	0.7	0.28	0.29	0.36	0.27	-	0.29	0.38	0.29	0.4	0.56	-	0.11
chrX	73417116	-	Rep non-Alu	FTX	ncRNA_exonic	yes	126	126	0.29	0.14	0.15	4.21776e-22	2.14798e-20	0.17	0.28	0.15	0.33	-	0.38	0.31	0	0.28	0.09	0.19	0.28	0.3	0.44	0.12	0.22	0.39	0.24	0.42	0.31	0.38	0.34	0.3	0.38	0.25	0.23	0.1	0.23	-	0.36	0.36	0.34	0.35	0.16	0.41	0.23
chr1	1345002	+	ALU	AL391244.2	ncRNA_exonic	yes	27	58	0.27	0.125	0.145	4.49552e-06	1.21512e-05	-	-	-	-	0.3	-	-	-	-	0.55	-	-	-	0.36	-	0.31	0.27	-	0.3	0.2	-	0.14	-	-	-	-	0.11	-	-	0.4	-	-	-	-	-	-
chr1	1345051	+	ALU	AL391244.2	ncRNA_exonic	yes	68	73	0.255	0.11	0.145	1.25573e-15	1.73335e-14	0.36	-	-	-	0.19	-	-	0.41	-	0.36	0.15	0.33	-	0.14	-	0	0.33	-	0.3	0.2	-	0.27	0.29	0.33	-	0.23	0.27	-	-	0.27	-	-	0.13	0.33	-	0.12
chr11	46876410	-	ALU	LRP4-AS1	ncRNA_intronic	yes	34	19	0.145	0	0.145	0.0507075	0.0648496	-	0.11	-	-	0.22	-	-	-	-	-	0.15	-	-	-	-	-	-	-	0.2	-	-	0.18	-	-	-	-	-	0	-	-	-	-	-	0	-	-
chr15	50660597	+	ALU	GABPB1-AS1	ncRNA_exonic	yes	49	46	0.27	0.125	0.145	4.37924e-09	2.01757e-08	0.17	-	-	-	-	-	0.36	-	-	0.27	0.25	-	-	0.4	-	-	-	0.4	0.55	-	-	-	0.31	-	-	0.23	0.15	-	-	0.27	0.36	-	-	0.29	-	-
chr15	58880126	-	ALU	AC018904.1	ncRNA_intronic	yes	16	17	0.145	0	0.145	0.00679614	0.0102496	-	-	-	-	-	-	-	-	-	-	-	-	-	-	-	0	-	-	-	-	-	-	-	-	-	-	0.18	-	-	-	0.2	-	-	-	-	-
chrX	135923145	-	ALU	AL683813.2	ncRNA_exonic	yes	13	22	0.2	0.055	0.145	0.0387894	0.0505603	-	-	-	-	-	-	-	-	-	-	0.3	-	-	-	-	-	-	-	-	-	-	-	-	-	-	-	-	-	-	-	-	-	-	-	-	-
chr1	10456074	+	ALU	AL139424.2	ncRNA_exonic	yes	61	30	0.25	0.105	0.145	6.55013e-08	2.41591e-07	0.53	-	0	-	-	0.4	-	0.5	0.18	-	-	-	-	-	-	-	0.17	0.18	0.21	0.14	-	-	0.5	-	0.3	0.4	0.38	0.3	-	-	0.21	0.5	-	0.18	-	-
chr1	10456119	+	ALU	AL139424.2	ncRNA_exonic	yes	85	40	0.29	0.145	0.145	6.81009e-10	3.72719e-09	0.24	0.21	-	-	-	0.29	-	0.31	0.24	-	-	-	-	0.4	-	-	0.45	0.3	0.29	-	-	0.23	0.35	0.13	0.18	0.19	0.31	0.3	-	0.44	0.53	0.15	-	0.29	-	-
chr11	43887734	+	ALU	AC087521.2	ncRNA_intronic	yes	40	102	0.6	0.455	0.145	8.75061e-08	3.18125e-07	-	-	-	-	0.6	-	-	-	0.5	-	0.57	-	0.83	-	-	-	-	-	-	0.4	-	0.8	0.71	-	-	0.71	-	-	-	-	-	-	0.43	-	-	-
chr16	31462667	-	ALU	AC026471.4	ncRNA_intronic	yes	12	39	0.56	0.42	0.14	0.00204768	0.00345122	-	-	-	-	-	-	-	-	-	-	-	0.8	-	-	-	-	-	-	-	-	-	-	-	-	-	-	0.56	-	-	-	-	-	-	-	-	-
chr1	10456576	+	ALU	AL139424.2	ncRNA_intronic	yes	73	41	0.14	0	0.14	7.22065e-10	3.93046e-09	-	0	-	-	-	0.14	0.13	0	-	0	-	-	-	0.09	-	0.2	0.14	0.18	0.21	0.12	-	-	0.12	0.14	-	0	0.19	0	-	0.23	-	0.21	0.31	0	-	-
chr1	229400800	-	ALU	AL162595.1	ncRNA_exonic	yes	51	61	0.14	0	0.14	0.000175132	0.000362367	0.21	-	-	-	0.25	-	-	-	0.17	0	-	-	-	-	-	-	0.14	0.12	0	-	-	0	-	0.13	-	0.17	-	-	-	0.14	-	0.15	-	0.27	-	0.25
chr2	10076840	+	ALU	AC010969.2	ncRNA_exonic	yes	60	100	0.2	0.06	0.14	8.62394e-12	7.13428e-11	-	0	0	-	-	-	-	-	-	-	0	0.25	-	0.15	-	0.13	0.23	0.2	0.42	-	-	0	-	0.27	0.15	0.29	-	0.23	-	0	0.1	-	-	-	0.2	0.21
chr4	772527	-	ALU	AC139887.2	ncRNA_intronic	yes	22	30	0.67	0.53	0.14	0.000290029	0.000574415	-	-	-	-	-	-	-	0.55	0.8	-	-	-	-	-	-	-	-	-	-	-	-	-	-	0.5	-	-	-	0.71	-	-	-	-	-	0.61	-	-
chr4	39537157	+	ALU	UGDH-AS1	ncRNA_intronic	yes	61	85	0.14	0	0.14	1.48578e-05	3.66382e-05	0.15	-	-	-	-	0.12	0.12	-	-	-	0	-	-	0.2	0	0.14	-	0.18	0.12	-	-	-	-	0.25	-	-	0	0.19	-	0.19	-	-	-	0.13	-	0.14
chr5	131701652	-	NONREP	MIR3936HG	ncRNA_exonic	yes	31	25	0.14	0	0.14	0.0267791	0.036012	0.14	-	-	-	-	-	-	-	-	-	-	-	-	0.5	-	-	-	-	0	-	-	0	-	0.2	-	0	-	-	-	0.18	-	0	-	-	-	-
chr6	42910087	+	ALU	AL035587.1	ncRNA_intronic	yes	60	80	0.14	0	0.14	2.08436e-05	5.00577e-05	-	0	-	0	0.3	-	-	-	0.17	0.12	0.07	-	-	-	-	0	0	-	-	-	-	-	-	-	-	-	-	0	-	-	0	-	-	-	-	0
chr6	42910219	+	Rep non-Alu	AL035587.1	ncRNA_intronic	yes	58	86	0.895	0.755	0.14	2.34082e-08	9.26895e-08	-	-	-	-	-	-	0.82	-	-	-	1	-	-	-	1	1	0.89	-	0.91	-	-	1	0.92	-	-	1	-	1	-	-	0.73	-	-	0.75	-	-
chr7	128169131	-	ALU	AC090114.2	ncRNA_exonic	yes	13	134	0.53	0.39	0.14	0.0188034	0.0259024	-	0.62	-	-	-	-	-	-	-	-	-	-	-	-	-	-	-	-	-	-	-	-	-	-	-	-	0.53	-	-	-	-	-	0.67	-	-	-
chr8	121067330	+	ALU	AC091563.1	ncRNA_intronic	yes	17	25	0.5	0.36	0.14	4.90726e-05	0.000111821	0.77	-	-	-	-	-	-	-	-	0.29	0.86	-	-	-	-	-	-	-	-	-	-	0.4	-	-	-	-	0.38	-	-	-	-	-	-	0.31	-	-
chr11	514477	+	ALU	AC137894.3	ncRNA_intronic	yes	56	26	0.14	0	0.14	0.00335179	0.00536497	-	0.12	-	-	0.31	-	-	-	-	-	-	-	0.27	0	-	0.13	-	0.14	0	-	-	0.12	-	-	0.13	-	0.05	-	-	0	0.2	-	0	0.2	-	0.18
chr15	50660309	+	ALU	GABPB1-AS1	ncRNA_exonic	yes	18	32	0.14	0	0.14	0.0184909	0.0255227	0.13	-	-	-	0.18	-	-	-	-	-	-	-	-	-	-	-	-	-	-	-	-	-	0	-	-	-	-	-	-	-	-	-	0.17	-	-	-
chr15	50660600	+	ALU	GABPB1-AS1	ncRNA_exonic	yes	34	44	0.28	0.14	0.14	4.09506e-07	1.32924e-06	0.18	-	-	-	-	-	-	-	-	-	0.22	-	-	0.33	-	-	-	-	-	-	-	-	0	-	-	-	-	-	-	0.29	0.27	-	-	0.27	-	-
chr15	50662054	+	ALU	GABPB1-AS1	ncRNA_exonic	yes	85	72	0.17	0.03	0.14	3.60099e-16	5.91097e-15	0.14	0.18	-	-	0.17	-	0.2	-	0.3	0.11	0.28	0.21	-	0.23	0	0.21	0	-	-	0.25	-	0.1	0.18	0.21	0.15	0.24	0.17	0.26	-	0.18	0	-	0.32	0.12	-	0.12
chr16	25271101	+	ALU	ZKSCAN2-DT	ncRNA_exonic	yes	15	14	0.14	0	0.14	0.00837058	0.0124217	0	0	-	-	-	-	-	-	-	-	-	-	-	-	-	-	-	-	-	-	-	0.14	0.13	-	-	-	0.12	-	-	-	-	-	-	0.18	-	-
chr22	20054892	+	ALU	AC006547.1	ncRNA_intronic	yes	124	67	0.25	0.11	0.14	8.0239e-16	1.20064e-14	0.5	0.22	0.16	0.19	0.19	0.11	0.18	0.33	0.35	0.26	0.37	0.14	0.12	0.36	0.3	0.23	0.17	0.27	0.25	0.21	-	0.17	0.13	0.32	0.26	0.33	0.12	0.33	-	0.35	0.17	0.24	0.24	0.13	0.33	0.17
chr22	45529565	-	ALU	NUP50-DT	ncRNA_exonic	yes	53	27	0.14	0	0.14	1.57305e-06	4.6461e-06	-	-	-	-	-	0	-	-	-	-	0.12	0.25	0	0.12	0.19	0.17	-	-	0.15	-	-	0.13	0.14	-	-	0.27	-	-	-	0.14	0.11	-	-	-	-	-
chrX	1516010	+	ALU	LINC00106	ncRNA_exonic	-	27	12	0.14	0	0.14	0.00102438	0.00183919	0	-	-	-	-	-	-	-	-	-	0	-	-	-	0.17	-	-	-	-	0.14	-	-	-	-	-	-	-	-	-	-	-	-	-	-	-	-
chrX	73485297	-	ALU	FTX	ncRNA_intronic	yes	12	68	0.39	0.25	0.14	0.00170147	0.00290134	-	-	-	-	-	-	-	-	-	0.3	-	-	-	-	-	-	-	-	-	-	0.17	-	-	-	-	-	0.24	-	-	-	0.45	-	-	-	-	-
chr1	10456601	+	ALU	AL139424.2	ncRNA_intronic	yes	87	30	1	0.865	0.135	3.17979e-10	1.84513e-09	1	1	-	-	-	1	0.94	1	-	0.92	1	-	-	1	1	1	0.94	1	1	-	-	0.95	1	0.93	-	1	1	1	-	0.91	0.95	1	1	1	-	-
chr4	771481	-	ALU	AC139887.2	ncRNA_intronic	yes	44	29	0.135	0	0.135	2.74275e-05	6.44185e-05	0	-	-	-	0	-	-	0.21	0	-	-	-	-	-	-	0.12	-	-	-	-	0	-	-	-	-	-	-	0.14	-	-	-	0.17	-	-	-	-
chr16	25271169	+	ALU	ZKSCAN2-DT	ncRNA_exonic	yes	16	10	0.135	0	0.135	0.00286037	0.00466525	0.15	-	-	-	0	-	-	-	-	-	-	-	-	-	-	0	0.17	-	-	-	-	-	-	-	-	-	0	0.18	-	-	-	-	-	0.18	-	-
chr1	93803622	-	ALU	CCDC18-AS1	ncRNA_exonic	yes	34	34	0.3	0.165	0.135	3.50607e-06	9.73619e-06	-	0.4	-	-	0.36	-	-	-	-	-	-	-	-	-	-	-	-	-	-	-	0.18	0.29	-	-	-	-	-	-	-	-	-	-	-	0.29	-	0.17
chr11	778342	+	ALU	AP006621.3	ncRNA_exonic	yes	74	60	0.415	0.28	0.135	1.83204e-06	5.32269e-06	0.86	0.29	-	-	0.47	0.56	0.5	-	0.5	-	0.25	-	-	0.47	0.4	-	0.5	-	-	0.33	-	0.42	0.47	0.36	0.23	0.28	-	-	-	-	-	0.53	0.29	0.5	-	0.2
chr11	778290	+	ALU	AP006621.3	ncRNA_exonic	yes	67	54	0.94	0.805	0.135	1.59153e-07	5.54322e-07	1	0.86	-	-	0.91	0.86	1	-	1	-	0.78	-	-	1	0.93	-	0.92	-	-	0.83	-	0.81	1	0.95	-	1	0.82	-	-	-	1	0.8	1	0.9	-	-
chr1	1215495	+	ALU	LINC01786	ncRNA_intronic	yes	17	14	0.13	0	0.13	0.0756383	0.0939022	-	-	-	-	-	-	-	-	0	-	0.12	-	-	0.12	-	-	-	-	-	-	-	-	-	-	-	-	-	-	-	-	-	-	-	-	-	-
chr1	1215518	+	ALU	LINC01786	ncRNA_intronic	yes	49	19	0.13	0	0.13	9.09021e-05	0.000198576	-	-	-	-	-	0	-	-	0	0	-	-	-	0.14	0	-	-	-	-	-	-	0.18	0	0.2	-	-	-	-	-	0	-	-	-	-	-	-
chr1	10456250	+	ALU	AL139424.2	ncRNA_exonic	yes	47	29	0.13	0	0.13	0.00391195	0.00619341	0.17	0	-	-	-	-	-	-	-	-	-	-	-	0.17	-	-	-	0	0.14	0.16	-	-	0	0.2	-	0	-	-	-	-	0.18	-	-	0.2	-	-
chr1	93803542	-	ALU	CCDC18-AS1	ncRNA_exonic	yes	51	30	0.2	0.07	0.13	4.18664e-07	1.34982e-06	0	0.3	-	-	0.22	-	-	-	-	-	-	-	-	-	-	-	-	0	-	0.4	-	0.19	0.2	-	-	-	-	0.36	-	0	-	0.13	0.3	-	-	-
chr1	119693521	+	ALU	WARS2-AS1	ncRNA_exonic	yes	33	87	0.13	0	0.13	1.78906e-07	6.15615e-07	0.17	-	0.27	-	-	-	0.17	-	-	0	0.15	-	-	-	-	-	0.2	0.36	-	-	-	0.11	-	-	0	-	0	0.2	-	-	-	-	-	-	-	-
chr5	43575786	-	ALU	NNT-AS1	ncRNA_exonic	yes	70	103	0.2	0.07	0.13	6.32897e-16	9.61782e-15	0.15	-	0.2	0.17	0	0.27	-	-	0.18	0.18	0.36	-	-	0.14	0.23	0.4	0.33	0.2	-	0.17	-	0.23	-	-	-	0.21	0.25	-	-	-	-	-	-	0.25	0.14	-
chr5	88464240	+	ALU	MEF2C-AS1	ncRNA_exonic	yes	15	17	0.25	0.12	0.13	0.00155681	0.00267708	0.38	-	-	-	-	-	-	-	-	-	-	-	-	-	0.18	-	-	0.3	-	-	-	-	-	-	-	-	-	0.4	-	-	-	-	-	-	-	0.12
chr5	180262373	+	Rep non-Alu	LINC00847	ncRNA_exonic	yes	128	152	0.45	0.32	0.13	1.21981e-23	9.55354e-22	0.64	0.45	0.47	0.35	0.56	0.39	0.44	0.48	0.48	0.55	0.37	0.55	0.5	0.58	0.5	0.56	0.57	0.54	0.64	0.43	0.54	0.38	0.53	0.5	0.42	0.35	0.51	0.36	-	0.46	0.39	0.43	0.42	0.4	0.26	0.39
chr7	128105604	+	ALU	AC010655.2,AC010655.4	ncRNA_intronic	yes	14	40	0.32	0.19	0.13	0.00309544	0.0049889	0.26	0.4	0.55	-	-	-	-	-	-	-	-	-	-	-	-	0.14	-	-	-	-	-	-	-	0.18	-	-	-	-	-	-	-	-	0.74	-	-	-
chr8	22114862	+	ALU	AC105206.2	ncRNA_intronic	yes	119	86	0.25	0.12	0.13	6.31529e-15	7.65924e-14	0.44	0.2	0.36	0.15	0.23	0.32	0.45	-	0.24	0.21	0.3	0.17	0.25	0.12	0.2	0.28	0.27	0.3	0.29	0.31	-	0.15	0.4	0.22	-	0.21	0.16	0.28	-	0.09	0.32	0.27	0.33	0.17	-	0.25
chr8	121067417	+	ALU	AC091563.1	ncRNA_intronic	yes	18	15	0.4	0.27	0.13	0.119616	0.141427	-	-	-	-	-	-	-	-	-	0.2	0.3	-	-	0.7	-	-	-	-	-	-	-	0.15	-	-	-	0.46	-	-	-	0.3	-	-	-	0.25	-	-
chr8	141516651	-	ALU	AC107375.1	ncRNA_exonic	yes	73	49	0.13	0	0.13	0.000246601	0.000496126	0.25	0.09	0.15	-	0.17	-	-	0	-	-	0	-	0.23	0.15	0.13	0	-	0	0.19	0	-	-	0.15	0.14	-	-	0.13	-	-	-	0.09	0	-	0.1	0	-
chr9	115236039	+	ALU	C9orf147	ncRNA_intronic	yes	15	36	0.13	0	0.13	0.204041	0.229265	-	-	-	-	0	-	-	-	-	-	-	-	-	-	0	-	-	-	-	-	-	-	-	-	-	-	-	-	-	-	-	-	-	-	-	-
chr9	132109555	+	ALU	LINC01503	ncRNA_exonic	yes	70	106	0.13	0	0.13	1.17031e-10	7.73416e-10	-	0	-	0.3	-	-	0.19	-	0	-	0.15	-	-	-	0	-	0	-	0.12	0.23	-	-	0.18	0.17	-	-	0.17	0.38	-	-	0	-	-	-	0.13	-
chr11	43881688	+	ALU	AC087521.2	ncRNA_intronic	yes	39	38	0.5	0.37	0.13	2.54887e-05	6.02297e-05	-	0.6	0.42	-	0.6	-	-	-	-	0.9	0.38	0.7	-	-	-	-	-	-	0.6	-	0.2	-	-	-	-	-	-	-	-	-	0.64	-	0.61	-	-	-
chr11	82802468	+	ALU	AP001767.3,RAB30-DT	ncRNA_intronic	yes	16	49	0.6	0.47	0.13	0.00593064	0.00906516	-	-	0.47	-	-	-	-	-	-	0.62	-	-	-	0.67	-	-	-	-	0.4	-	-	-	-	-	-	-	0.67	-	-	-	-	-	-	-	-	-
chr14	101317999	+	NONREP	MEG3	ncRNA_exonic	-	117	11	0.13	0	0.13	9.42052e-05	0.000204905	0.19	0.11	0.12	0.09	0.16	0.18	0.14	0.12	0.09	0.13	0.08	0.2	0.22	0.18	0.08	0.12	0.16	0.09	0.12	0.11	0.07	0.14	0.1	0.16	0.11	0.11	-	0.07	-	0.14	0.09	0.16	0.12	0.11	0.31	0.19
chr14	101318393	+	NONREP	MEG3	ncRNA_exonic	yes	116	15	0.13	0	0.13	4.31776e-08	1.61682e-07	0.13	0.17	-	0.2	0.08	0.17	0.09	0.24	0.14	0.16	0.02	0.34	0.08	0.35	0.11	0.04	0.13	0	0.16	0.17	0.05	0.08	0.22	0.14	0.05	0.19	-	0.05	-	0.16	0.11	0.18	0.21	0.12	-	0.14
chr15	25276976	+	ALU	AC124312.2,SNHG14	ncRNA_exonic	yes	83	17	0.13	0	0.13	0.00914083	0.0134471	0.19	-	0.2	0.09	-	0.09	0.31	-	0	-	0.09	0.18	-	0.21	-	-	0.11	-	0.18	0.2	0.11	0.11	0.09	0.17	0.15	0.12	-	-	-	0.15	-	0.1	-	0.1	0.18	-
chr15	40980641	-	ALU	RAD51-AS1	ncRNA_intronic	yes	59	33	0.71	0.58	0.13	6.92491e-07	2.14773e-06	0.87	0.83	-	-	0.92	-	0.58	-	-	0.77	0.91	-	-	0.78	-	0.75	0.71	-	-	-	-	0.8	-	-	-	-	0.67	1	-	0.73	-	-	0.75	0.54	-	0.73
chr15	50660665	+	ALU	GABPB1-AS1	ncRNA_exonic	yes	44	47	0.33	0.2	0.13	6.61288e-07	2.0641e-06	0.36	-	-	0.31	-	-	-	0.5	-	0.27	0.5	-	-	0.56	-	-	0.3	-	-	-	-	-	0.42	-	-	-	-	-	-	-	-	0.21	0.25	0.25	-	0.33
chr15	50662049	+	ALU	GABPB1-AS1	ncRNA_exonic	yes	82	65	0.17	0.04	0.13	1.18414e-15	1.69189e-14	0.23	0	-	0.2	0.17	-	0.25	0.2	-	0.17	0.12	0.17	0.09	0.19	0	0.25	0.12	0.36	-	0.19	-	0.11	0.17	0.24	0	0.15	0	0.15	-	-	-	0.19	0.21	0.12	-	0.17
chr19	52896455	+	ALU	ZNF528-AS1	ncRNA_intronic	yes	11	69	0.18	0.05	0.13	0.0132718	0.0188434	0.25	0.15	-	-	-	-	-	-	-	-	-	-	-	-	-	-	-	-	-	-	-	0	-	-	-	-	0.21	-	-	-	-	-	-	-	-	-
chr19	58521553	+	ALU	AC008969.1	ncRNA_exonic	yes	39	77	0.13	0	0.13	8.12349e-11	5.55828e-10	0.25	-	-	0.12	-	0.17	-	-	0	-	0.2	-	-	-	-	-	0	0.25	-	0.3	-	0	-	0.21	-	0.2	0	-	-	-	0.67	0.2	-	0	-	-
chrX	73421795	-	Rep non-Alu	FTX	ncRNA_exonic	yes	38	60	0.315	0.185	0.13	1.23367e-08	5.15284e-08	0.6	0.33	-	-	-	-	-	-	-	-	0.19	-	-	-	0.3	-	0.25	-	-	0.18	0.42	-	-	-	-	0.42	-	-	-	-	-	0.3	0.64	0.4	-	0.24
chrX	73485799	-	ALU	FTX	ncRNA_intronic	yes	32	66	0.13	0	0.13	4.52237e-07	1.43793e-06	-	0.14	0.23	-	-	-	-	-	-	0	-	-	-	-	-	-	-	-	-	-	-	-	-	-	0.3	-	0	-	-	-	-	-	0.25	0	-	-
chr15	50660656	+	ALU	GABPB1-AS1	ncRNA_exonic	yes	50	53	0.34	0.21	0.13	1.08434e-05	2.74175e-05	0.62	-	-	0.31	-	-	-	0.4	-	0.3	0.31	-	-	0.56	-	-	-	-	0.18	-	-	-	0.6	-	-	-	-	0.5	-	-	0.15	0.15	0.25	0.25	-	0.55
chr4	771586	-	ALU	AC139887.2	ncRNA_intronic	yes	41	31	0.58	0.45	0.13	0.000530092	0.000997474	0.5	-	-	-	0.6	-	-	0.43	-	0.8	0.58	-	-	-	-	0.8	0.75	-	-	-	-	-	-	-	-	0.36	0.36	0.59	-	0.53	-	-	-	0.45	-	0.73
chr22	20054891	+	ALU	AC006547.1	ncRNA_intronic	yes	124	88	0.42	0.29	0.13	6.37912e-13	6.24504e-12	0.66	0.41	0.29	0.36	0.38	0.5	0.48	0.5	0.43	0.33	0.51	0.38	0.43	0.37	0.44	0.26	0.4	0.54	0.48	0.35	-	0.29	0.44	0.6	0.3	-	0.19	0.46	-	0.38	0.44	0.45	0.27	0.34	0.42	0.24
chr4	772815	-	ALU	AC139887.2	ncRNA_intronic	yes	14	35	0.125	0	0.125	3.28096e-05	7.67595e-05	0.13	-	-	-	0	-	-	-	-	-	0.13	-	-	-	-	-	0.2	-	-	0.21	-	-	-	-	-	-	-	0	-	-	-	-	-	-	-	-
chr4	174247034	-	ALU	AC097534.1	ncRNA_intronic	yes	26	12	0.125	0	0.125	0.022438	0.0303749	0.31	0.2	0.25	-	-	-	-	-	-	-	0	0.23	-	-	-	-	0	-	-	-	-	-	-	0.13	-	-	-	-	-	-	-	-	-	-	-	-
chr19	57816951	+	ALU	AC005261.1	ncRNA_exonic	yes	82	108	0.125	0	0.125	7.2712e-21	2.55202e-19	0.12	-	-	-	-	0	0.38	0.13	-	-	0.14	0.17	-	-	0.14	0.27	0	-	0.06	0.13	-	0.23	0.17	0.19	0.25	-	-	0.25	-	0	-	-	0.12	0	-	0.25
chr6	44059236	-	ALU	AL109615.4	ncRNA_exonic	yes	64	23	0.355	0.23	0.125	7.36704e-06	1.93867e-05	0.47	0.27	0.58	-	0.4	-	0.31	-	0.6	-	0.44	0.46	0.6	-	0.29	0.27	-	0.2	-	-	-	-	0.5	-	-	-	-	0.5	-	-	-	-	-	0.58	-	-
chr2	61369048	-	ALU	AC016747.1	ncRNA_exonic	yes	12	114	0.27	0.15	0.12	0.00431192	0.00675313	-	-	-	-	-	-	-	-	-	-	0.29	-	-	0.3	-	-	-	-	-	-	-	-	-	-	-	-	0.27	-	-	-	-	-	-	-	-	-
chr22	45529503	-	ALU	NUP50-DT	ncRNA_exonic	yes	15	16	0.33	0.21	0.12	0.0988178	0.119473	-	-	-	0.38	-	-	-	-	-	-	-	-	-	-	-	0.14	0.17	-	-	-	-	-	-	-	-	-	-	-	-	-	0.42	-	-	-	-	-
chrX	73417079	-	Rep non-Alu	FTX	ncRNA_exonic	yes	125	133	0.33	0.21	0.12	4.17127e-17	8.00955e-16	0.3	0.36	0.42	0.38	0.42	0.37	0.28	0.37	0.31	0.29	0.3	0.38	-	0.39	0.16	0.21	0.35	0.31	0.38	0.35	0.42	0.32	0.41	-	0.26	0.32	-	0.38	-	0.34	0.26	0.44	0.37	0.22	0.6	0.3
chr1	10456741	+	ALU	AL139424.2	ncRNA_intronic	yes	104	41	0.23	0.11	0.12	2.71066e-12	2.41998e-11	-	0.1	0.17	-	-	0.28	0.16	0.36	-	0.15	0.17	0.29	0.18	0.1	-	0.25	0.13	0.25	0.13	0.27	-	0.1	0.17	0.21	0.15	0.33	0.12	0.13	-	0.35	0.08	0.14	0.27	0.26	-	-
chr1	10456153	+	ALU	AL139424.2	ncRNA_exonic	yes	57	17	0.12	0	0.12	0.0168309	0.0234389	0.11	0	-	0.18	-	-	0.17	-	-	-	0.22	-	-	-	0.18	-	0	0.18	0.14	-	-	-	0.18	0.17	0.21	0	0.18	0	-	0.14	-	-	-	-	-	-
chr1	10456168	+	ALU	AL139424.2	ncRNA_exonic	yes	60	27	0.12	0	0.12	2.42929e-05	5.77977e-05	0.19	-	0	0.17	-	0.13	0	-	0	0	0	-	-	0	0	0	0	0.18	0.18	0.2	-	-	0	0.17	0.12	0.17	-	-	-	0	-	0	-	-	-	-
chr1	10456218	+	ALU	AL139424.2	ncRNA_exonic	yes	85	39	0.3	0.18	0.12	1.11756e-05	2.83622e-05	0.23	0.2	-	-	-	0.29	0.27	-	0.18	-	0.23	0.31	-	0.36	0.5	-	0.18	0.25	0.42	-	-	-	0.31	0.27	0.54	0.31	0.23	-	-	0.29	0.39	-	-	0.38	-	-
chr1	10456735	+	ALU	AL139424.2	ncRNA_intronic	yes	108	43	0.31	0.19	0.12	5.55208e-09	2.52228e-08	0.33	0.12	0.36	0.4	-	0.33	0.19	0.26	0.25	0.45	0.14	0.33	-	0.32	0.27	0.31	0.38	0.32	0.14	0.38	-	0.31	0.6	0.47	0.24	0.17	0.33	0.12	-	0.29	0.42	-	0.36	0.19	-	-
chr4	771379	-	ALU	AC139887.2	ncRNA_intronic	yes	84	62	0.12	0	0.12	0.000312196	0.000613543	0.18	-	-	0.3	0.14	-	-	0.18	-	0.12	0.08	0.13	-	0	0	-	0.1	-	0.12	-	0.13	0	0	0.22	-	0.17	0.1	0.09	-	0	-	-	-	0.18	-	0.12
chr5	77655352	-	ALU	SCAMP1-AS1	ncRNA_exonic	yes	61	97	0.18	0.06	0.12	5.881e-12	4.9882e-11	0.33	0	0.21	-	-	0.18	-	-	0.36	0.11	-	-	-	-	0.18	-	-	-	0.2	-	-	-	0.18	0.18	-	0.17	0	-	-	0.19	0.2	-	0	0.15	-	0.17
chr8	10339755	+	ALU	AC104964.1	ncRNA_exonic	yes	31	20	0.12	0	0.12	2.48047e-05	5.88494e-05	-	-	-	-	-	-	-	-	-	-	0.21	-	-	-	-	-	-	-	-	0	-	-	-	0	-	0.11	-	-	-	-	-	0.14	-	-	-	-
chr8	22114009	+	ALU	AC105206.2	ncRNA_intronic	yes	57	64	0.12	0	0.12	1.40575e-09	7.39887e-09	0.14	-	0	-	0.15	-	-	-	-	-	-	-	-	-	-	0.13	0.12	-	0.2	-	-	-	0	0.27	-	-	0	-	-	0	0.11	-	-	0.15	-	-
chr10	28814655	-	ALU	WAC-AS1	ncRNA_intronic	yes	44	45	0.79	0.67	0.12	3.66866e-06	1.00975e-05	-	-	-	-	-	0.94	-	-	-	-	0.91	-	-	0.91	0.7	-	0.93	-	0.8	0.56	1	0.92	-	0.78	-	0.91	-	-	-	-	-	0.73	-	-	-	-
chr10	104211902	+	ALU	RPARP-AS1	ncRNA_exonic	yes	55	55	0.12	0	0.12	1.96008e-10	1.23165e-09	0.17	-	0.09	-	-	-	-	-	0.14	-	0.17	-	-	0.12	0.09	-	-	-	0.13	0.14	-	0	0.12	0.21	0.14	-	-	0	-	-	0	-	-	0	0.15	0.25
chr11	43882376	+	ALU	AC087521.2	ncRNA_intronic	yes	98	58	0.24	0.12	0.12	5.38447e-11	3.80336e-10	0.22	0	0.4	0.2	-	0.25	0.18	0.18	-	0.21	0.19	0.3	-	0.24	0.17	0.27	0.15	0.2	0.23	0.13	0.25	0.09	0.1	0.36	0.29	0.31	-	0.27	-	0.19	0.41	-	0.31	0.09	-	-
chr14	101317798	+	NONREP	MEG3	ncRNA_exonic	yes	114	12	0.12	0	0.12	8.77523e-05	0.00019263	0.13	0.18	-	0.05	-	0.3	0.15	-	0.1	0.3	0.03	0.37	0	0.19	0.09	-	0.19	0.12	0.12	0.14	-	0.03	0.18	0.12	0.03	0.09	-	0.14	-	0.11	0.03	0.21	0.32	0.1	0.35	0.19
chr15	40980797	-	ALU	RAD51-AS1	ncRNA_intronic	yes	37	17	0.36	0.24	0.12	0.000781079	0.00142498	0.55	-	-	-	-	-	-	-	-	0.2	-	0.42	-	0.45	-	-	0.27	0.8	-	-	-	-	0.3	-	-	-	0.18	-	-	-	-	-	-	-	-	-
chr15	50658958	+	ALU	GABPB1-AS1	ncRNA_exonic	yes	23	43	0.12	0	0.12	0.00128032	0.00224642	0	-	-	-	-	-	-	-	-	-	-	-	-	0.19	-	-	-	-	-	-	-	-	-	-	-	0	-	-	-	-	-	-	0.18	-	-	-
chr15	50660565	+	ALU	GABPB1-AS1	ncRNA_exonic	yes	39	37	0.18	0.06	0.12	8.17918e-06	2.11889e-05	0.29	-	-	-	-	-	-	-	-	-	0	0	-	0.17	-	-	0.2	-	0.18	-	-	-	0	-	-	0.15	0	-	-	0.15	-	0	-	0.27	-	0.18
chr15	50661926	+	ALU	GABPB1-AS1	ncRNA_exonic	yes	83	50	0.12	0	0.12	4.58875e-09	2.10478e-08	0.23	0	-	-	-	0.18	-	-	-	0.1	0.12	0.19	-	0.11	-	0.11	0.12	-	0.15	0.19	-	0	0.08	0.22	-	0	-	0	-	0	0.15	0.14	0	0.2	-	0.18
chr19	38221266	-	ALU	AC093227.1,AC093227.3	ncRNA_intronic	yes	15	100	0.5	0.38	0.12	0.000441225	0.000837998	-	-	-	-	-	-	-	-	-	-	-	-	-	-	-	-	-	-	-	-	-	-	-	-	-	-	0.45	-	-	-	-	-	-	-	-	-
chr19	57816219	+	ALU	AC005261.1	ncRNA_exonic	yes	41	83	0.12	0	0.12	2.20718e-09	1.06625e-08	0.12	0.11	-	-	-	-	-	0	-	0.17	-	-	-	-	0.12	0	-	-	-	-	0.1	0	-	-	-	0.17	0	-	-	-	-	0.3	-	-	-	0.18
chr19	57816293	+	ALU	AC005261.1	ncRNA_exonic	yes	49	80	0.12	0	0.12	0.000299833	0.000590387	0.12	-	0.09	-	-	-	-	-	0	-	0	-	-	0	-	-	-	0.14	0.21	-	-	0.21	-	0.19	0.15	-	0	-	-	-	-	-	-	0.14	-	-
chr19	57817021	+	ALU	AC005261.1	ncRNA_exonic	yes	100	104	0.18	0.06	0.12	3.31877e-23	2.25317e-21	0.22	0.09	0.12	-	0.18	0.16	0.1	0.13	0.25	0	0.16	-	-	0.18	0.12	0.21	0.19	-	0.12	0.24	0.33	0.11	0.38	0.2	0.17	0.35	0	0.17	-	0.33	0.13	-	0.19	0.1	-	0.29
chrX	73229771	+	ALU	FTX,JPX	ncRNA_exonic	yes	17	36	0.12	0	0.12	0.090071	0.110207	-	-	-	-	-	-	-	-	0.2	0.12	-	-	-	-	-	-	-	-	-	-	-	-	-	-	-	-	-	-	-	-	-	-	-	-	-	-
chrX	73230307	+	ALU	FTX	ncRNA_exonic	yes	12	42	0.5	0.38	0.12	0.00665483	0.0100514	-	-	-	-	0.75	-	-	-	-	0.71	-	-	-	0.54	-	-	-	-	-	-	-	-	-	-	-	-	-	-	-	0.5	-	-	-	-	-	-
chrX	73421654	-	Rep non-Alu	FTX	ncRNA_exonic	yes	23	59	0.12	0	0.12	2.09034e-10	1.29733e-09	-	0	-	0.12	-	-	-	-	-	-	0	-	-	-	-	-	0.18	-	-	0.2	-	-	-	-	-	-	0	-	-	-	-	0	0.18	0	-	-
chrX	73486342	-	ALU	FTX	ncRNA_intronic	yes	60	70	0.18	0.06	0.12	2.08813e-12	1.88285e-11	0.2	0.17	-	-	-	-	-	-	-	0.32	0.13	-	0.21	-	-	-	0.18	0.23	-	-	0.17	0.14	-	-	0.24	-	0.09	-	-	0.23	0.09	0	0.16	-	-	0.4
chr15	50662169	+	ALU	GABPB1-AS1	ncRNA_exonic	yes	94	82	0.325	0.21	0.115	2.53784e-14	2.9053e-13	0.54	0.36	-	0.26	0.11	-	0.55	0.33	-	0.29	0.32	0.39	0.23	0.33	-	-	0.25	0.59	0.36	0.4	-	0.29	0.24	0.72	0.25	0.25	0.15	0.38	-	0.48	0.43	0.38	-	0.48	-	0.15
chr19	57817026	+	ALU	AC005261.1	ncRNA_exonic	yes	82	110	0.145	0.03	0.115	1.4448e-17	2.99167e-16	0.08	0	0.15	-	-	0.12	0.18	-	0.36	-	0.14	-	-	0.16	-	0	0.17	0	0.12	0.13	-	-	0.23	0.29	-	0.29	0	0.13	-	0.14	0.14	0.11	0.19	-	-	0.24
chr11	43882330	+	ALU	AC087521.2	ncRNA_intronic	yes	108	71	0.615	0.5	0.115	0.000279848	0.000557505	0.73	0.81	0.72	0.79	0.38	0.5	0.47	0.54	-	0.69	0.61	0.73	0.44	0.73	0.45	0.53	0.69	0.73	0.71	0.38	0.4	0.5	0.5	-	0.59	0.45	0.59	0.73	-	0.7	0.6	-	0.45	0.68	-	0.5
chr15	40980750	-	ALU	RAD51-AS1	ncRNA_intronic	yes	26	21	0.115	0	0.115	0.0190741	0.0262044	-	-	-	-	-	-	-	-	-	0	-	-	-	0.11	-	-	0.16	0.23	-	-	-	0	0	-	-	-	-	-	-	-	-	-	-	-	-	-
chrX	1515983	+	ALU	LINC00106	ncRNA_exonic	-	31	10	0.7	0.585	0.115	0.050389	0.0645233	0.5	-	-	-	-	-	-	-	-	-	0.72	-	-	-	0.73	-	-	-	-	0.82	-	-	-	0.76	-	-	-	-	-	0.5	-	-	-	-	-	0.5
chrX	73421615	-	Rep non-Alu	FTX	ncRNA_exonic	yes	30	64	0.115	0	0.115	5.38408e-10	2.97654e-09	-	0	-	-	-	-	-	-	0.2	-	0.12	-	-	-	-	-	-	-	-	-	0.29	-	0	-	-	-	0	-	-	-	-	0.18	0	-	-	0.23
chr4	774074	-	ALU	AC139887.2	ncRNA_exonic	yes	12	17	0.345	0.23	0.115	0.0394864	0.051403	-	-	-	-	-	-	-	-	-	-	-	-	-	-	-	-	0.27	-	-	-	-	-	-	-	-	-	-	0.36	-	-	-	-	-	0.2	-	-
chr1	16791366	-	ALU	LINC01772	ncRNA_intronic	yes	16	11	0.3	0.19	0.11	0.00280135	0.00459223	-	0.21	-	-	-	-	-	-	-	0.5	0.14	-	-	-	-	0.25	-	-	-	-	-	-	-	-	-	0.2	-	-	-	-	-	-	-	-	-	-
chr11	46877061	-	ALU	LRP4-AS1	ncRNA_intronic	yes	54	42	0.55	0.44	0.11	0.000323855	0.000632285	0.64	0.4	-	-	0.57	-	-	-	-	-	0.6	-	-	-	0.33	-	-	0.46	0.42	0.55	-	-	-	-	-	-	-	0.38	-	0.4	0.64	-	-	0.5	-	0.43
chr15	50659019	+	ALU	GABPB1-AS1	ncRNA_exonic	yes	43	64	0.4	0.29	0.11	2.69722e-05	6.3625e-05	0.42	-	-	0.3	0.4	-	-	-	-	0.5	0.18	-	-	0.32	-	-	-	-	-	-	-	-	-	0.42	0.7	-	-	-	-	0.3	0.33	0.45	0.27	0.6	-	-
chr1	10456089	+	ALU	AL139424.2	ncRNA_exonic	yes	67	35	0.23	0.12	0.11	1.17076e-06	3.5343e-06	0.15	-	0.17	-	-	0.15	-	-	0.27	-	0	-	-	-	-	-	-	-	0.33	0.19	-	-	0.55	-	0.27	-	0.12	0.18	-	0.33	-	0.43	0.27	0.14	-	-
chr1	10456835	+	ALU	AL139424.2	ncRNA_intronic	yes	91	35	0.28	0.17	0.11	1.41632e-07	4.98469e-07	0.55	0.23	-	-	-	0.32	0.4	0.43	0.17	0.27	0.37	0.31	-	0.21	-	0.12	0.43	0.39	0.31	0.18	-	0.3	0.2	0.28	0.42	0.23	0.3	0.18	-	0.25	0.3	0.15	-	0.18	-	0.14
chr1	16791881	-	ALU	LINC01772	ncRNA_intronic	yes	35	19	0.2	0.09	0.11	0.000430931	0.000823054	0.33	0.4	-	-	-	-	-	-	-	0.17	0.08	-	-	-	-	0.15	-	-	-	-	-	0.18	-	-	0	-	-	-	-	-	0.2	-	-	0	-	0.23
chr9	34681757	+	ALU	AL162231.2	ncRNA_exonic	yes	73	77	0.17	0.06	0.11	2.20548e-15	2.88433e-14	0.07	0.13	0	-	0.24	-	0.24	0.18	-	0.11	0.14	-	0.54	-	0.17	0.2	0.17	-	-	0.12	-	0.26	-	0.2	0.13	0.25	-	-	-	0	-	0.26	-	-	-	0.14
chr9	132109529	+	ALU	LINC01503	ncRNA_exonic	yes	97	115	0.17	0.06	0.11	4.93357e-18	1.16715e-16	0.04	0.08	0.14	0.17	-	0.12	0.29	0.25	0.36	-	0.09	0.17	0.11	-	0.19	0.12	-	-	0.09	0.45	-	0.27	0.14	0.12	-	0.1	0.17	0.19	-	0.19	-	0.3	-	0.2	0.22	0
chr11	778670	+	ALU	AP006621.3	ncRNA_exonic	yes	59	33	0.28	0.17	0.11	8.67602e-09	3.74417e-08	-	-	-	-	0.31	0.24	-	-	0.62	0.18	0.14	-	-	-	0.17	-	0.23	-	-	0.2	-	0.29	0.37	0.38	-	-	-	-	-	-	-	0.37	0.36	0.38	-	0.25
chr19	19868191	-	ALU	LINC00663	ncRNA_exonic	yes	23	81	0.17	0.06	0.11	0.0064871	0.00985652	0.2	-	0.25	-	-	-	-	-	-	-	-	0.13	0.2	0.2	-	-	-	-	-	0	-	0.2	-	-	-	-	-	-	-	-	-	-	-	-	-	-
chrX	73486279	-	ALU	FTX	ncRNA_intronic	yes	53	81	0.17	0.06	0.11	1.15902e-11	9.29827e-11	0	-	0.25	0.18	0.2	-	-	-	-	0.08	-	-	-	-	-	0.12	0.13	0.2	-	-	0.24	0.25	-	-	0.33	-	-	-	-	-	-	-	0.25	-	0.21	-
chr1	10456567	+	ALU	AL139424.2	ncRNA_intronic	yes	74	38	0.11	0	0.11	1.32746e-06	3.98218e-06	-	-	-	-	-	0	0.11	-	-	0	0.17	-	-	0.2	0	-	-	0.13	0.22	0	-	-	0	0	0	-	0	-	-	-	0	0.13	0.17	0	-	-
chr1	10456796	+	ALU	AL139424.2	ncRNA_intronic	yes	67	40	0.11	0	0.11	0.000682402	0.00125621	0.27	0.12	-	-	-	0.14	-	0.12	-	0.12	-	-	-	0.11	0	-	0.17	-	-	-	-	-	0.18	0.1	-	0.11	0.15	-	-	-	0.26	0	-	-	0.2	-
chr1	16793671	-	ALU	LINC01772	ncRNA_intronic	-	18	11	0.11	0	0.11	0.0837747	0.103123	-	-	-	-	-	-	-	-	-	-	-	-	-	-	-	-	-	-	-	-	-	0	0.23	-	-	-	-	0.2	-	-	-	-	-	-	-	0
chr1	19541356	-	ALU	EMC1-AS1	ncRNA_intronic	yes	53	53	0.11	0	0.11	4.00819e-07	1.30421e-06	0.16	0.2	0.14	-	-	-	-	-	-	-	0	-	-	-	-	0.14	-	0.12	0	0.12	-	-	-	0.23	-	0	-	-	-	-	0.11	-	0.13	0.09	-	0
chr1	93803562	-	ALU	CCDC18-AS1	ncRNA_exonic	yes	31	33	0.11	0	0.11	0.00413726	0.00651971	0	-	0	-	-	-	-	-	-	0	-	-	-	-	-	-	-	-	-	-	-	-	-	-	-	-	0	-	-	-	-	-	-	0	-	-
chr4	771493	-	ALU	AC139887.2	ncRNA_intronic	yes	45	32	0.11	0	0.11	0.00849262	0.0125661	-	-	-	-	-	-	-	-	-	0.19	0.17	0.2	0	-	-	0.11	0	-	0	-	0	0.17	-	0	-	0.18	0.23	0.12	-	0	0	-	-	-	-	0.18
chr6	42910913	+	ALU	AL035587.1	ncRNA_intronic	yes	95	94	0.19	0.08	0.11	1.81659e-16	3.14027e-15	0.23	0.2	0.33	0.31	0.23	-	0.19	-	0.12	0.09	0.18	0.38	0.21	0.27	0.31	0.23	0.15	0.33	0.23	0.12	-	0.14	0.23	0.18	-	0.24	0	0.09	-	0.31	0.13	-	0.13	0.26	-	-
chr7	128102244	+	ALU	AC010655.2,AC010655.4	ncRNA_intronic	yes	10	60	0.11	0	0.11	0.000173447	0.000359611	0.21	0	-	-	-	-	-	-	-	-	-	-	-	-	-	0.1	-	-	-	-	-	-	-	-	-	-	-	-	-	-	-	-	0.11	-	-	-
chr11	514043	+	ALU	AC137894.3	ncRNA_intronic	-	54	38	0.11	0	0.11	2.94514e-08	1.14573e-07	-	-	0	-	-	-	-	-	-	0	0.17	0.25	-	0	-	0.13	0.17	-	-	0	-	0.25	0.15	-	-	-	0	-	-	-	-	0.18	0	0	-	-
chr15	40980802	-	ALU	RAD51-AS1	ncRNA_intronic	yes	20	12	0.195	0.085	0.11	0.00455288	0.00710864	-	-	-	-	-	-	-	-	-	0	-	0.17	-	0.2	-	-	-	-	-	-	-	-	-	-	-	-	-	-	-	0.18	-	-	-	-	-	-
chr15	50661749	+	ALU	GABPB1-AS1	ncRNA_exonic	yes	75	63	0.11	0	0.11	2.65955e-10	1.6023e-09	0.07	0.14	-	-	0.11	0.17	0	-	-	-	0.12	0	0	0	-	-	0	-	-	-	-	0.23	-	0.12	-	0.18	0	0.17	-	0.07	0	0	0	-	-	0.11
chr15	50661831	+	ALU	GABPB1-AS1	ncRNA_exonic	yes	67	58	0.11	0	0.11	2.02154e-10	1.26157e-09	0.24	0	-	0.18	-	-	0.1	-	-	0.13	0.11	0	0.2	0.1	0.17	0.17	0.2	0.08	-	-	-	-	0	0.27	0	0.09	0	-	-	0.09	0.11	0.1	-	0.2	-	0.11
chr16	31461193	-	ALU	AC026471.4	ncRNA_intronic	yes	42	55	0.11	0	0.11	0.0130793	0.018622	-	0	-	-	0	-	0.25	-	-	0	0.17	0	-	0.14	-	0	-	0.33	-	-	-	-	-	-	-	-	0	-	-	-	0.15	-	0	-	-	-
chr16	31462541	-	ALU	AC026471.4	ncRNA_intronic	yes	55	75	0.11	0	0.11	1.47185e-08	6.05854e-08	0.16	0	0.3	-	0	-	-	-	-	0	0	-	-	-	-	0.14	-	0.17	0.18	0	-	-	0.14	-	0	-	0.09	-	-	0	-	-	-	-	-	0
chr17	80251806	+	ALU	AC132872.1	ncRNA_exonic	yes	87	61	0.11	0	0.11	7.09025e-11	4.90995e-10	0.17	-	0.17	-	0.07	0.2	-	0.21	-	-	0.12	0.09	0.15	-	-	-	0.12	0.1	0.09	0.15	-	0	0.15	0.15	-	0.11	0.06	-	-	0.08	-	0.18	0.1	0.17	-	-
chr17	80252273	+	ALU	AC132872.1	ncRNA_exonic	yes	100	85	0.11	0	0.11	1.58668e-22	9.21856e-21	0.31	0.1	0.11	0.12	0.11	0.14	0.1	0.11	0.1	-	0.09	0	0.07	0.05	-	0.14	0.13	0.14	0.13	0.14	-	0.19	0.13	0.24	-	0.08	0	0.2	-	0	0	0.13	0.05	-	-	0
chr19	57816191	+	ALU	AC005261.1	ncRNA_exonic	yes	45	94	0.11	0	0.11	1.65626e-09	8.40736e-09	0.18	0	0	-	-	-	-	-	-	-	0.1	0.36	-	-	-	-	-	-	0	-	0.16	-	0.15	-	0	-	0	-	-	-	-	-	0	-	-	-
chrX	73485784	-	ALU	FTX	ncRNA_intronic	yes	27	72	0.11	0	0.11	9.61777e-07	2.92333e-06	-	0	-	-	-	-	-	-	-	-	-	-	-	-	-	-	-	-	-	-	0.18	0	-	-	0	-	-	-	-	-	0	-	0.13	-	-	-
chrX	73485881	-	ALU	FTX	ncRNA_intronic	yes	55	78	0.11	0	0.11	2.34849e-07	7.86941e-07	-	0.14	0.31	-	0.1	-	-	-	-	0.09	0.2	-	0.27	-	-	0.2	0.2	0.12	-	-	-	0	-	-	-	-	-	-	-	-	0.07	0	0	-	0.11	-
chr9	132109581	+	ALU	LINC01503	ncRNA_exonic	yes	77	103	0.15	0.04	0.11	4.20858e-19	1.19049e-17	0.06	0.07	0.07	-	0.5	-	0.38	-	0.14	-	-	0.12	0.12	0.2	0.2	0.12	-	-	-	-	-	-	0.14	-	-	-	0.14	0.13	-	-	0.17	-	0.06	-	0.2	-
chr9	132265663	+	Rep non-Alu	LINC00963	ncRNA_exonic	yes	112	144	0.21	0.1	0.11	2.66004e-22	1.4252e-20	0.22	0.07	0.16	0.1	0.41	0.23	0.17	0.26	0.13	0.19	0.25	0.2	0.67	0.29	0.27	0	0.28	-	0.18	0.31	-	0.09	-	-	0.19	0.19	0.16	0.24	-	0.08	0.09	0.25	0.13	0.25	0.23	0.16
chr9	132266427	+	ALU	AL391056.2,LINC00963	ncRNA_exonic	yes	37	109	0.18	0.07	0.11	1.88367e-05	4.58954e-05	0.27	-	0.42	-	0.4	0	-	0.2	-	-	-	-	-	-	-	-	-	0	0.25	-	-	0.14	-	-	-	-	0.19	-	-	-	0.27	-	0.14	-	-	-
chr11	82802503	+	ALU	AP001767.3,RAB30-DT	ncRNA_intronic	yes	12	40	0.18	0.07	0.11	0.105592	0.12691	-	-	-	-	-	-	-	-	-	0.19	-	-	0.18	-	-	-	-	-	-	-	-	-	-	-	-	-	0.27	-	-	-	-	-	-	-	-	-
chr19	20718456	-	ALU	AC008554.1	ncRNA_intronic	yes	11	28	0.36	0.25	0.11	0.00293511	0.00476546	0.3	-	-	-	-	-	-	-	-	-	0.31	-	-	-	-	-	-	-	-	-	-	-	-	-	-	-	-	-	-	-	-	-	-	-	-	-
chr4	771378	-	ALU	AC139887.2	ncRNA_intronic	yes	94	78	0.255	0.15	0.105	4.13074e-09	1.91979e-08	0.45	-	0	0.3	0.5	-	0.25	0.21	0.25	0.09	0.39	-	-	0.42	0.38	0.38	0.23	-	0.53	-	0.25	0.2	0.38	0.44	-	0.18	0.2	0.26	-	0.13	0.36	0.27	0.12	0.18	-	0.22
chr8	22114925	+	ALU	AC105206.2	ncRNA_intronic	yes	108	76	0.17	0.065	0.105	1.42018e-16	2.53607e-15	0.36	0.3	0.22	0.17	0.3	0	0.19	-	-	0.2	0.1	0.22	0.1	-	-	0.11	0.22	0.25	0.11	0.17	-	0.17	0.14	0.29	0.21	0.14	0.11	0.29	-	0.15	0.17	0.22	-	0.22	-	0.1
chr15	50662097	+	ALU	GABPB1-AS1	ncRNA_exonic	yes	86	75	0.315	0.21	0.105	4.69448e-10	2.6378e-09	0.58	-	-	0.33	0.42	0.25	-	-	-	0.33	0.31	0.32	0.11	0.39	0.36	0.36	0.3	0.76	0.42	0.4	-	0.33	0.37	0.31	0.3	0.22	0.27	0.28	-	0.39	0.31	0.23	-	0.47	-	0.26
chrX	73443359	-	ALU	FTX	ncRNA_intronic	yes	18	20	0.105	0	0.105	0.000280737	0.000558184	-	0	-	-	0	-	-	-	-	-	-	-	0.08	-	-	-	-	-	-	-	-	-	-	-	0	-	0	-	-	-	-	-	-	-	-	-
chrX	73485996	-	ALU	FTX	ncRNA_intronic	yes	22	60	0.105	0	0.105	5.36359e-05	0.000121255	-	0.08	0.3	-	-	-	-	-	-	0	-	-	-	-	-	-	-	-	-	-	-	0.27	-	-	-	-	0	-	-	-	0	-	-	-	-	-
chr4	771541	-	ALU	AC139887.2	ncRNA_intronic	yes	40	29	0.105	0	0.105	0.000218185	0.000444225	0.17	-	-	-	0.18	-	-	0	-	0.12	-	0.25	-	-	0	0	-	-	-	-	0	0	-	0.13	-	-	-	0.09	-	-	-	-	-	-	-	-
chr8	10339852	+	ALU	AC104964.1	ncRNA_exonic	yes	26	11	0.105	0	0.105	0.408123	0.417557	0.19	-	-	-	-	-	-	-	-	-	-	-	-	-	-	-	-	-	-	-	-	-	0	-	-	0.13	-	-	-	-	-	0	-	-	-	-
chr7	65622029	+	ALU	AC068533.3	ncRNA_intronic	yes	10	88	0.345	0.24	0.105	0.0185027	0.0255227	-	-	-	-	-	-	-	0.4	-	-	-	-	-	-	-	-	-	-	-	-	-	0.6	-	-	-	-	0.42	-	-	-	-	-	-	-	-	-
chr11	778665	+	ALU	AP006621.3	ncRNA_exonic	yes	61	42	0.73	0.625	0.105	3.97891e-05	9.20827e-05	-	0.4	-	-	0.62	0.59	-	-	0.92	0.64	0.7	-	-	-	0.65	-	0.92	-	-	0.7	-	0.79	0.71	0.83	-	-	-	-	-	-	-	0.67	0.91	0.84	-	0.69
chr15	50660952	+	ALU	GABPB1-AS1	ncRNA_exonic	yes	27	48	0.38	0.275	0.105	0.000234832	0.000473384	-	-	-	-	-	-	-	-	-	0.6	0.33	-	-	0.46	-	-	-	-	-	-	-	-	-	-	-	-	-	-	-	0.36	0.2	-	-	-	-	-
chr10	88968221	-	ALU	NUTM2A-AS1	ncRNA_exonic	yes	106	63	0.28	0.18	0.1	4.30611e-09	1.99435e-08	0.31	0.31	0.3	-	-	0.32	0.2	-	0.23	0.33	0.09	0.3	0.26	0.38	0.29	-	0.39	0.33	0.25	0.24	-	0.21	0.18	0.45	-	0.26	0.38	0.2	-	0.12	0.33	0.69	0.38	-	-	0.29
chr16	25272120	+	ALU	ZKSCAN2-DT	ncRNA_exonic	yes	12	14	0.275	0.175	0.1	0.00210189	0.00351928	-	-	-	-	-	-	-	-	-	-	-	-	-	-	-	-	-	-	-	-	-	-	-	-	-	-	0.16	-	-	-	0.3	-	-	-	-	-
chr1	10456804	+	ALU	AL139424.2	ncRNA_intronic	yes	83	38	0.25	0.15	0.1	2.69869e-07	8.92403e-07	0.29	0.4	-	-	-	0.47	-	0.24	0.27	0	0.2	-	-	0.24	-	0.36	0.4	0.17	-	0.31	-	0.19	0.41	0.24	-	0.17	0.3	-	-	-	0.17	-	-	0.21	-	0.27
chr1	10456824	+	ALU	AL139424.2	ncRNA_intronic	yes	62	30	0.1	0	0.1	0.000159935	0.000332953	0.17	0.1	-	-	-	0.12	-	0.1	-	0	0	-	-	0.12	-	0	0	0.27	0.15	0.15	-	0	0.31	0.18	0.18	-	0	0	-	0	0	0	-	0	-	0.29
chr1	10456914	+	ALU	AL139424.2	ncRNA_exonic	yes	75	58	0.1	0	0.1	2.51884e-08	9.86677e-08	0.12	-	-	-	0	-	0.12	-	-	0.3	0.13	0	0.2	0.14	0	0	-	0.2	0	-	-	0	0.1	0.11	0	0.2	0	0.25	-	0.17	-	-	0	0	0.18	-
chr1	93803522	-	ALU	CCDC18-AS1	ncRNA_exonic	yes	64	48	0.2	0.1	0.1	1.15177e-11	9.29127e-11	0	0.27	0.23	-	0	-	0.21	-	0.17	0.47	0.15	-	-	-	-	-	-	0.3	-	-	0.36	0.16	-	-	-	0.31	0	0.2	-	0.25	-	0.21	0.4	0.33	-	0.2
chr4	771353	-	ALU	AC139887.2	ncRNA_intronic	yes	63	55	0.1	0	0.1	0.0071788	0.0107788	-	0	0.3	-	-	0.2	-	-	0	0.1	0.1	-	-	-	-	0.12	-	0.2	0.12	-	0	-	-	0.13	-	0.16	0.1	0.04	-	0.2	-	0	0.11	0.12	-	0
chr5	148811654	+	ALU	CARMN	ncRNA_exonic	yes	63	28	0.1	0	0.1	9.81995e-08	3.50764e-07	-	-	0.2	0	0.06	0	-	-	0.13	0	-	-	-	-	0.12	0	-	-	-	-	-	0.15	0.17	-	-	0.08	-	-	-	-	0.14	0	0.11	-	0	0.11
chr7	154796049	+	ALU	PAXIP1-AS1	ncRNA_exonic	yes	85	118	0.17	0.07	0.1	5.15599e-15	6.40595e-14	0.15	0.1	-	-	-	0	0.25	0.14	0	-	-	0.18	0.12	0.16	0.25	0.27	0.14	-	-	0.17	-	0.14	0.25	0.16	-	0.17	0.12	0.28	-	0.12	0.16	0	0.15	0.12	0.27	0
chr9	132268259	+	ALU	LINC00963	ncRNA_exonic	yes	40	107	0.2	0.1	0.1	7.9003e-09	3.48147e-08	0.23	-	0.17	0.3	-	0	-	0.21	-	0.27	-	-	-	-	-	-	-	-	-	-	-	-	0.2	-	-	0.21	0.19	-	-	0.2	-	-	0.24	-	-	-
chr15	50658076	+	ALU	GABPB1-AS1	ncRNA_exonic	yes	10	27	0.17	0.07	0.1	0.00722961	0.0108232	-	-	-	-	-	-	-	-	-	-	-	-	-	0.22	-	-	-	-	-	-	-	-	-	-	-	-	-	-	-	-	-	-	-	-	-	-
chr15	50662025	+	ALU	GABPB1-AS1	ncRNA_exonic	yes	93	78	0.25	0.15	0.1	2.98629e-13	2.98414e-12	0.34	0.25	-	-	0.3	0.23	0.26	0.2	-	0.32	0.17	0.4	0.35	0.38	-	0.35	0.25	0.62	0.5	-	-	-	0.29	0.26	-	0.22	0.12	0.19	-	-	-	0.18	0.19	0.13	-	0.17
chr16	31462528	-	ALU	AC026471.4	ncRNA_intronic	yes	71	76	0.16	0.06	0.1	1.69925e-08	6.9224e-08	0.21	-	0.3	-	-	0.3	-	-	-	0.27	0	-	-	0.17	0	0.31	-	-	0.18	-	-	0.11	0.17	0.23	0.23	0.14	0.11	-	-	0.21	0.13	-	0.18	0.27	-	-
chr17	45159541	-	ALU	AC005670.3	ncRNA_exonic	yes	17	21	0.1	0	0.1	0.0003381	0.000656843	-	-	-	-	-	0	-	-	-	-	0	-	-	-	-	-	-	0.18	-	-	-	-	0.07	-	-	0.1	-	-	-	-	-	-	-	0.1	-	0.25
chr22	20054826	+	ALU	AC006547.1	ncRNA_intronic	yes	120	59	0.33	0.23	0.1	4.86208e-06	1.30886e-05	0.56	0.24	0.47	0.19	0.29	0.35	0.35	0.47	0.45	0.23	0.29	0.15	0.32	0.27	0.28	0.21	0.22	0.48	0.39	0.27	-	0.28	0.57	0.29	0.29	0.32	0.18	0.31	-	0.29	0.4	0.12	-	0.29	0.35	0.43
chrX	73486311	-	ALU	FTX	ncRNA_intronic	yes	58	79	0.2	0.1	0.1	1.87883e-09	9.2456e-09	-	0.2	0.4	-	0	-	-	-	-	0.21	-	-	0.14	-	-	0.13	0.25	-	-	-	0.2	0.3	0.2	-	-	-	0.27	-	-	-	0.17	0.57	0.24	-	0.27	0.17
chr15	50662082	+	ALU	GABPB1-AS1	ncRNA_exonic	yes	68	75	0.12	0.02	0.1	1.88153e-08	7.56458e-08	0.18	-	0	0	-	0.21	-	0.18	0.2	0.1	-	0.14	0	0.18	-	-	0.13	0.33	-	-	-	0.12	0.15	0.13	0.27	-	-	0.13	-	0	0.09	0.16	0	0.09	-	-
chr19	57816251	+	ALU	AC005261.1	ncRNA_exonic	yes	37	75	0.18	0.08	0.1	0.000940262	0.00170622	0.1	0.25	-	-	-	-	-	-	-	-	0	-	-	0	0.2	-	-	-	0.38	-	-	0.15	0.27	0.13	-	0.27	-	-	-	-	-	-	-	-	-	-
chr1	10456172	+	ALU	AL139424.2	ncRNA_exonic	yes	78	20	0.295	0.195	0.1	4.71604e-05	0.000107735	0.53	-	0.6	0.6	-	0.36	0.3	-	0.2	0.33	0.33	0.4	-	0.25	-	-	0.45	0.4	0.42	0.39	-	0.42	-	0.23	0.12	0.25	0.38	-	-	-	0.19	-	-	0.28	-	-
chr1	19541416	-	ALU	EMC1-AS1	ncRNA_intronic	yes	30	19	0.3	0.2	0.1	0.0029935	0.00485252	-	0.18	-	-	-	-	-	-	-	-	0.12	0.27	-	-	-	0.37	-	0.5	-	-	-	-	-	-	-	-	-	-	-	0.4	0.33	-	-	-	-	-
chr7	128168769	-	ALU	AC090114.2	ncRNA_exonic	yes	15	138	0.29	0.19	0.1	0.00115965	0.00205666	-	-	-	0.3	-	-	-	0.2	-	-	-	-	-	-	-	-	-	-	-	-	-	0.36	-	-	-	-	0.21	-	-	-	-	-	0.29	-	-	-
chr11	43881807	+	ALU	AC087521.2	ncRNA_intronic	yes	70	53	0.69	0.59	0.1	0.000429479	0.000821823	1	0.55	0.69	-	0.6	0.5	-	-	-	0.91	0.69	-	-	0.71	-	0.7	-	-	0.92	0.71	-	0.75	-	0.57	0.73	0.57	-	0.64	-	0.73	0.82	-	0.67	-	-	-
chr16	74341617	-	ALU	AC009120.2	ncRNA_exonic	yes	47	39	0.3	0.2	0.1	0.000199773	0.000409193	-	-	0.4	-	-	0.3	-	-	-	0.18	0	-	-	0.14	-	0.42	0.36	-	-	-	-	-	0.36	-	0.45	0.31	-	-	-	-	-	-	0.29	-	-	0.33
chr19	20717967	-	ALU	AC008554.1	ncRNA_intronic	yes	47	36	0.3	0.2	0.1	0.00018192	0.000373376	0.5	-	-	-	0.55	-	-	-	-	-	0.2	-	-	-	0.46	0	-	0.42	-	-	-	-	0	0.27	-	0.18	-	-	-	0.38	0.15	-	-	-	-	-
chrX	73485932	-	ALU	FTX	ncRNA_intronic	yes	39	102	0.35	0.25	0.1	2.81362e-06	7.96819e-06	-	0.45	-	-	0.44	-	-	-	-	0.27	-	-	-	-	-	0.33	-	-	-	-	-	-	-	-	-	-	0.16	-	-	-	0.22	0.36	0.33	-	0.35	0.5
chr1	1345001	+	ALU	AL391244.2	ncRNA_exonic	yes	26	73	0.915	0.82	0.095	0.00101157	0.00181939	-	-	-	-	-	-	-	0.92	-	0.8	0.75	-	-	0.91	-	0.85	0.82	-	-	-	-	0.93	-	-	-	-	0.89	-	-	0.93	-	-	-	-	-	-
chr1	10456128	+	ALU	AL139424.2	ncRNA_exonic	yes	66	40	0.095	0	0.095	5.53901e-07	1.74065e-06	0.29	0	0.2	0	-	-	-	0.21	0.17	0	-	-	-	0	-	-	0	0.17	0.1	0.1	-	0.14	-	-	-	0.12	0	0	-	0.12	0	0	0	0.09	-	-
chr1	10456533	+	ALU	AL139424.2	ncRNA_intronic	yes	52	29	0.095	0	0.095	0.000447005	0.00084582	-	0.3	-	-	-	-	0.15	0.18	0.17	-	-	-	-	0	0	-	0.17	-	0	0.12	-	0.12	0	0.23	0	0	-	-	-	0	0.14	0	-	0	-	-
chr3	9433075	-	ALU	THUMPD3-AS1	ncRNA_exonic	yes	74	81	0.095	0	0.095	1.82193e-06	5.30877e-06	0.14	0	-	-	-	0.19	0.23	0	0	0	0.11	-	-	-	0	-	0.17	-	-	-	-	0.08	0	0.1	-	0	0	0.16	-	0.08	-	0.12	0.14	0.07	-	0
chr11	778319	+	ALU	AP006621.3	ncRNA_exonic	yes	52	44	0.095	0	0.095	0.00281557	0.00460811	-	-	-	-	-	0.11	0.2	-	-	-	0.12	-	-	0.21	-	-	0.17	-	-	-	-	0.17	0.14	-	-	0.15	0.2	-	-	-	0	0.19	0	0	-	0.17
chr16	31462536	-	ALU	AC026471.4	ncRNA_intronic	yes	73	86	0.2	0.105	0.095	4.31514e-12	3.75877e-11	0.57	0.15	-	-	0.25	-	-	-	-	0.25	-	-	-	0.25	0.17	0.31	-	0.2	-	0.2	-	0.08	0.25	-	0.31	0.17	0.1	-	-	0	0	-	-	0.19	-	0
chr19	20718008	-	ALU	AC008554.1	ncRNA_intronic	yes	54	44	0.095	0	0.095	8.29605e-09	3.59549e-08	0.15	-	-	-	0.15	-	-	-	-	0	0	-	-	0	-	0.13	-	0.13	-	0.2	-	0	0.2	0.17	-	0.17	-	0	-	0.14	-	0	-	-	-	-
chrX	73485777	-	ALU	FTX	ncRNA_intronic	yes	32	58	0.2	0.105	0.095	4.46636e-06	1.21512e-05	-	0.17	0.15	-	0.18	-	-	-	-	0.15	0.27	-	-	-	-	-	-	0.6	-	-	0.33	-	-	-	0.18	-	0.14	-	-	-	-	-	-	-	-	-
chrX	73485924	-	ALU	FTX	ncRNA_intronic	yes	37	84	0.23	0.135	0.095	2.21106e-08	8.8574e-08	-	0.22	-	-	0.32	-	-	-	-	-	-	-	0.15	-	-	0.23	-	-	-	-	-	0.2	-	-	-	0.2	0.07	-	-	-	0.13	-	0.35	-	0.17	0.27
chrX	73485933	-	ALU	FTX	ncRNA_intronic	yes	32	77	0.095	0	0.095	9.88616e-06	2.52965e-05	-	0.06	-	-	-	-	-	-	-	0	-	-	0	-	-	0.17	-	-	-	-	0	-	-	-	-	-	0.09	-	-	-	0	0	-	-	-	0.17
chr5	43575771	-	ALU	NNT-AS1	ncRNA_exonic	yes	52	110	0.175	0.08	0.095	1.82699e-08	7.39262e-08	0.31	0.13	0.17	0.18	0	-	-	-	-	-	0.17	-	0.17	0	-	-	0.15	0.27	-	-	-	0.2	-	-	-	0.15	-	-	-	-	-	-	-	0.25	0.25	0.18
chr5	180262080	+	Rep non-Alu	LINC00847	ncRNA_exonic	yes	130	154	0.895	0.8	0.095	9.08167e-21	3.08115e-19	0.95	0.85	0.89	0.91	0.97	0.93	0.88	0.91	1	0.86	0.87	0.95	0.86	0.84	0.92	0.85	0.88	0.97	0.83	0.78	-	0.9	0.91	0.94	0.75	0.85	0.83	1	0.8	0.9	0.81	0.85	0.83	0.91	0.86	0.89
chr15	50659118	+	ALU	GABPB1-AS1	ncRNA_exonic	yes	20	46	0.345	0.25	0.095	0.00657575	0.00996148	0.47	-	-	-	-	-	-	-	-	0.25	-	-	-	0.54	-	-	-	-	-	-	-	-	-	-	-	-	-	-	-	-	-	-	-	-	-	-
chr11	43887893	+	ALU	AC087521.2	ncRNA_intronic	yes	35	91	0.4	0.31	0.09	0.00144689	0.00250461	0.58	0.27	-	-	-	-	-	-	-	-	0.53	-	-	-	-	-	-	-	-	-	-	-	-	-	-	0.36	-	-	-	-	-	0.54	0.37	-	-	-
chr15	50657926	+	ALU	GABPB1-AS1	ncRNA_exonic	yes	19	34	0.4	0.31	0.09	0.00326235	0.00523004	0.64	-	-	-	-	-	-	-	-	-	-	-	-	0.44	-	-	-	-	-	-	0.53	-	-	-	-	-	-	-	-	-	-	-	-	-	-	-
chr22	45529130	-	ALU	NUP50-DT	ncRNA_exonic	yes	72	27	0.45	0.36	0.09	0.00191893	0.00325036	0.62	0.41	0.38	0.4	-	0.36	-	-	0.6	0.27	0.45	-	0.17	-	0.3	0.5	0.6	0.58	-	-	-	0.42	0.5	0.3	0.42	0.5	-	0.45	-	-	0.22	0.33	-	-	-	-
chr22	45529330	-	ALU	NUP50-DT	ncRNA_exonic	yes	119	103	0.27	0.18	0.09	2.85526e-12	2.5099e-11	0.41	0	0.31	0.19	0.24	0.31	0.25	-	0.4	0.38	0.16	0.21	0.24	0.29	0.22	0.19	0.43	0.38	0.24	0.27	-	0.22	0.18	0.44	0.22	0.17	0.36	0.34	-	0.41	0.18	0.21	0.47	0.13	0.21	0.32
chr1	10455971	+	ALU	AL139424.2	ncRNA_exonic	yes	48	25	0.2	0.11	0.09	7.85174e-06	2.0386e-05	-	0.2	-	-	-	0.2	-	0.5	-	-	0.17	-	-	-	-	-	-	0.36	0.38	0.25	-	-	0.31	-	-	-	-	-	-	-	0.2	-	-	0.33	-	-
chr1	93798917	-	ALU	CCDC18-AS1	ncRNA_exonic	yes	69	45	0.2	0.11	0.09	1.94687e-06	5.62351e-06	0.23	-	0.21	-	0.26	-	-	-	-	0.27	-	-	-	-	0.18	-	-	-	-	-	-	0.13	-	0.15	0.38	0.22	0.12	-	-	0.33	0	-	0	0.16	-	0.12
chr15	40980737	-	ALU	RAD51-AS1	ncRNA_intronic	yes	41	19	0.2	0.11	0.09	7.2795e-06	1.91996e-05	0.38	-	-	-	0.3	-	-	-	-	-	0.19	0.4	-	0.16	-	0.3	0.39	0.45	-	-	-	0.25	-	-	-	-	0.17	-	-	0.2	-	-	0.18	0.17	-	0.2
chr15	50659154	+	ALU	GABPB1-AS1	ncRNA_exonic	yes	16	30	0.17	0.08	0.09	0.00309724	0.0049889	0.42	-	-	-	-	-	-	-	-	0.27	-	-	-	0.18	-	-	-	-	-	-	-	-	-	-	-	-	-	-	-	-	-	-	-	-	-	-
chr22	45529424	-	ALU	NUP50-DT	ncRNA_exonic	yes	33	27	0.2	0.11	0.09	0.000131018	0.000277867	0.36	-	-	-	-	0.25	-	-	-	-	0.33	-	-	-	-	0.18	-	-	0.15	-	-	0.2	0.27	-	-	-	-	0.25	-	-	0.2	0	-	-	-	-
chrX	73416984	-	Rep non-Alu	FTX	ncRNA_exonic	yes	118	105	0.2	0.11	0.09	3.88245e-16	6.17162e-15	0.26	0.13	0.41	0.23	0.31	0.27	0.17	-	0.15	0.37	0.11	-	0.28	0.26	0.11	0.24	0.24	0.17	0.25	0.18	0.12	0.26	0.37	0.21	0.21	-	0.09	0.23	-	0.24	0.21	0.17	0.13	0.14	0.17	0.2
chr2	61369175	-	ALU	AC016747.1	ncRNA_exonic	yes	24	101	0.22	0.13	0.09	0.000262099	0.000526266	-	-	-	-	-	-	-	-	-	0.27	0.3	-	-	0.42	-	-	-	-	-	-	-	-	-	-	-	-	-	-	-	-	-	-	-	0	-	-
chr4	771385	-	ALU	AC139887.2	ncRNA_intronic	yes	74	69	0.09	0	0.09	7.12113e-05	0.000158257	0.1	-	0.17	0.3	-	-	0.12	0.11	0	0.13	-	-	-	0	0	0.15	-	-	0.11	-	0.14	0.08	0	0.24	0	0.16	0	0.06	-	0	0	0	0.16	-	-	-
chr4	174246981	-	ALU	AC097534.1	ncRNA_intronic	yes	43	16	0.09	0	0.09	0.00167164	0.00286006	0	0.17	0.17	-	-	0	-	-	-	0	0	-	-	0	0.25	-	0.17	-	-	-	-	0.11	0	-	-	0.18	-	0.2	-	-	0	-	-	-	-	0
chr7	128169417	-	ALU	AC090114.2	ncRNA_exonic	yes	14	134	0.26	0.17	0.09	0.00108547	0.00193861	-	-	-	-	-	-	-	-	-	-	-	-	-	-	-	-	-	-	-	-	-	-	-	-	-	-	0.26	-	-	0.2	-	-	0.33	0.31	-	-
chr8	121067325	+	ALU	AC091563.1	ncRNA_intronic	yes	10	17	0.09	0	0.09	0.0258639	0.0348735	0	-	-	-	-	-	-	-	-	0.12	0.15	-	-	-	-	-	-	-	-	-	-	0	-	-	-	-	0	-	-	-	-	-	-	0	-	-
chr8	141516644	-	ALU	AC107375.1	ncRNA_exonic	yes	87	50	0.18	0.09	0.09	9.26644e-05	0.000202074	0.4	0.06	-	-	0.17	-	0.2	-	-	-	0	0.19	0.27	0.15	0.19	0.13	0.12	0	0.24	0.17	-	0	0.33	0.18	-	-	0.18	0.23	-	0.23	0.09	0	0.23	0.1	0	-
chr9	115237462	+	ALU	C9orf147	ncRNA_intronic	yes	76	103	0.09	0	0.09	1.20432e-05	3.00147e-05	-	0.06	0.04	0.12	-	-	0	0.11	0.2	-	-	0.42	0.09	-	0	0.11	0	-	-	0.15	-	0	0	0	-	-	0.23	-	-	0.12	0.18	-	0.12	0	-	0
chr9	130873846	-	ALU	SLC25A25-AS1	ncRNA_exonic	yes	96	55	0.16	0.07	0.09	1.88251e-07	6.4008e-07	0.27	0.06	0	-	0.11	0.31	0.1	-	0.23	0.17	0.17	0.16	-	0.1	0.29	0.24	-	0.14	-	0.19	-	0.15	0.21	-	-	0.17	0.09	0.22	-	0.2	0.12	0	0.2	0.11	-	0
chr9	132269037	+	ALU	LINC00963	ncRNA_exonic	yes	38	114	0.305	0.215	0.09	4.55176e-05	0.000104322	0.27	0.3	0.25	-	0.5	-	-	-	-	-	-	-	0.5	-	-	0.2	-	-	-	-	-	0.18	0.22	-	-	-	0.23	-	-	0.33	-	-	0.37	-	-	0.55
chr11	82802491	+	ALU	AP001767.3,RAB30-DT	ncRNA_intronic	yes	13	40	0.09	0	0.09	0.182181	0.206987	-	-	-	-	-	-	-	0.18	-	0	-	-	-	0.09	-	-	-	-	-	-	-	-	-	-	-	-	-	-	-	-	-	-	-	-	-	-
chr13	45965737	+	ALU	TPT1-AS1	ncRNA_exonic	yes	107	60	0.22	0.13	0.09	6.72093e-09	3.00042e-08	0.25	0.23	0.5	-	0.25	0.14	-	-	0.25	0	0.28	0.28	0.3	0.1	0.19	0.31	0.33	0.27	-	0.15	-	0.26	0.14	0.36	0.24	0.17	-	0.22	-	0.06	0.22	0.12	0.35	0.23	-	0.2
chr15	50658047	+	ALU	GABPB1-AS1	ncRNA_exonic	yes	13	25	0.18	0.09	0.09	0.0119703	0.0171148	0.2	-	-	-	-	-	-	-	-	-	-	-	-	0.18	-	-	-	0.18	-	-	-	-	-	-	-	-	-	-	-	-	-	-	-	-	-	-
chr15	50661813	+	ALU	GABPB1-AS1	ncRNA_exonic	yes	60	45	0.09	0	0.09	0.00323754	0.00519845	0.17	0.18	-	-	0.17	-	0	-	-	0	0	-	0.19	0.06	0.18	0	-	-	0	-	-	-	-	-	0	0.11	0.14	0.21	-	0.11	0	0	0.17	-	-	-
chr17	45159601	-	ALU	AC005670.3	ncRNA_exonic	yes	20	30	0.12	0.03	0.09	0.00980541	0.0143212	-	-	-	-	-	0.3	-	-	-	-	-	-	-	-	-	-	-	-	-	0	-	-	0.12	-	-	0.05	-	-	-	-	-	-	-	-	-	-
chr20	293464	-	ALU	AL034548.2	ncRNA_exonic	yes	35	15	0.09	0	0.09	0.222028	0.247021	-	-	0	0	-	-	-	-	0	0.27	0.2	0	0.42	-	0	0	-	-	-	-	-	-	-	-	-	0	-	-	-	0	-	-	-	-	-	-
chr22	45529535	-	ALU	NUP50-DT	ncRNA_exonic	yes	11	13	0.19	0.1	0.09	0.000619762	0.00115341	-	-	-	0.25	-	-	-	-	-	-	-	-	-	-	-	0	-	-	-	-	-	-	-	-	-	-	-	-	-	-	0.17	-	-	-	-	-
chrX	73417084	-	Rep non-Alu	FTX	ncRNA_exonic	yes	124	126	0.25	0.16	0.09	4.98803e-14	5.29148e-13	0.23	0.18	0.25	0.35	0.38	0.27	0.28	0.17	0.43	0.3	0.29	0.35	0.19	0.2	0.12	-	0.26	0.18	0.25	0.35	0.24	0.26	0.28	0.38	0.24	0.34	0.21	0.24	-	0.24	0.26	0.36	0.28	0.2	0.19	0.21
chr1	19541419	-	ALU	EMC1-AS1	ncRNA_intronic	yes	27	11	0.29	0.2	0.09	0.0418518	0.0542741	0.2	0.29	-	-	-	-	-	-	0.3	-	0.22	0.38	-	-	-	0.28	-	0.3	-	-	-	-	-	-	-	-	-	-	-	0.27	0.12	-	-	-	-	-
chr5	131701493	-	ALU	MIR3936HG	ncRNA_exonic	yes	12	13	0.59	0.5	0.09	0.206696	0.231736	-	0.4	-	-	-	-	-	-	-	-	0.6	-	-	-	-	-	-	-	-	-	-	-	-	-	-	-	-	-	-	-	-	-	-	-	-	-
chr7	130630237	-	Rep non-Alu	LINC-PINT	ncRNA_exonic	yes	58	96	1	0.91	0.09	8.28955e-16	1.22308e-14	1	1	-	1	-	-	-	-	-	-	0.97	-	-	1	-	-	1	-	1	1	1	-	1	0.92	1	-	0.91	-	-	-	-	-	1	1	-	1
chr8	121067271	+	ALU	AC091563.1	ncRNA_intronic	yes	14	25	0.72	0.63	0.09	0.0313539	0.0414523	-	-	-	-	-	-	-	-	-	-	0.69	0.6	-	-	-	-	-	-	-	-	-	0.6	-	-	-	-	0.5	-	-	-	0.8	-	-	0.61	-	-
chr22	45529402	-	ALU	NUP50-DT	ncRNA_exonic	yes	60	52	0.29	0.2	0.09	1.71493e-06	5.01666e-06	0.46	-	0.36	0.29	-	0.33	-	-	-	-	0.31	-	-	-	0.29	0.1	0.15	0.33	0.22	-	-	-	0.18	0.2	-	0.3	-	0.27	-	-	0.13	0.22	-	0	-	-
chrX	73230268	+	ALU	FTX	ncRNA_exonic	yes	15	49	0.36	0.27	0.09	0.00419938	0.00659717	0.36	-	-	-	0.5	-	-	-	-	0.28	-	-	-	0.38	0.4	-	-	-	-	-	-	-	-	-	-	-	-	-	-	-	-	-	-	-	-	-
chrX	73230731	+	ALU	FTX,JPX	ncRNA_exonic	yes	11	29	0.36	0.27	0.09	0.090738	0.110624	-	-	0.45	-	-	-	-	-	0.3	0.27	-	-	-	-	-	-	-	-	-	-	-	-	-	-	-	-	-	-	-	-	-	-	-	-	-	-
chr6	42910931	+	ALU	AL035587.1	ncRNA_intronic	yes	100	89	0.145	0.06	0.085	1.04829e-12	9.98972e-12	0	0.08	0.24	0	0.15	0.11	0.12	-	0.13	0.09	0.18	-	0.13	0.1	0.14	0.11	0.18	0.08	-	0.13	-	0.2	0.15	0.13	0	0	0.21	0.14	-	0	0.14	0	0.11	-	-	0.31
chr15	50660649	+	ALU	GABPB1-AS1	ncRNA_exonic	yes	39	48	0.5	0.415	0.085	1.2577e-05	3.12849e-05	0.69	-	-	0.5	-	-	-	0.8	-	-	0.82	-	-	0.8	-	-	-	-	-	-	-	-	-	-	0.5	-	-	0.4	-	-	0.6	0.3	0.6	0.25	-	-
chrX	73417080	-	Rep non-Alu	FTX	ncRNA_exonic	yes	127	136	0.33	0.245	0.085	2.11649e-11	1.59864e-10	0.3	0.13	0.25	0.43	0.33	0.4	0.41	0.37	0.28	0.29	0.26	0.33	0.22	0.55	0.1	0.23	0.29	0.25	0.29	0.34	0.37	0.32	0.43	0.36	0.31	0.26	0.42	0.29	-	0.43	0.29	0.38	0.47	0.29	0.47	0.35
chr5	131701516	-	ALU	MIR3936HG	ncRNA_exonic	yes	10	13	0.085	0	0.085	0.15978	0.184626	-	-	-	-	-	-	-	-	-	-	-	-	-	-	-	-	-	-	-	-	-	-	-	-	-	-	-	-	-	-	-	-	-	-	-	-
chr15	50660598	+	ALU	GABPB1-AS1	ncRNA_exonic	yes	44	41	0.195	0.11	0.085	3.58977e-06	9.90412e-06	0.22	-	-	-	-	-	0.14	-	-	0.18	0.21	-	-	0.19	-	-	-	-	0.3	-	-	-	0.23	-	-	0.15	-	-	-	0.2	0.13	-	-	0.43	-	-
chr1	9209051	-	ALU	MIR34AHG	ncRNA_exonic	yes	22	55	0.175	0.09	0.085	0.0157929	0.0220537	-	0.18	-	-	-	-	0	-	-	0	0.16	-	0.36	-	-	0.08	-	-	-	-	-	0.17	0.2	-	-	-	-	-	-	-	-	-	-	-	-	0.2
chr2	231916774	+	ALU	AC009407.1	ncRNA_exonic	yes	86	78	0.085	0	0.085	2.38971e-13	2.40893e-12	0.12	0.08	0.18	0.12	0.19	0.07	0	-	0.19	-	0.04	0.14	0.13	0.09	0.07	-	0	0.11	-	0.11	-	-	0.07	-	0	-	-	-	-	0.12	-	-	-	-	0	-
chr7	96596259	-	ALU	DLX6-AS1	ncRNA_exonic	yes	37	30	0.09	0.005	0.085	0.0103753	0.0150886	-	-	-	-	0.16	-	-	-	-	-	-	-	0	-	-	-	-	-	-	0.09	-	0.18	-	0.17	-	0.12	-	0	-	-	-	-	-	-	0	-
chr8	141516702	-	ALU	AC107375.1	ncRNA_exonic	yes	60	64	0.085	0	0.085	8.83707e-13	8.48974e-12	-	0.08	-	-	-	-	-	0	-	0.04	0.14	0.17	-	-	-	-	0	-	-	-	-	0.05	-	-	-	-	0.09	-	-	-	-	-	0	-	0	-
chr9	132268359	+	ALU	LINC00963	ncRNA_exonic	yes	52	118	0.22	0.135	0.085	3.10358e-06	8.71768e-06	0.15	0.17	0.27	0.31	-	-	-	0.3	-	0	-	-	0.35	0.21	-	0.4	-	-	0.2	-	-	0.4	-	0.29	-	-	0.13	-	-	-	0	-	-	-	-	0
chr11	781229	+	ALU	AP006621.3	ncRNA_intronic	yes	82	50	0.11	0.025	0.085	0.00136005	0.00236268	0.29	0.11	-	-	-	0.07	0.12	-	0.12	0.12	0.11	0.36	0.26	0.15	-	0	0	0.55	-	0.13	-	-	-	0.11	0.07	0	-	0.2	-	-	0.14	0	0.12	0.08	-	-
chr15	50660655	+	ALU	GABPB1-AS1	ncRNA_exonic	yes	40	48	0.235	0.15	0.085	5.26878e-06	1.41181e-05	0.21	0	-	0.25	-	-	0.2	0.33	-	-	0.14	-	-	0.23	-	-	-	-	0.6	-	-	-	-	-	-	-	-	0.4	-	-	0.25	-	-	-	-	0.3
chr17	45159660	-	ALU	AC005670.3	ncRNA_exonic	yes	20	29	0.085	0	0.085	0.00228734	0.00379855	-	-	-	-	-	-	-	-	-	-	0.17	-	-	-	-	-	-	0.19	-	0.2	-	-	0.12	-	-	0.12	-	-	-	-	-	-	-	0.09	-	0.17
chrX	73166972	+	ALU	FTX,JPX	ncRNA_exonic	yes	15	104	0.15	0.065	0.085	0.162653	0.187097	-	-	0	-	-	-	-	0.15	-	0.27	0.21	-	-	-	0	-	-	-	-	-	-	-	-	-	-	-	-	-	-	-	-	-	0.3	-	-	-
chrX	73417075	-	Rep non-Alu	FTX	ncRNA_exonic	yes	116	104	0.16	0.075	0.085	5.13753e-19	1.3495e-17	0.19	0	-	0.15	0.15	0.19	0.2	-	0.19	0.14	0.09	0.09	0.17	0.27	0.12	0.16	0.12	0.15	0.24	0.21	0.09	0.12	0.13	0.21	0.1	0.16	0.09	0.1	-	0.19	0.08	0.24	0.12	0.13	0.28	0.15
chrX	73486242	-	ALU	FTX	ncRNA_intronic	yes	40	72	0.235	0.15	0.085	1.65278e-08	6.74578e-08	-	0.22	0.5	-	0.27	-	-	0.6	-	0.24	-	-	0.33	-	-	0.2	-	-	-	-	-	-	-	-	-	-	0.21	-	-	-	0.14	-	0.4	-	0.38	-
chrX	73230237	+	ALU	FTX,JPX	ncRNA_intronic	yes	12	35	0.485	0.4	0.085	0.0372025	0.0486788	-	0.5	-	-	-	-	-	-	-	0.64	-	-	-	0.47	-	-	-	-	-	-	-	-	-	-	-	-	-	-	-	-	-	-	-	-	-	-
chr5	43575020	-	ALU	NNT-AS1	ncRNA_exonic	yes	65	136	0.28	0.2	0.08	6.11658e-06	1.62244e-05	0.3	0.27	-	0.18	-	-	0.19	0.2	-	-	0.36	-	-	-	0.28	-	0	0.36	-	-	-	0.2	0.3	0.2	-	0.42	-	0.44	-	-	-	-	-	-	-	0.2
chr6	42910878	+	ALU	AL035587.1	ncRNA_intronic	yes	75	105	0.14	0.06	0.08	4.36045e-08	1.62582e-07	0.5	0.12	0.2	-	0.21	-	-	0.2	0.12	0.13	0	-	0.26	0.13	0.19	0.14	0.17	-	-	-	-	0.15	0.27	0.21	-	0.15	-	0.15	-	0.2	-	0	0.13	0.1	-	-
chr9	37510102	+	ALU	AL513165.1	ncRNA_intronic	yes	77	112	0.2	0.12	0.08	4.20626e-08	1.58733e-07	0.38	0.12	-	-	0	-	-	0.31	-	-	0.19	0.25	0	0.22	0.13	0	-	0.12	-	-	-	0.29	-	-	0	0.39	0	0.17	-	-	0.17	-	0.22	0	-	-
chr9	132266624	+	ALU	LINC00963	ncRNA_exonic	yes	44	102	0.2	0.12	0.08	0.000298666	0.000589229	-	0.36	-	-	-	-	-	-	0	-	-	0.36	0.3	-	-	-	-	-	0.23	-	-	-	-	-	-	-	0.16	-	-	-	-	-	0.08	0	-	-
chr9	132266666	+	ALU	LINC00963	ncRNA_exonic	yes	61	141	0.4	0.32	0.08	0.00304705	0.00492364	0.67	0.4	-	-	-	-	-	0.4	-	-	-	0.57	0.45	-	0.64	-	-	-	0.14	-	-	-	0.5	-	0.6	0.55	0.48	-	-	-	0.2	-	0.58	-	-	0.2
chr9	132272941	+	ALU	LINC00963	ncRNA_exonic	yes	14	53	0.2	0.12	0.08	0.00438678	0.00685981	0.7	-	-	-	-	-	-	0.21	-	-	-	-	-	-	-	0.2	-	-	-	-	-	0.2	-	-	-	-	0	-	-	-	-	-	0.12	-	-	-
chr11	46877192	-	ALU	LRP4-AS1	ncRNA_intronic	yes	76	55	0.2	0.12	0.08	7.65003e-06	1.99174e-05	0.12	0.17	-	-	0	-	-	0.23	-	0.2	-	-	0.15	-	0.22	-	0	0.17	0	0.27	-	0.21	0.27	0.58	-	-	-	-	-	0.21	-	-	-	0.24	0.17	-
chr15	50658105	+	ALU	GABPB1-AS1	ncRNA_exonic	yes	13	25	0.2	0.12	0.08	0.0127279	0.0181471	0.25	-	-	-	-	-	-	-	-	-	0	-	-	0.21	-	-	-	-	-	-	-	-	-	0.14	-	-	-	-	-	-	-	0	-	-	-	-
chr15	50661761	+	ALU	GABPB1-AS1	ncRNA_exonic	yes	86	63	0.14	0.06	0.08	1.67314e-09	8.41614e-09	0.1	0.14	-	-	0.15	0.14	-	0.13	-	0.21	-	-	0.11	0.13	-	-	0.27	0.18	0.2	-	-	0.14	-	0.31	0.13	0.14	0.24	0.19	-	0.14	-	0.17	0.13	0.19	-	0.2
chr15	58880125	-	ALU	AC018904.1	ncRNA_intronic	yes	18	19	0.2	0.12	0.08	0.000180384	0.000370972	0.36	-	-	-	-	-	-	-	-	-	-	-	-	-	-	-	-	-	-	-	-	-	-	-	-	-	0.18	-	-	-	0.14	-	-	-	-	-
chr19	20718002	-	ALU	AC008554.1	ncRNA_intronic	yes	59	41	0.2	0.12	0.08	5.50005e-05	0.000124146	0.16	-	-	0.23	0.16	-	-	-	-	0	-	-	-	0.33	-	-	-	0.2	-	0.21	-	0.4	-	0.5	-	0	-	0.17	-	0.32	0.11	0.15	-	-	-	-
chr19	57146024	+	ALU	ZIM2-AS1	ncRNA_intronic	yes	10	11	0.26	0.18	0.08	0.0256746	0.0346642	0.3	0.27	-	-	-	-	-	-	-	-	-	-	-	0.27	0.2	-	-	-	-	-	-	-	-	-	-	-	-	-	-	-	-	-	-	-	-	-
chr2	96482339	-	Rep non-Alu	LINC00342	ncRNA_exonic	-	99	63	0.08	0	0.08	1.53446e-14	1.79028e-13	0.06	-	-	-	0.09	0.17	0	-	0.09	0.09	0.1	-	0	0.05	0	0.06	0.08	0.09	-	0.08	-	0.04	0.17	0.05	0	0.05	0	0.13	-	-	0.1	0.09	0.08	0.05	-	0
chr3	9433201	-	ALU	THUMPD3-AS1	ncRNA_exonic	yes	87	106	0.08	0	0.08	1.60208e-09	8.22626e-09	0.07	-	0.11	0	0.19	-	-	0.08	0.07	0.1	0.11	-	0	0.07	0	0.2	-	0.24	-	-	0	-	0.09	0.09	0	0	-	0.07	-	0.1	0.12	0.08	-	0.15	-	-
chr4	771337	-	ALU	AC139887.2	ncRNA_intronic	yes	69	64	0.08	0	0.08	0.0113645	0.0164333	0.09	0	-	-	-	0	-	0	-	-	0.09	-	-	-	0.11	0.07	-	-	-	-	0	-	-	0.17	0.18	-	0	0.11	-	0.1	-	0.23	0	0.24	-	-
chr8	22113996	+	ALU	AC105206.2	ncRNA_intronic	yes	57	51	0.08	0	0.08	0.00563754	0.00866921	0.23	-	-	-	0.12	0	-	-	0.18	-	0.12	-	-	0.27	-	0	0.2	-	-	-	-	-	-	-	0	0	-	0.1	-	-	0.1	-	-	0.1	-	0
chr9	140511803	+	ALU	ARRDC1-AS1	ncRNA_exonic	yes	18	30	0.08	0	0.08	0.000219677	0.00044548	-	-	-	-	0	-	-	-	-	-	-	-	0.4	-	-	-	-	-	-	-	-	0	-	-	-	-	0	-	-	-	-	-	-	-	-	-
chr10	119248030	-	ALU	EMX2OS	ncRNA_exonic	yes	85	15	0.08	0	0.08	0.0115244	0.0166306	0.07	0.04	0.07	0.13	-	0	0.1	-	0.08	-	0.06	0.07	0.18	0.07	0.06	-	0	0.11	0	-	-	0	0	0.06	0.13	0.15	-	0	-	0.22	0	-	0.4	0	-	0
chr11	781222	+	ALU	AP006621.3	ncRNA_intronic	yes	64	41	0.08	0	0.08	0.000625004	0.00115893	0.35	0.19	-	-	0.13	-	-	-	0.1	0.1	0.08	0.1	-	0.18	-	-	-	0.3	-	0.09	-	0	-	0.11	0.1	-	-	-	-	-	0.07	0	0.08	-	-	-
chr11	781264	+	ALU	AP006621.3	ncRNA_intronic	yes	74	44	0.08	0	0.08	0.00112818	0.00201136	0.32	0.08	-	0	0.09	0.09	-	-	0.19	0.16	0.08	0.19	0	0.18	-	0.14	0.08	-	-	0.09	-	0	0.1	0.12	0	-	-	-	-	-	0	0	0.13	0	-	0.13
chr15	25276951	+	ALU	SNHG14	ncRNA_exonic	yes	72	23	0.08	0	0.08	0.000115814	0.000248208	0.17	-	-	0.04	0	0	0	-	0	-	-	0.14	-	0.11	-	-	0.09	0	0.14	-	0.08	0.11	-	0.14	-	0.06	-	-	-	-	-	-	-	-	0.11	-
chr17	45159513	-	ALU	AC005670.3	ncRNA_exonic	yes	16	28	0.08	0	0.08	0.00216964	0.00360898	-	-	-	-	-	0	-	-	-	-	-	-	-	-	0.2	-	-	-	-	-	-	-	-	-	-	0.1	-	-	-	-	-	-	-	-	-	-
chr19	35590258	-	ALU	HPN-AS1	ncRNA_exonic	yes	32	19	0.08	0	0.08	0.000132688	0.000280241	0	0.11	-	-	-	-	0	-	-	0.05	-	-	-	-	-	-	-	-	0.45	-	0	0.1	-	0.14	-	-	0.16	-	-	-	-	-	-	0.15	-	-
chr19	38221261	-	ALU	AC093227.1,AC093227.3	ncRNA_intronic	yes	10	63	0.16	0.08	0.08	0.00584064	0.00894101	-	-	-	-	-	-	-	-	-	-	-	-	-	-	-	-	-	-	-	-	-	-	-	-	-	-	-	-	-	-	-	-	-	-	-	-
chr19	57816349	+	ALU	AC005261.1	ncRNA_exonic	yes	55	71	0.08	0	0.08	0.000285457	0.000566462	0.08	-	0.14	-	-	-	-	0	-	0.18	0	0	-	0.14	-	-	-	-	0.12	-	-	-	0.15	0	0	-	0.1	0	-	-	-	-	-	0	-	-
chr19	57816987	+	ALU	AC005261.1	ncRNA_exonic	yes	78	103	0.08	0	0.08	2.36057e-05	5.62642e-05	0.18	0.07	-	0	0	0.24	-	0.07	-	-	0.18	-	-	0	0.11	0.11	0.1	0	-	0.12	-	0.07	0.14	-	0	0.15	-	0.09	-	-	0	0.19	-	0.1	-	0.14
chr22	20054990	+	ALU	AC006547.1	ncRNA_intronic	yes	94	73	0.08	0	0.08	0.00922444	0.0135505	0.09	0.11	0.14	0.05	0.14	0.06	0.11	0.09	-	0	0.07	-	0.11	0.08	0.11	-	0.06	0.12	0.1	0	-	0.11	-	0.08	0	0.09	0.19	0.06	-	0.1	0.06	-	0.1	0.15	-	0.06
chr22	20055115	+	ALU	AC006547.1	ncRNA_intronic	yes	87	73	0.08	0	0.08	3.31016e-14	3.74398e-13	0.15	0.07	-	-	-	0.09	0.13	0.08	-	0	0.06	-	0.07	0.16	0.06	0.08	0	-	0.18	-	-	-	-	0.11	0.08	0.23	0	0.1	-	0.16	0.06	0.13	0	-	-	-
chrX	73230932	+	ALU	FTX,JPX	ncRNA_exonic	yes	31	37	0.19	0.11	0.08	0.001137	0.00202354	0.36	0.13	-	-	-	-	-	-	-	0.17	0.29	0	-	-	0.17	0.27	-	-	-	-	-	-	-	-	0.19	-	-	-	-	0.27	-	-	-	-	-	-
chrX	73443335	-	ALU	FTX	ncRNA_intronic	yes	17	19	0.08	0	0.08	0.00114512	0.00203444	-	-	-	-	-	-	-	-	-	-	-	-	0.08	-	-	-	-	-	-	-	-	-	-	-	-	-	0	-	-	-	-	-	-	-	0.3	-
chrX	73485804	-	ALU	FTX	ncRNA_intronic	yes	29	59	0.08	0	0.08	2.12317e-07	7.14623e-07	0	0.1	0	-	-	-	-	-	-	-	-	-	-	-	-	-	-	-	-	-	-	-	-	-	0.2	-	0	-	-	-	0.17	0	-	-	0.2	0
chr4	771531	-	ALU	AC139887.2	ncRNA_intronic	yes	70	38	0.25	0.17	0.08	4.88926e-07	1.54597e-06	0.22	-	-	-	0.18	-	0.25	0.09	-	0.29	0.2	0.36	0.3	-	0.29	0.33	0.38	-	-	-	-	0.14	-	0.18	-	0.19	0.15	0.28	-	0.23	0.18	0.27	-	0.31	-	0.23
chr4	773003	-	ALU	AC139887.2	ncRNA_intronic	yes	14	20	0.25	0.17	0.08	0.0208848	0.0284997	0.38	-	-	-	-	-	-	-	-	-	0.15	-	-	-	-	-	-	-	0.31	-	-	-	-	-	-	-	-	0.25	-	-	-	-	-	-	-	0.31
chr5	77655330	-	ALU	SCAMP1-AS1	ncRNA_exonic	yes	53	119	0.18	0.1	0.08	1.0637e-08	4.49617e-08	0.31	0.18	0.33	-	-	-	-	0	0.2	-	-	0.31	-	-	-	-	-	0	0.15	-	-	-	-	-	-	-	0.09	-	-	-	-	-	0.1	0.25	-	0.12
chr7	128102242	+	ALU	AC010655.2,AC010655.4	ncRNA_intronic	yes	13	77	0.31	0.23	0.08	0.00118878	0.00210467	0.5	0.27	-	-	-	-	-	-	-	-	-	-	-	-	-	0.31	-	-	0.14	-	-	-	-	-	-	-	-	-	-	-	-	-	0.28	-	-	-
chr7	130629625	-	NONREP	LINC-PINT	ncRNA_exonic	yes	129	134	0.24	0.16	0.08	1.13906e-12	1.07456e-11	0.22	0.15	0.21	0.27	0.29	0.43	0.34	0.13	0.24	0.06	0.08	0.14	0.11	0.28	0.2	0.17	0.33	0.38	0.32	0.38	0.3	0.27	0.32	0.22	0.23	0.3	0.13	0.16	-	0.23	0.12	0.2	0.29	0.32	0.31	0.26
chr15	50661778	+	ALU	GABPB1-AS1	ncRNA_exonic	yes	85	61	0.18	0.1	0.08	1.14005e-09	6.07602e-09	0.22	0.14	-	-	0.17	0	-	0.2	-	0.11	0.18	0.25	0.17	0.27	-	0	-	0.28	-	-	-	0.23	-	0.13	0.2	0.15	0.24	0.21	-	0.14	0.27	0.25	0	0.47	-	0.13
chr15	50662137	+	ALU	GABPB1-AS1	ncRNA_exonic	yes	75	67	0.12	0.04	0.08	2.36684e-07	7.91036e-07	0.09	-	-	-	0.27	0	-	-	-	0	0.12	0.39	0.08	0.16	0.15	0	-	0.23	-	-	-	0	0.11	0.19	0.12	0.14	0	0.38	-	0.14	-	0.11	0	0.09	-	0.09
chr22	45529167	-	ALU	NUP50-DT	ncRNA_exonic	yes	98	68	0.225	0.145	0.08	0.000111044	0.000238991	0.24	0.32	0.15	0.19	0.2	0.3	-	0	-	0.33	0.18	-	0.27	0.18	0.23	0.1	0.25	0.43	0.19	-	-	0.1	0.16	0.34	-	-	0.31	0.16	-	-	0.38	0.15	0.41	-	-	0.13
chrX	73485295	-	ALU	FTX	ncRNA_intronic	yes	10	61	0.25	0.17	0.08	0.00095035	0.00171839	-	-	-	-	-	-	-	-	-	0.2	-	-	-	-	-	-	-	-	-	-	0.14	-	-	-	-	-	0.19	-	-	-	-	-	0.2	-	-	-
chrX	73485319	-	ALU	FTX	ncRNA_intronic	yes	14	85	0.31	0.23	0.08	0.000437996	0.00083342	-	0.27	-	-	-	-	-	-	-	-	-	-	-	-	-	-	-	-	-	-	-	-	-	-	-	-	-	-	-	-	0.29	-	0.53	-	-	-
chr7	128110068	+	ALU	AC010655.4	ncRNA_intronic	yes	22	102	0.59	0.51	0.08	0.0172416	0.023978	0.73	0.21	0.79	-	-	-	0.5	-	-	-	-	-	-	-	-	0.6	-	-	-	-	-	-	-	-	-	-	-	-	-	-	-	-	0.69	-	-	0.79
chr9	115236049	+	ALU	C9orf147	ncRNA_intronic	yes	29	54	0.64	0.56	0.08	0.00153698	0.00265195	0.8	-	0.72	-	0.67	-	-	-	-	-	-	-	-	-	0.58	-	-	-	-	-	-	-	-	-	-	-	-	-	-	-	-	-	-	-	-	0.4
chr11	778205	+	ALU	AP006621.3	ncRNA_exonic	yes	96	107	0.75	0.67	0.08	7.54564e-06	1.97074e-05	0.74	0.81	0.9	-	0.78	0.67	0.84	-	0.76	0.85	0.74	-	-	0.54	0.67	-	0.74	-	1	0.88	-	0.75	0.69	0.78	-	-	-	0.55	-	-	0.75	0.69	0.62	0.65	-	0.55
chr7	1205145	+	ALU	AC091729.3	ncRNA_exonic	yes	12	77	0.285	0.21	0.075	0.00365445	0.00581286	-	0.2	-	-	-	-	-	-	-	-	-	0.3	-	-	-	-	-	-	-	-	-	0.5	-	-	-	0.25	0.42	-	-	-	-	-	-	0.27	-	-
chr1	10456927	+	ALU	AL139424.2	ncRNA_exonic	yes	68	59	0.075	0	0.075	4.74667e-08	1.76478e-07	0.17	-	-	0	0.14	-	0.12	-	-	0.27	-	0.12	-	0.07	0	0	0.08	-	0	0.12	-	-	-	0.12	0.09	0.08	0	-	-	0	0.16	0	0	-	0	-
chr7	6718798	+	ALU	AC073343.2	ncRNA_intronic	yes	14	22	0.27	0.195	0.075	0.00312774	0.00503008	-	-	-	-	-	0.5	-	-	-	-	0.45	0.4	-	-	-	-	0.2	-	-	-	-	-	-	-	-	-	-	-	-	0.25	-	-	-	-	-	-
chrX	73229774	+	ALU	FTX,JPX	ncRNA_exonic	yes	18	37	0.175	0.1	0.075	0.0765038	0.094861	0.2	-	-	-	-	0.2	-	-	-	0.13	0	-	-	-	-	-	-	-	-	-	-	-	-	-	-	-	-	-	-	-	-	-	-	0	-	-
chr9	115237496	+	ALU	C9orf147	ncRNA_intronic	yes	110	125	0.575	0.5	0.075	0.000268065	0.00053613	0.62	0.41	0.8	0.69	0.48	-	0.33	0.74	-	0.65	0.36	0.55	0.39	0.65	0.48	0.65	0.45	0.43	0.55	0.58	-	0.69	0.57	0.58	0.29	0.67	0.5	-	-	0.63	0.5	-	0.67	0.39	0.8	0.55
chr1	19541725	-	ALU	EMC1-AS1	ncRNA_intronic	yes	54	67	0.28	0.21	0.07	0.000945244	0.0017122	0.3	-	-	0.33	-	0.2	0.33	0.6	-	-	0.15	-	0.27	-	0.38	-	0.17	-	0.36	0.15	-	0.5	0.44	0.14	-	0.25	-	-	-	-	0.18	-	-	-	-	-
chr17	79349363	-	ALU	AC110285.1	ncRNA_exonic	yes	102	37	0.28	0.21	0.07	0.000178451	0.000367739	-	0.26	0.36	-	0.33	-	0.17	0.17	0.42	0.34	0.33	0.33	0.5	0.42	-	0.3	0.34	-	0.33	0.36	0.67	0.22	0.27	0.29	-	0.23	0.22	-	-	0.35	0.26	0.14	0.15	0.26	0.29	-
chr1	93791350	-	ALU	CCDC18-AS1	ncRNA_exonic	yes	59	89	0.07	0	0.07	0.000166431	0.000345769	0.13	-	0	-	-	-	0.23	0	-	0.05	0.14	-	-	0.19	0.18	-	0.2	0.13	0	-	-	-	-	0	0	-	0	-	-	0.11	0	-	-	0.12	-	0.1
chr3	195427423	+	ALU	MUC20-OT1	ncRNA_exonic	yes	71	74	0.07	0	0.07	0.000138082	0.000290429	0.13	0.12	0	-	0	0	-	-	-	-	0.05	-	0	0.07	0	-	-	-	0.18	0	-	0	0.14	0	0.12	0	0	0.14	-	-	-	0.18	0.15	-	-	0.16
chr4	772899	-	ALU	AC139887.2	ncRNA_intronic	yes	24	32	0.19	0.12	0.07	0.0341074	0.0448017	0.28	-	-	-	-	-	-	-	-	-	-	-	-	-	-	-	-	-	-	-	-	0.3	-	-	-	-	-	-	-	0.13	-	-	-	0.19	-	0.64
chr4	39535398	+	Rep non-Alu	UGDH-AS1	ncRNA_intronic	yes	15	71	0.19	0.12	0.07	0.00743478	0.011114	-	-	-	-	-	-	-	-	-	0.18	0.25	-	-	-	-	-	-	-	-	-	-	-	-	-	-	-	-	-	-	-	-	-	-	-	-	-
chr5	131701625	-	ALU	MIR3936HG	ncRNA_exonic	yes	36	26	0.27	0.2	0.07	0.00367453	0.00583568	0.3	-	-	-	0.25	-	-	-	-	-	-	-	-	0.38	-	-	-	-	0.33	0.46	-	0.2	-	-	-	0.2	-	-	-	0.45	-	0.5	-	-	-	-
chr6	42908174	+	ALU	AL035587.1	ncRNA_exonic	yes	17	63	0.25	0.18	0.07	0.00204664	0.00345122	-	-	-	-	-	-	-	-	-	-	0.16	-	-	0.2	0.2	-	-	-	-	0.25	-	-	-	-	-	-	-	-	-	-	-	-	-	-	-	-
chr7	128168143	-	ALU	AC090114.2	ncRNA_exonic	yes	14	125	0.25	0.18	0.07	0.0096472	0.0141104	-	-	-	-	-	-	-	-	-	-	-	-	0.2	-	-	-	-	-	-	-	-	0.29	-	0.3	-	-	0.38	-	-	-	-	-	-	-	-	-
chr8	10339738	+	ALU	AC104964.1	ncRNA_exonic	yes	35	22	0.14	0.07	0.07	0.147499	0.171998	0.36	-	0.3	-	-	-	-	-	-	-	0.24	-	-	-	-	0	-	-	-	0.27	-	-	-	0.3	-	-	-	-	-	-	-	-	0.2	-	-	-
chr8	22114920	+	ALU	AC105206.2	ncRNA_intronic	yes	78	71	0.07	0	0.07	0.00275039	0.00451597	0.07	-	-	0	0.09	-	0.11	0	-	-	0	0.2	0	-	-	-	-	0	0.1	0	-	-	-	-	0	0	-	0.18	-	0	0.07	0	0	-	-	0.17
chr9	34681733	+	ALU	AL162231.2	ncRNA_exonic	yes	91	111	0.36	0.29	0.07	0.000510191	0.000963589	0.5	0.38	0.42	-	0.19	0.33	-	-	0.47	0.36	0.33	-	0.46	-	0.44	-	0.31	0.38	0.4	0.56	-	0.25	0.25	0.25	0.31	0.5	-	0.56	-	0.29	0.18	0.47	-	-	0.5	0.24
chr9	130874350	-	ALU	SLC25A25-AS1	ncRNA_exonic	yes	32	19	0.38	0.31	0.07	0.0447407	0.0577262	0.44	-	-	-	-	-	-	-	-	0.5	0.38	-	-	0.38	-	-	-	0.5	-	-	-	0.21	0.38	-	0.4	-	0.42	0	-	-	-	-	-	-	-	0.18
chr10	88968171	-	ALU	NUTM2A-AS1	ncRNA_exonic	yes	119	95	0.23	0.16	0.07	1.04056e-09	5.57221e-09	0.25	0.32	0.33	-	0.18	0.23	-	0.38	0.33	0.21	0.27	0.17	0.24	0.31	0.14	0.25	0.08	0.43	0.14	0.38	-	0.14	0.18	0.23	-	0.14	0.15	0.18	-	0.11	0.22	0.29	0.27	0.18	-	0.3
chr11	17402311	+	ALU	AC124798.1	ncRNA_exonic	yes	80	17	0.07	0	0.07	1.85675e-06	5.39453e-06	0.15	-	0.12	0.09	0	0.1	0.17	-	0.12	0	0	-	-	-	0	0.04	-	-	0	0.06	-	0.11	0.07	-	0.07	0.06	-	0.05	-	0.1	-	0.24	-	-	-	0.09
chr11	43887911	+	ALU	AC087521.2	ncRNA_intronic	yes	30	76	0.245	0.175	0.07	0.000265173	0.00053139	0.18	0.2	-	-	-	-	-	-	-	-	0.23	-	-	-	-	-	-	-	0.27	-	-	-	-	-	-	0.27	-	-	-	-	-	-	0.43	-	-	-
chr11	76152636	-	ALU	AP002360.2	ncRNA_exonic	yes	91	104	0.07	0	0.07	2.41754e-10	1.4664e-09	0	-	-	0.21	0.1	0	0	-	-	0.14	0	0.16	-	0.07	0.08	0	0	0.12	0	0.07	-	0.09	-	0	0	0.1	0.12	0.13	-	-	0.09	0	-	-	-	0.05
chr13	45918499	+	ALU	TPT1-AS1	ncRNA_exonic	yes	10	64	0.07	0	0.07	0.00205573	0.00345906	-	-	-	-	-	-	-	-	-	-	-	-	-	-	-	-	-	-	-	-	-	0.14	-	-	-	-	-	-	-	-	-	-	-	0	-	0
chr15	50660821	+	ALU	GABPB1-AS1	ncRNA_exonic	yes	45	49	0.25	0.18	0.07	0.000118564	0.000253362	0.5	-	-	-	-	-	-	-	-	-	0.19	-	-	0.3	-	-	-	-	-	-	-	0.23	0.29	-	-	0.31	0	-	-	0.45	-	0.36	-	0.25	-	-
chr16	2830133	+	ALU	AC092117.1	ncRNA_exonic	yes	13	16	0.38	0.31	0.07	0.387644	0.399414	-	-	-	-	-	-	-	-	-	-	-	0.18	-	0.32	-	-	-	0.5	-	-	-	-	-	-	-	-	0.4	-	-	-	-	-	-	-	-	-
chr16	74341830	-	ALU	AC009120.2	ncRNA_exonic	yes	23	23	0.27	0.2	0.07	0.0243661	0.0329412	-	-	-	-	-	-	-	-	-	0.4	0.3	-	-	-	-	-	-	-	-	-	-	-	-	-	-	0.36	-	-	-	0	-	-	0.31	0.27	-	0
chr19	57818341	+	ALU	AC005261.1	ncRNA_exonic	yes	122	120	0.13	0.06	0.07	8.26452e-19	2.10217e-17	0.08	0.05	0.07	0.14	0.14	0.23	0.27	0.18	0.2	0.05	0.18	0.13	0.21	0.16	0.31	0.08	0.13	0.13	0.09	0.15	0.11	-	0.29	0.15	0.19	0.1	0.03	0	-	0.13	0.09	0.14	0.06	-	-	0.2
chr19	57818349	+	ALU	AC005261.1	ncRNA_exonic	yes	124	128	0.17	0.1	0.07	1.88832e-10	1.19504e-09	0.25	0.14	0.24	0.25	0.19	0.36	0.08	0.28	0.24	0.1	0.15	0.23	0.08	0.21	0.1	0.16	0.17	0.22	0.18	0.22	0.17	0.14	0.37	-	0.31	0.06	0.1	-	-	0.28	0.23	0.12	0.13	0.1	-	0.16
chr22	45529239	-	ALU	NUP50-DT	ncRNA_exonic	yes	107	83	0.11	0.04	0.07	1.74119e-09	8.72571e-09	0.22	-	0.11	0.14	0.17	0.05	0.17	0	0.17	0	0.12	-	0.08	0.11	0.13	0.06	0.11	0.11	0.09	0.07	-	0.08	0.06	0.1	0.12	0.05	-	0.17	-	0.08	0.04	-	0	0.09	0.15	0.21
chr22	45529328	-	ALU	NUP50-DT	ncRNA_exonic	yes	85	86	0.07	0	0.07	3.56804e-08	1.36115e-07	0.1	-	-	-	-	0.13	0.11	-	0	0	-	0.14	0.11	0.09	0.07	0.05	0.12	-	0.05	-	-	0	-	0.1	-	0.09	0	-	-	-	0.03	0.11	0.12	-	0	0
chr22	45529465	-	ALU	NUP50-DT	ncRNA_exonic	yes	26	21	0.19	0.12	0.07	0.0287394	0.0381941	0.3	0	-	0	-	-	-	-	-	-	0	-	-	0.2	-	-	-	-	0.15	-	-	-	-	-	-	-	-	-	-	-	-	0	-	-	-	-
chrX	73230354	+	ALU	FTX	ncRNA_exonic	yes	33	69	0.53	0.46	0.07	0.24933	0.273511	0.43	-	-	-	-	-	-	-	-	0.56	0.58	0.5	-	0.27	0.36	0.3	0.18	-	-	-	-	-	0.7	-	-	-	-	-	-	-	-	-	-	-	-	-
chr8	22114886	+	ALU	AC105206.2	ncRNA_intronic	yes	101	81	0.12	0.05	0.07	1.4696e-09	7.635e-09	0.19	0.11	0.11	0.1	0.16	-	0.14	0	-	0.17	0.19	0.13	0.12	0.1	0.09	0.07	-	0.1	0.16	0.15	-	0.16	0.13	0.19	0.12	0.12	-	0.14	-	0.07	0.07	-	-	0.15	0	0.24
chr10	88968220	-	ALU	NUTM2A-AS1	ncRNA_exonic	yes	86	57	0.18	0.11	0.07	3.46647e-06	9.67797e-06	0.31	0	0.25	-	-	0.18	-	-	-	0.25	0.16	-	0.22	0.25	0.16	-	0.16	0.2	0.1	0.12	-	0.18	0	0.32	-	0.32	-	0.15	-	-	0.21	0.25	0.19	0.18	-	0.2
chr11	82802441	+	ALU	AP001767.3,RAB30-DT	ncRNA_intronic	yes	13	29	0.18	0.11	0.07	0.0624307	0.0785593	-	-	0.19	-	-	-	-	-	-	-	-	-	-	0.11	-	-	-	-	-	-	-	-	-	-	-	-	0.2	-	-	-	-	-	-	-	-	-
chr19	57816261	+	ALU	AC005261.1	ncRNA_exonic	yes	47	70	0.18	0.11	0.07	6.97278e-06	1.84298e-05	0.18	-	0.29	-	-	-	-	-	-	-	-	-	-	0	0.27	-	0.18	-	0.29	-	0	0.14	-	-	0	-	-	-	-	-	-	-	0.25	0	-	-
chr3	153837514	-	ALU	ARHGEF26-AS1	ncRNA_exonic	yes	67	111	0.29	0.22	0.07	0.000324217	0.000632285	0.31	0.29	0.28	0.29	0.33	0.27	-	-	0.31	-	0.33	-	0.14	0.36	0.52	-	-	0.28	0.27	-	-	0.24	-	0.36	-	-	-	0.31	-	-	-	-	-	0.25	0.25	-
chr10	89000979	-	Rep non-Alu	NUTM2A-AS1	ncRNA_exonic	yes	42	26	0.3	0.23	0.07	0.0134356	0.0190494	-	-	-	-	0.18	-	-	-	-	0.33	0.2	-	-	-	-	-	-	0.4	0.33	0.36	0.2	0.25	-	-	-	-	0.36	0.15	-	0.3	-	-	-	0.58	0.18	0.29
chr19	38221332	-	ALU	AC093227.1,AC093227.3	ncRNA_intronic	yes	10	83	0.3	0.23	0.07	0.0588885	0.0744047	-	-	-	-	-	-	-	-	-	-	-	-	-	-	-	-	-	0.2	-	-	-	-	-	-	-	-	-	-	-	-	-	-	-	-	-	-
chr19	57818348	+	ALU	AC005261.1	ncRNA_exonic	yes	125	137	0.21	0.14	0.07	3.48526e-10	2.00724e-09	0.24	0.3	0.28	0.17	0.19	-	0.08	0.37	0.15	0.05	0.1	0.18	0.39	0.33	0.17	0.1	0.2	0.12	0.23	0.17	0.15	0.22	0.39	0.16	0.25	0.19	0.16	0.09	-	0.25	0.12	0.21	0.36	0.16	-	0.31
chr1	16557743	-	ALU	AL109627.1	ncRNA_exonic	yes	38	33	0.185	0.12	0.065	0.00624997	0.00952466	0.25	-	-	0.33	-	0.2	-	-	0.23	-	0.27	-	-	-	-	-	-	0.36	-	-	-	-	-	-	0	0.13	-	0.17	-	-	-	0.2	-	-	-	-
chr4	39533909	+	ALU	UGDH-AS1	ncRNA_intronic	yes	46	108	0.22	0.155	0.065	0.00168759	0.00288249	0.33	-	-	0.18	-	0.36	-	-	-	0.18	0	-	-	-	0.2	0.15	-	-	-	-	-	0.25	-	-	-	-	0.37	0.12	-	-	-	0	-	0.45	-	-
chr5	131700683	-	ALU	MIR3936HG	ncRNA_exonic	yes	10	17	0.205	0.14	0.065	0.0141813	0.019978	0.43	-	-	-	0	-	-	-	-	-	-	-	-	-	-	-	-	-	-	-	-	-	-	-	-	-	-	-	-	-	-	-	-	-	-	-
chr6	42910058	+	ALU	AL035587.1	ncRNA_intronic	yes	43	76	0.27	0.205	0.065	0.0540703	0.0689398	-	-	0.2	-	0.25	0.29	-	-	-	-	-	-	-	-	0.2	0	0.13	-	-	-	-	-	-	-	-	-	-	0	-	-	-	-	-	0	-	-
chr9	132266489	+	ALU	LINC00963	ncRNA_exonic	yes	14	83	0.185	0.12	0.065	0.131272	0.154312	-	0.2	-	-	-	-	-	-	-	-	-	-	-	-	-	-	-	0.2	-	-	-	-	-	-	-	-	0.09	-	-	-	-	-	-	-	-	-
chr15	58880140	-	ALU	AC018904.1	ncRNA_intronic	yes	14	22	0.065	0	0.065	0.146079	0.170537	0	-	-	-	-	-	-	-	-	-	0	-	-	-	-	0.2	-	-	-	-	-	-	-	-	-	-	-	-	-	-	0	-	-	-	-	-
chr17	80252357	+	ALU	AC132872.1	ncRNA_exonic	yes	84	97	0.065	0	0.065	6.61242e-22	2.92564e-20	0.17	0	0	-	0.11	-	0.15	0	-	-	0	0	0.14	0.07	-	0.05	-	0.1	0.06	-	-	-	0.1	0	0.11	-	0	0.06	-	-	0	0	0.07	0.07	-	0
chr19	38220634	-	ALU	AC093227.1,AC093227.3	ncRNA_exonic	yes	28	79	0.135	0.07	0.065	0.229009	0.253128	0.17	-	-	-	-	-	-	-	0.15	0	-	-	-	0.14	0	-	0	-	-	-	-	-	-	-	-	-	-	-	-	-	-	-	-	-	-	0.2
chrX	73228796	+	ALU	FTX,JPX	ncRNA_exonic	yes	18	25	0.185	0.12	0.065	0.0545606	0.0694283	-	0.3	-	-	0.25	-	-	-	-	0.16	-	-	-	-	-	-	-	0	-	0.3	-	-	-	-	0.17	-	-	-	-	-	-	-	-	0.3	-	-
chr4	39537090	+	ALU	UGDH-AS1	ncRNA_intronic	yes	28	77	1	0.94	0.06	0.0174811	0.0242779	1	-	-	-	-	-	-	-	-	-	0.77	-	-	-	1	1	1	-	-	-	-	1	-	-	0.9	-	0.94	-	-	1	1	-	-	1	-	-
chr11	778176	+	ALU	AP006621.3	ncRNA_exonic	yes	92	108	0.53	0.47	0.06	0.0140742	0.0198994	0.62	0.79	-	0.4	0.5	0.75	0.64	-	0.4	0.62	0.74	0.5	-	0.54	0.69	-	0.59	-	0.6	0.59	-	0.47	0.32	0.41	0.25	-	-	0.5	-	-	0.27	0.45	0.4	0.43	0.6	0.42
chr16	2830087	+	ALU	AC092117.1	ncRNA_exonic	yes	10	22	0.535	0.475	0.06	0.139948	0.163944	-	-	-	-	-	-	-	0.36	-	0.36	-	-	-	-	-	-	-	-	-	-	-	-	-	-	-	-	0.59	-	-	-	-	-	-	0.5	-	-
chr22	20054874	+	ALU	AC006547.1	ncRNA_intronic	yes	121	74	0.75	0.69	0.06	0.0050607	0.00782988	0.86	0.77	0.71	0.67	0.68	0.87	0.77	0.73	0.85	-	0.95	0.77	0.65	0.79	0.72	0.67	0.73	0.82	0.76	0.6	-	0.66	0.83	0.86	0.63	0.67	0.44	0.61	-	0.62	0.78	0.75	0.36	0.68	0.64	0.6
chr8	22113997	+	ALU	AC105206.2	ncRNA_intronic	yes	66	57	0.17	0.11	0.06	0.00131268	0.00228821	0.3	-	0.13	-	0.12	0	-	-	-	-	0.17	-	-	0.18	-	-	0.21	0.2	-	0.15	-	-	0	0.17	0	0.15	0.15	0.1	-	-	0.15	0.2	-	0.22	-	0.21
chr11	65432930	+	ALU	RELA-DT	ncRNA_exonic	yes	49	64	0.17	0.11	0.06	0.000712525	0.00130694	-	0.2	0.18	-	0.15	-	-	-	-	0.17	0.2	-	0.25	0.2	-	-	-	-	-	-	-	0.12	0	-	-	-	0.04	-	-	-	0.12	-	-	-	-	0
chrX	73166889	+	ALU	FTX,JPX	ncRNA_exonic	yes	36	131	0.14	0.08	0.06	0.0379966	0.0495904	0	0	0	-	-	-	-	-	0.17	0.17	-	0.18	0	0.2	-	-	0.21	-	-	-	-	-	0.11	-	-	-	0.31	-	-	-	-	-	0.46	-	-	-
chr5	180691428	+	ALU	TRIM52-AS1	ncRNA_exonic	yes	84	102	0.07	0.01	0.06	0.000570039	0.00106477	-	0.16	-	-	0.08	0	0.18	0	0.08	-	0.2	-	-	0.13	0.07	0	0.12	0	-	0.07	-	0.09	-	0	-	0	0.14	-	-	0	0	0	0	0.09	-	0
chr9	132109582	+	ALU	LINC01503	ncRNA_exonic	yes	68	94	0.06	0	0.06	1.40148e-06	4.16725e-06	-	0	0.07	-	-	-	-	-	-	-	-	0.18	0	-	0	-	-	-	0.1	-	-	-	0.14	0.14	-	-	-	-	-	0	-	-	0.02	0	0	-
chr3	101410170	+	ALU	AC084198.4	ncRNA_intronic	yes	13	16	0.36	0.3	0.06	0.166165	0.190706	-	-	-	-	-	-	-	-	-	-	-	-	-	-	-	-	-	0.3	-	-	-	0.22	-	-	-	-	0.17	-	-	-	0.55	-	-	-	0.36	-
chr3	101410183	+	ALU	AC084198.4	ncRNA_intronic	yes	16	14	0.315	0.255	0.06	0.0980791	0.118721	-	0.47	-	-	-	-	-	-	-	0.45	-	-	-	-	-	-	-	0.36	-	-	-	0.25	-	-	-	-	0	-	-	-	0.18	-	-	-	0.73	-
chr4	771333	-	ALU	AC139887.2	ncRNA_intronic	yes	73	73	0.06	0	0.06	2.50196e-08	9.82625e-08	0.18	-	-	-	0.11	0.25	-	-	-	0.08	0	-	0	-	0.16	0.2	0	0	0.11	-	0	-	-	0.18	-	-	0	0.07	-	0.12	-	-	0.08	0	-	0.13
chr4	772703	-	ALU	AC139887.2	ncRNA_intronic	yes	16	18	0.2	0.14	0.06	0.00127336	0.0022427	0.17	-	-	-	-	-	-	-	-	-	0.27	-	-	-	-	-	-	-	-	-	-	-	-	0.42	-	-	-	-	-	-	-	-	-	-	-	0.18
chr4	174247115	-	ALU	AC097534.1	ncRNA_intronic	yes	36	10	0.06	0	0.06	0.0439015	0.0568333	-	-	0.25	-	-	0.12	-	-	-	-	0	-	0	0.14	-	0	-	-	-	-	-	-	-	-	0.2	0	-	-	-	-	0.15	-	-	-	-	0
chr5	43575840	-	ALU	NNT-AS1	ncRNA_exonic	yes	53	121	0.2	0.14	0.06	1.26133e-08	5.23543e-08	0.14	0.17	-	0.13	0.25	0.31	0.4	-	0.21	-	0.17	-	-	0.18	0.29	0.47	0.13	0.23	-	0.15	-	0.18	-	0.17	0.55	-	-	-	-	-	-	-	-	0.12	0.18	-
chr5	77655378	-	ALU	SCAMP1-AS1	ncRNA_exonic	yes	50	102	0.15	0.09	0.06	4.4942e-06	1.21512e-05	-	-	0.2	-	0.23	0.3	-	-	-	0.13	-	0.15	0	0.1	0.33	-	-	0.17	0	-	-	-	-	0.25	-	0.23	0.07	-	-	-	-	-	0	-	-	0.3
chr5	88464187	+	ALU	MEF2C-AS1	ncRNA_exonic	yes	33	33	0.33	0.27	0.06	0.0285794	0.0380311	0.36	-	0.18	-	0.4	-	-	-	-	-	0.42	0.21	0.2	-	0.36	-	-	0.18	-	-	-	-	0.25	-	-	-	-	0.45	-	-	-	-	-	-	-	0.14
chr6	31732759	-	ALU	SAPCD1-AS1	ncRNA_intronic	yes	104	13	0.06	0	0.06	0.0268343	0.0360386	0.12	0	-	0.04	0.04	0.08	-	-	0	0	0.06	0.09	0.06	0.12	0.03	0.11	0.14	0.04	0.08	-	-	0	0.07	0.1	0.09	0.05	-	0.06	-	-	0.05	0.07	0.1	0.04	-	0.05
chr8	10339691	+	ALU	AC104964.1	ncRNA_exonic	yes	52	17	0.26	0.2	0.06	0.00416801	0.00655801	0.73	-	-	0.33	-	-	-	-	-	-	0.12	-	-	0.31	-	-	0.1	-	-	0.21	0.2	0.5	0.31	0.73	-	-	-	-	-	-	-	0.2	0.13	0.18	-	-
chr8	141516728	-	ALU	AC107375.1	ncRNA_exonic	yes	100	74	0.2	0.14	0.06	0.000104712	0.00022632	0.27	0.21	-	-	0.16	0.2	-	0.15	-	0.14	0.11	0.29	0.15	0.36	0.23	-	0.15	0.31	0.1	0.22	-	0.2	0.4	0.19	0.2	0.23	0.15	-	-	-	0.1	0	0.13	0.2	0.25	0.23
chr9	34681553	+	ALU	AL162231.2	ncRNA_exonic	yes	31	65	0.15	0.09	0.06	0.0118359	0.0169703	0.18	0.13	-	-	0.18	-	-	-	0	-	-	-	-	-	-	-	0	-	-	-	-	-	-	-	-	-	-	-	-	0.2	-	-	-	-	-	0
chr9	37510143	+	ALU	AL513165.1	ncRNA_intronic	yes	72	122	0.25	0.19	0.06	6.28953e-05	0.00014104	-	0.2	0.25	-	0.23	-	0.27	0.6	-	-	0.27	0.14	0.5	0.25	0.22	-	-	0.5	-	0.14	-	0.15	0.45	0.38	0.2	0.2	0.17	0.14	-	0.17	0.27	0	0.36	-	-	0.3
chr9	115237435	+	ALU	C9orf147	ncRNA_intronic	yes	86	94	0.06	0	0.06	0.000352958	0.000684402	0.05	0.06	0.04	-	0.05	0	0	0.16	-	0.14	0	0.18	0	0.12	-	-	-	0.11	0.21	0	-	0	0	0.2	-	0	-	0	-	-	0	0	0.28	0	0.12	0
chr9	132268306	+	ALU	LINC00963	ncRNA_exonic	yes	36	98	0.06	0	0.06	0.00345846	0.00551836	0.21	0	-	-	-	0.2	-	0.12	-	-	-	-	0.17	-	0.3	-	-	-	0.17	0	-	-	-	-	-	0.17	-	-	-	-	-	-	-	-	-	-
chr10	89005915	-	ALU	NUTM2A-AS1	ncRNA_exonic	yes	65	102	0.06	0	0.06	1.17323e-11	9.30516e-11	0	0	-	-	0.07	0	0	-	0	0	-	0.15	-	0.1	-	-	-	0	-	0.06	-	0.18	-	-	-	0.12	-	0.11	-	0.06	0.17	-	-	0.08	0	0
chr11	780929	+	ALU	AP006621.3	ncRNA_intronic	yes	73	56	0.06	0	0.06	0.00379554	0.00601848	0.13	0.06	-	-	0.12	0.06	0	-	0	0	0.05	-	0	0.11	0.06	-	0.06	-	-	0	-	0.08	0.04	-	0	0	-	0.18	-	-	0.11	-	0.05	0	-	0
chr11	17402257	+	ALU	AC124798.1	ncRNA_exonic	yes	82	31	0.06	0	0.06	7.9781e-09	3.50157e-08	0.15	-	-	0.18	0	0.08	0.18	0	0	0	0.1	-	0	0.11	-	0.06	0.06	-	0	-	-	0.08	-	0.1	0.11	0.05	-	0	-	0.05	0.06	-	0.05	0.05	-	0.1
chr11	82803133	+	ALU	RAB30-DT	ncRNA_exonic	yes	11	37	0.3	0.24	0.06	0.100726	0.121348	-	-	0.38	-	-	-	-	-	-	0.2	-	-	0.17	0.39	-	-	-	-	-	-	-	0.18	-	-	-	-	0.19	-	-	-	-	-	-	-	-	-
chr15	25276884	+	ALU	SNHG14	ncRNA_exonic	yes	66	19	0.06	0	0.06	0.111913	0.133718	-	-	0.2	0.04	0	0.06	-	-	-	-	0	-	-	0	0.12	-	0.14	0	0.15	0.06	0.05	-	0	0	-	0.1	-	-	-	0.12	-	-	0.17	-	0.12	0
chr15	50660682	+	ALU	GABPB1-AS1	ncRNA_exonic	yes	35	48	0.21	0.15	0.06	1.82845e-05	4.47822e-05	0.42	0.15	-	-	-	-	-	-	-	-	0.27	-	-	0.41	-	-	0.17	-	-	-	-	-	0.3	-	-	-	-	-	-	-	-	-	-	0.2	-	0.15
chr15	50660820	+	ALU	GABPB1-AS1	ncRNA_exonic	yes	47	48	0.25	0.19	0.06	0.000442964	0.000839734	0.31	-	-	-	-	-	-	-	-	-	0.36	-	-	0.35	-	-	-	-	-	-	-	0.31	0.2	-	-	0.2	-	-	-	0.55	-	0.36	0.18	0.22	-	-
chr15	50662099	+	ALU	GABPB1-AS1	ncRNA_exonic	yes	80	65	0.18	0.12	0.06	6.09052e-06	1.62136e-05	0.17	-	-	0.21	0.17	0.17	-	-	-	0.12	0.15	0	0.11	0.17	0.18	-	0	0.18	-	-	-	-	0.33	0.18	0.18	0.24	0.22	0.22	-	0.22	0	0.2	0.25	0.26	-	0.1
chr16	31462675	-	ALU	AC026471.4	ncRNA_intronic	yes	11	41	0.33	0.27	0.06	0.0604643	0.0762734	-	-	-	-	-	-	-	-	-	-	-	0.25	-	-	-	-	-	-	-	-	-	-	-	-	-	-	0.29	-	-	-	-	-	0.18	-	-	-
chr17	79349300	-	ALU	AC110285.1	ncRNA_exonic	yes	96	36	0.33	0.27	0.06	0.0023158	0.00383956	0.2	-	0.38	0.64	0.45	-	0.22	-	-	-	0.43	0.14	0.5	0.32	-	0.3	0.22	-	0.4	0.27	-	0.37	0.25	-	-	0.36	0.33	0.33	0.36	0.37	0.33	0.18	0.31	0.32	0.27	-
chr17	80252317	+	ALU	AC132872.1	ncRNA_exonic	yes	102	85	0.11	0.05	0.06	1.74705e-09	8.73284e-09	0.15	0.1	0.13	-	0.15	0.29	-	0.06	0.12	-	0.05	0.15	0.12	0.19	-	0.09	0.07	-	0.05	0.24	-	-	0.1	0.18	0.18	0.08	0.05	0.09	-	0.09	0.07	-	0.06	0.06	0.15	-
chr22	45529094	-	ALU	NUP50-DT	ncRNA_exonic	yes	57	26	0.18	0.12	0.06	0.00652019	0.00989203	0.38	-	0.27	0.18	-	-	-	-	-	-	-	-	0	0	0.18	0.2	-	0.18	0.17	-	-	-	0.5	0.19	0.22	-	-	0.27	-	-	0.11	0.21	-	-	-	-
chrX	73166906	+	ALU	FTX,JPX	ncRNA_exonic	yes	42	138	0.18	0.12	0.06	1.35024e-05	3.33568e-05	0.2	-	-	-	-	-	-	0.12	0.14	0.36	-	-	0.14	-	0.16	0.17	-	-	-	-	-	-	0.11	-	-	-	0.33	-	-	-	-	-	0.4	0	-	-
chr11	778861	+	ALU	AP006621.3	ncRNA_intronic	yes	25	11	0.86	0.8	0.06	0.00877587	0.0129664	-	0.82	-	-	-	-	-	-	0.9	-	0.77	-	-	-	-	-	0.82	-	-	-	-	-	-	-	-	-	-	-	-	-	-	-	-	-	-	-
chr11	46877048	-	ALU	LRP4-AS1	ncRNA_intronic	yes	82	66	0.96	0.9	0.06	1.40222e-07	4.93149e-07	0.94	0.85	-	-	1	-	-	-	1	0.9	0.91	-	-	1	0.95	0.82	-	1	1	0.82	-	1	0.82	1	-	1	-	0.94	-	1	1	-	-	0.93	-	1
chr15	40980790	-	ALU	RAD51-AS1	ncRNA_intronic	yes	29	14	0.23	0.175	0.055	0.00304154	0.00492256	-	-	-	-	-	-	-	-	-	0.23	-	0.25	-	0.42	-	-	0.18	-	-	-	-	0.13	0.18	-	-	-	0.18	-	-	0.15	-	-	-	-	-	-
chr4	772823	-	ALU	AC139887.2	ncRNA_intronic	yes	24	37	0.055	0	0.055	0.0710774	0.088564	0.16	-	-	-	0.2	-	-	0.17	-	-	-	-	-	-	-	-	-	-	-	0	-	-	-	0.17	-	-	-	0.23	-	-	-	-	-	-	-	-
chr15	40980812	-	ALU	RAD51-AS1	ncRNA_intronic	yes	24	13	0.055	0	0.055	0.00582964	0.00893762	-	-	-	-	-	-	-	-	-	0	-	0	-	0.3	-	-	0	-	-	-	-	0	0	-	-	-	0.25	-	-	0	-	-	-	-	-	-
chr5	131700652	-	ALU	MIR3936HG	ncRNA_exonic	yes	28	22	0.23	0.175	0.055	0.00461806	0.00719936	0.16	-	-	-	0.14	-	-	-	-	-	0.4	-	-	-	-	-	-	-	-	-	-	-	-	-	-	-	-	-	-	-	-	-	-	-	-	-
chr5	131700670	-	ALU	MIR3936HG	ncRNA_exonic	yes	21	26	0.45	0.395	0.055	0.333669	0.35236	0.38	0.3	-	-	0.46	-	-	-	-	-	-	0.4	-	-	-	-	-	-	-	-	-	-	0.18	-	-	-	-	-	-	-	-	-	-	-	-	-
chr16	25272102	+	ALU	ZKSCAN2-DT	ncRNA_exonic	yes	10	13	0.255	0.2	0.055	0.266557	0.290219	-	0.2	-	-	0.2	-	-	-	-	-	-	0.27	-	-	-	-	-	-	-	-	-	-	-	-	-	-	0.26	-	-	-	-	-	-	-	-	-
chr16	74341736	-	ALU	AC009120.2	ncRNA_exonic	yes	42	42	0.3	0.245	0.055	0.00481305	0.00748043	-	-	-	0.3	-	-	-	-	0.3	-	0.36	-	-	-	-	0.36	0.54	-	-	-	-	0.2	0.25	0.36	-	0.4	0.18	-	-	-	-	-	0.36	0.19	-	0.2
chrX	73485336	-	ALU	FTX	ncRNA_intronic	yes	12	77	0.175	0.12	0.055	0.0156546	0.0219208	-	0.18	-	-	-	-	-	-	-	-	-	-	-	-	-	-	-	-	-	-	-	-	-	-	-	-	-	-	-	-	0	-	0.31	-	-	-
chr9	115237497	+	ALU	C9orf147	ncRNA_intronic	yes	105	128	0.91	0.86	0.05	2.29189e-05	5.47235e-05	0.91	0.92	1	1	0.95	-	0.77	0.91	-	0.9	0.8	0.6	0.87	0.94	0.9	0.9	0.82	0.86	0.92	0.89	-	1	1	1	0.87	0.83	0.64	-	-	0.95	0.93	-	0.91	0.78	1	0.75
chr5	43574975	-	ALU	NNT-AS1	ncRNA_exonic	yes	47	114	0.17	0.12	0.05	0.000132249	0.000279895	-	0	-	0.23	-	-	0.12	0.2	-	-	-	-	-	-	0.09	-	-	0.21	0.23	-	-	0.14	-	-	-	-	-	0	-	-	-	-	-	0.3	-	-
chr9	130873786	-	ALU	SLC25A25-AS1	ncRNA_exonic	yes	106	48	0.17	0.12	0.05	7.58481e-05	0.000167385	0.3	0.18	0.43	0.15	0.11	0.14	0.35	0.12	0.23	0.12	0.23	0.19	0.2	0.18	0	0.33	0.12	0.23	0.15	0.17	-	0.12	0.41	0.4	0	0.2	-	0.14	-	0.07	0.11	0.11	0.25	0.32	-	-
chr9	132266582	+	ALU	LINC00963	ncRNA_exonic	yes	22	105	0.23	0.18	0.05	0.00055767	0.0010455	0.18	-	0.23	-	-	-	-	-	-	-	-	-	0.27	-	-	-	-	-	-	-	-	-	-	-	-	-	0.26	-	-	-	-	-	0.21	-	-	-
chr15	40980751	-	ALU	RAD51-AS1	ncRNA_intronic	yes	41	21	0.17	0.12	0.05	0.0111012	0.0160984	0.47	-	-	-	-	-	-	-	-	0	0.15	0	-	0.16	-	-	0.39	0.23	-	0.18	-	0.14	-	-	-	-	0	-	-	-	-	-	-	0.15	-	0.17
chr19	57818777	+	ALU	AC005261.1	ncRNA_exonic	yes	127	146	0.26	0.21	0.05	5.71645e-07	1.79168e-06	0.35	0.16	0.27	0.19	0.25	0.28	0.26	0.31	-	0.2	0.15	0.19	0.29	0.21	0.31	0.12	0.19	0.27	0.29	0.18	0.22	0.3	0.31	0.26	0.22	0.24	0.19	0.27	-	0.26	0.25	0.35	0.43	0.32	0.3	0.3
chr22	20054729	+	ALU	AC006547.1	ncRNA_exonic	yes	95	41	0.17	0.12	0.05	0.000753237	0.00137913	0.28	0.1	0.12	-	0.15	0.17	0	-	-	-	0.16	-	-	0.2	-	0.08	0.17	0.23	0.28	0.28	-	0.08	0.11	0.1	0.29	0.1	-	-	-	0.1	0.17	0	0.27	0.23	0	-
chrX	73486229	-	ALU	FTX	ncRNA_intronic	yes	11	43	0.14	0.09	0.05	0.420878	0.429234	-	0	-	-	-	-	-	-	-	-	-	-	-	-	-	-	-	-	-	-	-	-	-	-	-	-	0.14	-	-	-	-	-	-	-	0.14	-
chr2	231916790	+	ALU	AC009407.1	ncRNA_exonic	yes	78	85	0.05	0	0.05	1.3616e-08	5.62797e-08	0.08	-	0.17	0.09	0	0.09	0	0.06	-	0	-	0.07	0.09	0.12	0.04	-	0.08	0.08	-	0	-	0.11	0.09	-	0.09	0.05	0	-	-	-	0.09	0	-	-	0	0.12
chr5	43574208	-	ALU	NNT-AS1	ncRNA_exonic	yes	74	97	0.08	0.03	0.05	0.000433962	0.000827291	-	0	0.08	0.29	-	0	0.21	-	-	0	0.09	-	0	-	0	0.29	-	0.11	-	0.12	0	-	0.14	-	-	0.11	-	0.13	-	0.11	-	0	-	-	0.2	0
chr7	44081675	+	ALU	LINC00957	ncRNA_exonic	yes	114	64	0.05	0	0.05	1.40426e-05	3.45085e-05	0.07	0.07	0.12	0.03	0.1	0.05	0.08	0	0.06	0	0.02	-	0.08	0.13	0.02	0.07	0.08	0.06	-	-	-	0.06	0.06	0.03	0.03	0.04	0	0.06	0	0.02	0	0.05	0.11	0.07	0.05	0.11
chr8	22114840	+	ALU	AC105206.2	ncRNA_intronic	yes	82	78	0.05	0	0.05	5.11916e-06	1.37524e-05	0.21	0.04	0.12	0	0	-	0	0	0.09	0.11	0.1	-	-	-	0	0.05	-	-	0.13	0.08	-	0.1	0.12	0	0.11	0	0	0.05	-	0	0.08	0.13	0.1	0.06	-	0.18
chr10	119248303	-	ALU	EMX2OS	ncRNA_exonic	yes	76	11	0.05	0	0.05	0.00559396	0.00862825	-	0.05	-	-	0.07	0	0.09	0	-	-	-	0.17	0.14	-	0.06	0	0	0.04	0	0.13	-	0	0.1	0.14	-	-	-	0	-	0.09	0	-	-	0	0.17	-
chr15	25276817	+	ALU	SNHG14	ncRNA_exonic	yes	68	25	0.05	0	0.05	0.135542	0.158965	0.13	-	-	-	-	0.09	-	-	0.07	0	-	0	-	0.09	0	-	0.07	-	-	0.06	0.02	0.05	0.08	0.12	-	-	-	-	-	-	-	0.05	-	0	0.14	0
chr15	25276874	+	ALU	SNHG14	ncRNA_exonic	yes	71	23	0.05	0	0.05	0.070467	0.0880189	-	-	-	0.06	0.2	0.15	0	-	-	-	0.05	-	-	0	0	-	0.11	-	0.14	-	0.05	0	0	-	0	0.07	-	-	-	0.12	-	0	0.18	0	0.12	0
chr18	74521412	-	ALU	ZNF236-DT	ncRNA_intronic	yes	44	124	0.11	0.06	0.05	0.070852	0.0883914	-	0.14	0	0	0	-	-	-	-	-	0.3	-	0.15	-	0	-	-	-	-	-	-	0.3	-	-	0	-	-	-	-	-	0	-	-	-	0.12	-
chr19	57818375	+	ALU	AC005261.1	ncRNA_exonic	yes	96	107	0.07	0.02	0.05	6.95043e-09	3.08956e-08	0.07	0.07	-	0.11	-	0.15	-	0.04	0.14	0	0.05	0	0	0.04	0.07	0.08	0.07	0	-	0.06	0.08	-	0.14	-	0.1	-	0	0	-	0.1	0	0	0.07	0	-	0.15
chrX	73416987	-	Rep non-Alu	FTX	ncRNA_exonic	yes	87	89	0.05	0	0.05	0.000358925	0.00069465	0.05	-	0.1	-	-	0	0.06	0.07	-	-	0	0	0	0.05	-	-	0.05	-	-	0.1	0.06	-	0.08	0.1	-	0.04	-	-	-	-	-	0.1	0	-	0	0
chr19	57818355	+	ALU	AC005261.1	ncRNA_exonic	yes	104	107	0.09	0.04	0.05	6.79554e-10	3.72719e-09	0.11	0.05	0.15	0	0.09	0.22	-	0.08	-	0.05	0.08	0.08	-	0.14	-	0.11	0.1	0.07	-	0.08	0	0.13	0.18	0.07	0.18	-	0	0.08	-	0.24	0	-	0	0.06	-	0.12
chr1	10455879	+	ALU	AL139424.2	ncRNA_exonic	yes	36	23	0.22	0.17	0.05	0.00270281	0.0044522	-	-	-	-	-	0.21	-	-	-	-	-	-	-	-	-	-	0.2	-	-	0.27	-	0.23	0.17	-	-	0.27	-	-	-	-	0.18	0.18	-	-	-	-
chr1	119693512	+	ALU	WARS2-AS1	ncRNA_exonic	yes	35	91	0.18	0.13	0.05	0.00207212	0.00348089	0.17	0	0.17	-	-	-	0.27	-	-	0	0.33	-	-	-	-	-	-	-	-	-	-	0.12	0.3	-	0	-	-	-	-	-	-	-	-	0.15	-	-
chr3	153837517	-	ALU	ARHGEF26-AS1	ncRNA_exonic	yes	65	112	0.24	0.19	0.05	0.00176849	0.00301057	0.14	0.16	0.3	0.2	0.24	0.4	-	-	0.35	-	0.24	-	0.21	0.18	0.27	-	-	0.24	-	0.5	-	0.22	-	0.33	-	-	-	-	-	0.42	-	-	-	0.4	0.17	-
chr9	37510192	+	ALU	AL513165.1	ncRNA_intronic	yes	46	99	0.45	0.4	0.05	0.00162804	0.00279484	-	0.44	-	-	0.9	-	-	-	-	-	-	-	-	0.33	0.27	-	-	0.54	-	-	-	-	-	-	-	-	0.69	0.45	-	-	0.7	-	-	0.65	-	-
chr11	43887740	+	ALU	AC087521.2	ncRNA_intronic	yes	31	85	0.19	0.14	0.05	0.180063	0.20481	0.25	-	-	-	0	-	-	-	-	-	-	-	0.2	-	-	-	0.2	-	-	0.2	-	0.17	0.21	-	-	-	-	-	-	-	-	-	0.1	0.2	-	-
chr11	43887915	+	ALU	AC087521.2	ncRNA_intronic	yes	43	101	0.36	0.31	0.05	0.0215619	0.0292485	0.42	0.36	0.4	-	-	-	-	-	-	-	0.29	-	-	-	-	-	0.2	-	-	-	-	-	-	-	-	0.64	-	-	-	-	-	0.64	0.41	-	-	-
chr15	50660688	+	ALU	GABPB1-AS1	ncRNA_exonic	yes	31	39	0.15	0.1	0.05	0.0541089	0.0689398	0.27	-	-	-	-	-	-	-	-	-	0.19	-	-	0.19	-	-	0.14	-	0.2	-	-	-	0	-	-	-	-	-	-	-	-	0	-	0.3	-	-
chr17	45159611	-	ALU	AC005670.3	ncRNA_exonic	yes	33	39	0.19	0.14	0.05	0.0658592	0.0824759	-	-	-	-	-	-	-	-	-	-	-	-	-	-	-	-	-	0.14	-	0.18	-	-	0.08	-	-	0.05	-	0.2	-	-	-	-	-	0.22	-	0.2
chr19	20718469	-	ALU	AC008554.1	ncRNA_intronic	yes	13	24	0.3	0.25	0.05	0.12901	0.151829	0.18	-	-	-	-	-	-	-	-	-	0.19	-	-	-	-	-	-	-	-	-	-	-	0	-	-	-	-	-	-	-	-	-	-	-	-	-
chr22	20055055	+	ALU	AC006547.1	ncRNA_intronic	yes	119	68	0.19	0.14	0.05	4.35351e-05	9.99616e-05	0.31	0.15	0.27	0.19	0.25	0.14	0.19	0.21	0.08	0.14	0.13	0.53	0.12	0.28	0.17	0.19	0.21	0.25	0.15	-	-	0.16	0.21	0.25	0.24	0.07	0	0.16	-	0.14	0.23	0.12	-	0.11	0.12	0.18
chr22	45529238	-	ALU	NUP50-DT	ncRNA_exonic	yes	114	90	0.15	0.1	0.05	1.47239e-07	5.14247e-07	0.19	-	0.08	0.13	0.17	0.12	0.17	0	0.16	0.12	0.19	0.29	0.18	0.28	0.11	0.05	0.24	0.17	0.13	0.23	-	0.14	0.16	0.3	0.17	0.16	0.29	0.13	-	0.2	0.09	0.14	0.11	0.09	0.21	-
chrX	73230436	+	ALU	FTX,JPX	ncRNA_exonic	yes	50	70	0.45	0.4	0.05	0.0113026	0.0163671	-	0.46	-	-	-	-	-	-	-	0.43	0.76	0.36	-	0.44	0.17	0.6	-	-	-	-	-	-	0.45	-	-	-	-	-	-	0.46	-	-	-	-	-	-
chrX	73417103	-	Rep non-Alu	FTX	ncRNA_exonic	yes	125	132	0.24	0.19	0.05	1.68791e-05	4.14559e-05	0.32	0.29	0.21	0.24	0.29	0.24	0.24	0.15	0.18	0.29	0.15	0.07	0.18	0.21	0.17	0.21	0.24	0.19	0.3	0.33	0.24	0.32	0.28	0.3	0.31	0.2	0.33	0.14	-	0.33	0.25	0.23	0.54	0.22	0.25	0.13
chr9	34681687	+	ALU	AL162231.2	ncRNA_exonic	yes	45	93	0.59	0.54	0.05	0.0119305	0.0170819	0.67	-	0.5	-	-	0.45	-	-	-	-	0.8	-	-	0.4	0.54	-	-	0.5	-	-	-	-	-	-	0.7	0.45	-	-	-	0.78	0.83	-	-	-	-	0.56
chrX	73419961	-	Rep non-Alu	FTX	ncRNA_exonic	yes	30	33	0.59	0.54	0.05	0.069265	0.0866237	-	-	-	-	-	-	-	-	-	-	0.7	-	-	-	-	-	0.83	-	-	-	-	0.73	-	-	-	0.53	-	-	-	-	-	0.64	-	0.54	-	0.53
chr4	39534955	+	ALU	UGDH-AS1	ncRNA_intronic	yes	11	52	0.17	0.125	0.045	0.394426	0.404763	-	-	-	-	-	-	-	-	-	-	-	-	-	-	-	-	-	-	-	-	-	-	-	0.15	-	-	0.25	-	-	-	-	-	-	0	-	-
chr15	50659119	+	ALU	GABPB1-AS1	ncRNA_exonic	yes	20	46	0.23	0.185	0.045	0.00637376	0.00969879	0.13	-	-	-	-	-	-	-	-	0.18	-	-	-	0.36	-	-	-	-	-	-	0.25	-	-	-	-	-	-	-	-	-	-	-	-	-	-	-
chr15	50662096	+	ALU	GABPB1-AS1	ncRNA_exonic	yes	60	59	0.145	0.1	0.045	0.00283898	0.00463898	0.24	-	-	0.14	-	-	-	-	-	0.22	-	-	0	0.21	0.2	-	0.3	0.44	0.25	0.3	-	-	0.15	-	-	0.11	-	0.12	-	0.18	-	0.09	-	-	-	-
chr22	20055123	+	ALU	AC006547.1	ncRNA_intronic	yes	122	90	0.23	0.185	0.045	0.000401381	0.000770954	0.32	0.09	0.11	-	0.25	0.17	0.27	0.24	0.26	0.13	0.2	0.19	0.29	0.13	0.18	0.19	0.14	0.14	0.29	0.14	-	0.24	0.33	0.21	0.29	0.21	-	0.24	-	0.15	0.28	0.19	0.18	0.36	0.12	0.22
chr9	115237439	+	ALU	C9orf147	ncRNA_intronic	yes	98	116	0.155	0.11	0.045	4.683e-05	0.000107062	0.17	0.12	0.18	0.17	0.16	-	0.14	0.3	-	0.36	0.15	0.18	0.13	0.31	-	-	0.12	0.12	0.17	-	-	0.12	0.17	0	0.19	-	-	-	-	0.11	0	-	0.31	0.14	0.14	0
chrX	73417086	-	Rep non-Alu	FTX	ncRNA_exonic	yes	90	88	0.045	0	0.045	3.56482e-06	9.84804e-06	0	0	0.15	-	-	0.06	0	0	0	0	0.05	-	-	0.1	0	0	-	0	0.16	-	0	0.07	0.07	0.09	0.1	0.06	0.05	0.05	-	-	-	0.04	0	-	-	0.05
chr1	16793119	-	ALU	LINC01772	ncRNA_intronic	yes	10	10	0.25	0.205	0.045	0.297378	0.318664	-	-	-	-	-	-	-	-	-	-	-	-	-	-	-	-	-	-	-	-	-	-	-	-	-	-	-	-	-	-	-	-	-	-	-	0.3
chr6	42911089	+	ALU	AL035587.1	ncRNA_intronic	yes	62	80	0.12	0.075	0.045	0.027295	0.0365609	0.23	0.06	-	-	-	0.31	0.17	-	-	-	0.08	-	0.13	0.18	0	0.09	-	0	-	-	-	-	-	0	-	0.23	0	0.25	-	0	-	-	0	-	-	-
chr7	128168730	-	ALU	AC090114.2	ncRNA_exonic	yes	23	110	0.12	0.075	0.045	0.190113	0.215415	-	-	-	0.2	-	-	-	-	-	-	-	-	-	-	-	-	-	-	0.15	0	-	0.12	-	-	-	-	0.22	-	-	-	-	-	-	-	-	0.2
chr11	43887921	+	ALU	AC087521.2	ncRNA_intronic	yes	42	95	0.315	0.27	0.045	0.0808573	0.100016	0.13	0.45	-	-	-	-	-	-	-	-	0.44	-	-	-	-	-	0.3	-	0.3	-	-	-	-	-	-	0.25	-	-	-	-	-	0.4	0.38	-	-	-
chr10	119246954	-	ALU	EMX2OS	ncRNA_exonic	yes	116	14	0.385	0.345	0.04	0.172738	0.197359	0.34	0.3	0.51	0.5	0.44	0.43	0.33	0.54	0.28	0.23	0.4	0.53	0.41	0.25	0.36	0.31	0.53	0.36	0.23	0.63	-	0.43	0.23	0.33	0.29	0.4	-	0.33	-	0.43	0.54	-	0.42	0.48	0.33	0.45
chrX	73230923	+	ALU	FTX,JPX	ncRNA_exonic	yes	14	26	0.28	0.24	0.04	0.143221	0.167392	-	-	-	-	0.2	-	-	-	-	0.29	-	0.18	-	-	-	-	0.3	-	-	-	-	-	-	-	-	-	-	-	-	-	-	-	-	-	-	-
chr1	16557507	-	NONREP	AL109627.1	ncRNA_exonic	yes	82	67	0.14	0.1	0.04	0.00054414	0.00102202	0.23	0.12	0	-	0.19	0.23	-	0.18	0.19	0.21	0.07	0.41	0	0	0.22	-	-	0.11	0.17	-	-	0.12	0.15	0.22	0.24	0.19	-	-	-	0.11	0	0	-	-	0.08	-
chr1	19541577	-	ALU	EMC1-AS1	ncRNA_intronic	yes	58	40	0.19	0.15	0.04	0.0115336	0.0166306	0.26	0	-	-	0	-	0	-	0.2	-	0.12	-	0.25	-	-	0.14	0.17	-	-	0.29	-	-	0.11	-	-	0.22	-	-	-	0	-	-	-	0.2	-	-
chr1	173833166	-	ALU	GAS5	ncRNA_exonic	yes	126	140	0.07	0.03	0.04	4.34799e-41	2.21415e-38	0.08	0.05	0.08	0.07	0.06	0.11	0.08	0.05	-	0.05	0.1	0.04	0.06	0.06	0.07	0.05	0.05	0.08	0.03	0.07	-	0.06	0.08	0.07	0.04	0.04	0.06	0.08	0	0.07	0.07	0.04	0.07	0.05	0.04	0.08
chr9	115237436	+	ALU	C9orf147	ncRNA_intronic	yes	99	115	0.13	0.09	0.04	0.000118717	0.000253362	0.11	0.24	0.1	0.11	0.24	0	-	0.32	-	0.35	0.11	0.27	0.12	0.15	0.13	0.14	-	0.12	0.21	0.09	-	0.11	0	0.2	0.12	0.12	-	-	-	0.35	-	0	0.33	0	-	0
chr9	132266655	+	ALU	LINC00963	ncRNA_exonic	yes	34	112	0.135	0.095	0.04	0.107288	0.128645	0.33	-	-	-	-	-	-	0	-	-	-	0.27	-	-	-	-	-	-	-	-	-	-	-	-	-	-	0.16	-	-	-	0	-	0.29	-	-	-
chr11	778356	+	ALU	AP006621.3	ncRNA_exonic	yes	60	40	0.2	0.16	0.04	0.0131847	0.0187459	0.18	0.36	-	-	-	0.21	-	-	0.23	-	0.29	-	-	-	-	-	0.15	-	-	0.19	-	0.12	0.29	0.21	0.18	0.15	-	-	-	-	-	0	-	0	-	0.36
chr11	76152529	-	ALU	AP002360.2	ncRNA_exonic	yes	95	116	0.1	0.06	0.04	0.000140537	0.000294983	0.19	0.14	0.12	0	0.2	-	0.22	0	-	0.08	-	0.09	0.12	0	0.12	0.13	0.15	0.11	0.12	0	-	0.14	0.07	0.12	0.16	0.08	-	0	-	0.07	0.09	0.16	0.09	0	0	0
chr15	40980637	-	ALU	RAD51-AS1	ncRNA_intronic	yes	37	20	0.13	0.09	0.04	0.305962	0.326831	-	-	-	-	-	-	0	-	-	0.16	0	-	-	-	-	0	0	-	-	-	-	0.17	-	-	-	-	0.13	0.18	-	0	-	-	0.17	0.25	-	-
chr15	40980642	-	ALU	RAD51-AS1	ncRNA_intronic	yes	56	29	0.25	0.21	0.04	0.00800886	0.0119022	0.25	0.23	-	-	0.31	-	0.17	-	-	0.17	0.17	-	-	0.33	-	0.25	0.36	-	-	0.3	-	-	-	-	-	-	0.44	0.4	-	-	-	-	0.27	0.23	-	0.27
chr22	45529192	-	ALU	NUP50-DT	ncRNA_exonic	yes	113	67	0.2	0.16	0.04	0.00288553	0.00469245	0.47	0.22	0.23	0.24	0.33	0.18	0.31	-	0.16	0.24	0.2	-	0.19	0.16	0.29	0.27	0.09	0.39	0.2	0.24	-	0.12	0.24	0.31	0.15	0	0.3	0.17	-	0.21	0.21	0.22	0.26	0.17	-	0.28
chr22	45529343	-	ALU	NUP50-DT	ncRNA_exonic	yes	106	85	0.13	0.09	0.04	9.50283e-06	2.44835e-05	0.22	-	0.19	0.19	0.18	0.1	0.18	-	0.11	0.14	0.1	0.13	0.1	0.11	0.06	0.04	0.1	-	0.08	0.21	-	0.11	0.09	0.13	0.12	0.05	0.16	-	-	0.17	0.1	0.12	0.17	-	0.12	0.17
chrX	73214715	+	ALU	JPX	ncRNA_exonic	yes	80	125	0.1	0.06	0.04	9.4059e-06	2.43131e-05	-	0.12	0.04	0	0.11	0.15	-	0.11	0.1	0.04	0	0.2	0.06	-	0.06	-	-	0.1	-	0.2	-	0.13	-	0.11	-	0	0.25	-	-	-	0.18	-	-	0.07	-	0.12
chr4	771536	-	ALU	AC139887.2	ncRNA_intronic	yes	46	36	0.08	0.04	0.04	0.456651	0.462558	0.17	-	-	-	0.12	-	0.14	0	0	0.2	0	0	-	-	-	0.21	0.2	-	-	-	-	0	0	0.12	-	0.16	-	0.09	-	0.25	-	-	-	-	-	-
chr7	154796233	+	ALU	PAXIP1-AS1	ncRNA_exonic	yes	97	112	0.08	0.04	0.04	1.43523e-06	4.27382e-06	0.11	0.09	0	0.07	0.15	0	-	0	0.09	0.07	0.07	0.11	-	0.05	0.06	0.16	0.15	0	-	0	-	0.12	0.06	0.12	0	-	0.09	0.21	-	0.07	-	0.11	-	0.08	0	0
chr10	119246987	-	ALU	EMX2OS	ncRNA_exonic	yes	77	19	0.04	0	0.04	0.017762	0.0245675	0.05	0.03	0.07	-	0.05	0.07	0	0	0	0	-	0.14	-	-	0.03	-	0	0.02	0.07	-	-	0.06	-	0.08	0	-	-	-	-	0.18	-	-	-	-	0.09	-
chr15	50662706	+	ALU	GABPB1-AS1	ncRNA_exonic	yes	85	112	0.04	0	0.04	2.35522e-09	1.13325e-08	0.2	0	0	-	0.11	0	0.08	0.07	0	-	0	-	0	0.05	0	0.1	-	-	-	0	-	-	-	-	-	0.06	0.04	0.06	-	0	0.07	0	0	-	-	0.1
chr19	57818796	+	ALU	AC005261.1	ncRNA_exonic	yes	93	113	0.04	0	0.04	4.45418e-07	1.42009e-06	0.08	0	0	0.06	0	-	0	-	0.09	0.09	0.05	0.07	-	-	0.06	-	-	0.11	0.04	0.15	0	0.04	0.07	0.08	0	0.04	0.04	0.04	-	0	-	-	0.06	0.09	0	0.1
chr22	45529203	-	ALU	NUP50-DT	ncRNA_exonic	yes	79	63	0.08	0.04	0.04	0.16237	0.186982	0.12	0.1	-	0	0.18	-	-	-	-	0.13	0.07	-	0	0	0.09	0.13	0	0.13	-	0.2	-	-	0	0.19	-	0	0.4	-	-	-	0.08	0	0	-	0	0
chr8	141516650	-	ALU	AC107375.1	ncRNA_exonic	yes	81	50	0.15	0.11	0.04	0.0214318	0.0291289	0.31	0.09	0.12	-	0.25	-	0.2	0.23	-	0.15	-	-	0.23	0.11	0.13	0.2	0.15	-	0.15	-	-	0	0.15	-	0.18	0.17	0.11	0.15	-	0	0.1	0	0.31	0.15	0.15	-
chr11	76152528	-	ALU	AP002360.2	ncRNA_exonic	yes	97	106	0.11	0.07	0.04	1.21275e-06	3.64432e-06	-	0.05	0.16	-	-	0.14	0.22	-	0	0.08	-	0	0.13	-	0.08	0.12	0.11	0.1	-	-	-	0.1	-	0.12	0.21	0.12	0.08	0.1	-	0.11	0.17	0.2	0.09	0.25	-	-
chr15	50662073	+	ALU	GABPB1-AS1	ncRNA_exonic	yes	81	69	0.12	0.08	0.04	0.00259589	0.00428301	0.09	0	0	-	0.09	0	0	0.3	0.18	0.11	0.17	-	0.1	0.08	-	0	0.11	0.24	-	0.23	-	0	0.24	0.09	0.14	0.15	0.14	0.15	-	-	0.08	0.26	0.12	-	-	-
chr19	57817004	+	ALU	AC005261.1	ncRNA_exonic	yes	86	106	0.12	0.08	0.04	7.45675e-05	0.000165093	0.19	0	0.11	0.19	0	0.19	0.2	0.26	-	0	-	-	-	-	-	-	0.19	0.19	0.06	-	0.11	0.07	0.24	0.08	-	0	0.09	0.08	-	-	-	0.12	0.11	-	-	0.1
chr19	57817132	+	ALU	AC005261.1	ncRNA_exonic	yes	88	111	0.12	0.08	0.04	0.01655	0.0230793	0.17	-	0.12	0.14	-	-	0.12	-	0	0	0.08	0	-	0.13	0.21	0	-	-	0	0.11	0.09	-	0.1	0.12	-	0.07	0.14	0.26	-	0.24	0	-	-	0.15	-	-
chrX	73417117	-	Rep non-Alu	FTX	ncRNA_exonic	yes	111	106	0.11	0.07	0.04	1.96095e-05	4.73938e-05	0.03	-	0.29	0.14	0	-	0.11	-	0.08	0	0.03	0.06	-	0.18	0.12	-	0.16	0.14	0.28	0.07	0.1	0.17	0.11	0.18	0.19	0.11	-	0.1	-	0.12	0.05	0.17	0.1	-	-	0.12
chr1	10456507	+	ALU	AL139424.2	ncRNA_intronic	yes	56	22	0.21	0.17	0.04	0.0116632	0.0167937	-	-	-	-	-	-	-	0.29	0.33	0	0	-	-	0.12	-	-	0.3	0.16	-	0.31	-	0.33	0.3	0.39	-	0.17	0.12	-	-	-	-	-	-	0.27	-	-
chr5	77655342	-	ALU	SCAMP1-AS1	ncRNA_exonic	yes	50	118	0.18	0.14	0.04	0.021213	0.0288973	0.23	-	0.2	-	-	-	-	-	-	-	-	0.18	0	-	-	-	-	-	-	0	-	0	-	-	-	0.2	0.1	-	-	0.13	-	-	-	-	-	0.29
chr6	42910084	+	ALU	AL035587.1	ncRNA_intronic	yes	75	102	0.21	0.17	0.04	9.89273e-05	0.000214213	0.45	-	0.55	-	-	0.32	0.29	-	0.23	0.11	0.27	-	-	-	0.2	0.2	0.2	-	-	0.4	-	0	0.5	0.29	-	0.09	-	0.24	-	-	0.13	-	-	0.15	-	0.15
chr6	42910111	+	ALU	AL035587.1	ncRNA_intronic	yes	83	108	0.21	0.17	0.04	0.00611775	0.00933713	0.24	-	0.43	0.36	-	0.12	0	-	0.43	0.11	0.23	-	0.2	-	0.13	0.15	0.27	0.4	-	-	-	0.17	0.45	0	-	0.19	0.3	0.17	-	0.14	0.17	0.18	-	0.5	-	0.17
chr11	514262	+	ALU	AC137894.3	ncRNA_intronic	yes	63	22	0.21	0.17	0.04	0.0207083	0.0282968	-	0.12	-	-	-	-	-	-	-	0.12	-	0.21	-	-	-	0.43	-	0.7	-	0.23	-	0.24	0.19	0.18	0.31	-	0.07	-	-	-	-	-	-	0.25	-	-
chr11	778175	+	ALU	AP006621.3	ncRNA_exonic	yes	80	98	0.21	0.17	0.04	3.60515e-05	8.40957e-05	0.36	0.14	-	-	0.25	0.14	0.36	-	0.11	0.25	0.14	-	-	0.5	0.2	-	0.25	-	0.5	0.27	-	0.12	0.17	0.2	0.29	-	-	0.3	-	-	0.3	0.18	0.15	0.2	-	0
chr11	43887732	+	ALU	AC087521.2	ncRNA_intronic	yes	30	85	0.18	0.14	0.04	0.00550083	0.00849749	-	-	-	-	0.17	-	-	-	0.15	-	-	-	0	-	-	-	-	-	-	-	-	0.2	0.15	-	-	0.14	-	-	-	-	-	-	-	0.18	-	-
chr15	50659127	+	ALU	GABPB1-AS1	ncRNA_exonic	yes	28	56	0.3	0.26	0.04	0.00721883	0.0108229	0.41	-	-	-	-	-	-	-	-	0.5	-	-	-	0.5	-	-	-	-	-	-	0.2	-	-	-	-	-	-	-	-	0.18	-	-	-	-	-	-
chr22	45529475	-	ALU	NUP50-DT	ncRNA_exonic	yes	28	20	0.185	0.145	0.04	0.115352	0.137182	-	0.13	-	0.33	-	0.13	-	-	-	-	-	-	-	-	-	0.16	0.18	-	0	-	-	-	-	-	-	-	-	-	-	-	0.38	0	-	-	-	-
chrX	73417106	-	Rep non-Alu	FTX	ncRNA_exonic	yes	126	135	0.35	0.31	0.04	7.66982e-05	0.000169006	0.32	0.48	0.43	0.2	0.29	0.29	0.57	0.23	0.48	0.53	0.31	0.37	0.3	0.32	0.25	0.29	0.28	0.25	0.52	0.44	0.41	0.24	0.46	0.35	0.48	0.33	0.2	0.31	-	0.28	0.36	0.38	0.43	0.45	0.33	0.25
chr11	778153	+	ALU	AP006621.3	ncRNA_exonic	yes	77	103	0.94	0.9	0.04	1.15381e-05	2.90496e-05	1	-	-	0.79	1	0.79	-	-	1	-	1	-	1	1	1	-	1	-	-	0.93	-	0.86	0.96	0.94	0.85	-	-	-	-	-	1	-	0.7	0.88	-	-
chr8	22113978	+	ALU	AC105206.2	ncRNA_intronic	yes	32	44	0.205	0.17	0.035	0.00103586	0.00185653	-	-	0	-	-	-	0.27	-	-	-	0.12	-	-	-	-	-	0.31	0.2	-	0.4	-	0.2	-	0.18	-	-	0.36	0.17	-	-	0.36	-	-	0.25	-	-
chr9	37510062	+	ALU	AL513165.1	ncRNA_intronic	yes	54	100	0.125	0.09	0.035	0.0288694	0.0383169	0.22	-	-	-	0.17	-	-	0.3	-	-	0.13	-	0.2	0.27	0	-	0.25	-	0	0	-	0.21	0	0.2	0	-	0.12	0.14	-	0	0	0	0.14	-	-	-
chr15	40980837	-	ALU	RAD51-AS1	ncRNA_intronic	yes	26	16	0.035	0	0.035	0.0203259	0.0278115	-	-	-	-	-	-	-	-	-	-	-	-	-	-	0.2	-	-	-	-	-	-	-	0.23	-	-	0.2	0	-	-	-	-	-	-	0.13	-	-
chr16	2323093	+	ALU	AC009065.5	ncRNA_exonic	yes	64	35	0.105	0.07	0.035	0.467568	0.471739	0	0.11	-	-	0.2	0	0	-	-	-	0.12	0	0.14	0	0.22	-	-	-	-	0	-	-	0.11	-	0.18	0	-	-	-	0.18	0.23	-	0	0.2	-	0.15
chrX	73417063	-	Rep non-Alu	FTX	ncRNA_exonic	yes	121	110	0.14	0.105	0.035	2.0341e-05	4.89701e-05	0.21	0	-	0.22	0.23	0.16	0.14	-	0.27	0.18	0.11	0.14	0.07	0.32	0.14	0.23	0.17	0.1	0.12	0.14	0.22	0.11	0.06	0.21	0	0.21	0.11	0.13	-	0.15	0.11	0.16	0.07	0.08	-	0.2
chrX	73486165	-	ALU	FTX	ncRNA_intronic	yes	26	59	0.035	0	0.035	4.74228e-07	1.50321e-06	-	0.07	-	0	-	-	-	-	-	0.1	-	-	-	-	-	0.18	-	-	-	-	0.18	-	0	-	-	-	-	-	-	-	-	0	-	-	0	0
chr1	16557790	-	ALU	AL109627.1	ncRNA_exonic	yes	16	18	0.34	0.305	0.035	0.238655	0.262933	-	-	-	-	-	-	-	-	0.4	-	0.38	-	-	-	-	-	0.2	0.4	-	-	-	-	-	-	-	-	-	-	-	-	-	-	-	-	-	-
chr4	774098	-	ALU	AC139887.2	ncRNA_exonic	yes	10	15	0.295	0.26	0.035	0.152027	0.176469	-	-	-	-	-	-	-	-	-	-	0.3	-	-	-	-	-	0.17	-	-	-	0.3	-	-	-	-	-	-	0.45	-	-	-	-	-	-	-	-
chr7	128169432	-	ALU	AC090114.2	ncRNA_exonic	yes	16	137	0.345	0.31	0.035	0.148952	0.173295	-	-	-	-	-	-	-	-	-	-	-	-	-	-	-	-	-	-	-	-	-	-	-	-	-	-	0.45	-	-	-	-	-	0.5	0.36	-	-
chr4	39536475	+	ALU	UGDH-AS1	ncRNA_intronic	yes	18	100	0.28	0.25	0.03	0.323866	0.34379	-	-	-	-	-	-	-	-	-	-	0.17	-	-	-	-	-	-	-	0.18	-	-	0.17	-	-	0	-	-	0.36	-	-	-	0.2	-	-	-	0.2
chr8	121067415	+	ALU	AC091563.1	ncRNA_intronic	yes	17	15	0.5	0.47	0.03	0.0574805	0.0727801	-	-	-	-	-	-	-	-	-	0.36	-	-	-	0.71	-	-	-	-	-	-	-	0.26	-	-	-	0.5	-	-	-	0.45	-	-	-	0.46	-	-
chr9	37510188	+	ALU	AL513165.1	ncRNA_intronic	yes	48	104	0.5	0.47	0.03	0.166983	0.191428	-	0.56	0.5	-	0.82	-	-	-	-	-	0.73	-	-	0.55	0.14	-	-	0.85	-	-	-	-	-	-	-	0.2	0.62	0.42	-	-	-	-	-	0.67	-	-
chr1	229400690	-	ALU	AL162595.1	ncRNA_exonic	yes	59	78	0.14	0.11	0.03	0.00561876	0.0086534	-	-	-	-	-	-	-	-	-	-	0.1	-	-	-	0.09	-	0.11	0.27	0.23	0.18	-	-	0	-	0.13	0.13	-	-	-	-	-	-	-	0.31	-	0.2
chr8	121067224	+	ALU	AC091563.1	ncRNA_intronic	yes	14	15	0.14	0.11	0.03	0.331795	0.350744	-	-	-	-	-	-	-	-	-	-	0.14	-	-	0	-	-	-	-	-	-	0	0	-	-	-	-	-	-	-	-	0.2	-	-	0.14	-	-
chrX	73417073	-	Rep non-Alu	FTX	ncRNA_exonic	yes	123	118	0.14	0.11	0.03	6.40446e-05	0.000143191	0.1	0.13	0	0.15	0.12	0.13	0.17	0.16	0.25	-	0.17	-	0.14	0.21	0.09	0.13	0.13	0.1	0.25	-	0.1	0.17	0.11	0.18	0.11	0.23	0.11	0.05	-	0.28	0.19	0.19	0.24	0.17	0.33	0.05
chrX	73214753	+	ALU	JPX	ncRNA_exonic	yes	73	120	0.07	0.04	0.03	0.110593	0.132296	-	-	0.11	0	0.09	0.09	0.17	-	0.21	-	0	0.08	-	0.11	-	-	0.09	0.06	-	-	-	0.08	-	0	-	-	-	-	-	-	-	-	0.12	0	-	0.07
chr1	1550283	-	ALU	AL691432.2	ncRNA_exonic	yes	79	110	0.03	0	0.03	0.000668094	0.0012321	-	0.05	-	0	0.06	-	0.06	-	0.05	0.05	0	0	-	-	-	0.06	0.05	0.07	0	-	-	0	0	-	0.17	-	0	-	-	0.09	-	0.05	-	0	0	-
chr1	19541786	-	ALU	EMC1-AS1	ncRNA_intronic	yes	68	93	0.2	0.17	0.03	0.0819258	0.101091	0.29	-	-	0.33	-	0	0.2	0.18	-	0.36	-	-	0.17	-	-	-	0.27	-	0.29	0.12	-	-	0.37	-	-	0.11	-	0.21	-	0.18	-	-	-	-	-	0.21
chr1	153578109	-	ALU	BX470102.2	ncRNA_intronic	yes	17	123	0.2	0.17	0.03	0.295883	0.317396	-	0.29	0.36	-	-	-	-	-	0	-	-	-	-	-	-	-	-	0	-	-	-	-	-	-	-	-	-	-	-	-	-	-	0.32	-	-	-
chr1	153578656	-	ALU	BX470102.2	ncRNA_exonic	yes	25	121	0.18	0.15	0.03	0.0554207	0.0704348	0.18	0.17	0.33	-	-	-	-	0.23	-	-	-	-	0	0.13	-	-	-	-	0.31	-	-	-	-	-	-	-	-	-	-	-	-	-	0.16	-	-	-
chr2	10076828	+	ALU	AC010969.2	ncRNA_exonic	yes	70	121	0.2	0.17	0.03	0.00702334	0.0105766	0.3	0.27	-	0.13	-	-	-	-	0.38	-	-	0.5	-	-	0.17	0	0.31	-	0.27	-	-	0.31	-	0.21	0.36	0.41	-	0	-	0	0.13	-	-	-	-	0.17
chr4	771510	-	ALU	AC139887.2	ncRNA_intronic	yes	57	43	0.18	0.15	0.03	0.00164567	0.00282036	0.12	-	-	-	0.12	-	-	0.09	0.18	0.16	0.23	0.27	0.15	-	0.21	0.28	0.27	-	-	-	-	0.13	-	0.31	-	-	0.15	0.18	-	0.13	0	-	-	0.33	-	0.15
chr7	44081658	+	ALU	LINC00957	ncRNA_exonic	yes	96	70	0.03	0	0.03	0.432057	0.439834	0.04	0.03	0.04	0.06	0.03	0.04	0	0	0	0.03	-	-	0.07	0	-	-	0	0.06	0.03	-	-	0	0.02	-	-	0.03	0.15	-	0	-	0.03	0.03	0.14	0.03	0.05	0
chr7	128105603	+	ALU	AC010655.2,AC010655.4	ncRNA_intronic	yes	11	37	0.03	0	0.03	0.44678	0.453914	0	0.09	0	-	-	-	-	-	-	-	-	-	-	-	-	0.03	-	-	-	-	-	-	-	0	-	-	-	-	-	-	-	-	0.11	-	-	-
chr7	128166834	-	ALU	AC090114.2	ncRNA_exonic	yes	40	102	0.19	0.16	0.03	0.0639769	0.0803064	-	0.23	0	-	-	-	-	-	0	0.21	-	-	0.12	0.21	-	-	-	-	-	0.2	-	0.14	-	-	-	-	0.07	-	-	-	0.17	0.3	-	0.26	-	-
chr8	141516729	-	ALU	AC107375.1	ncRNA_exonic	yes	97	72	0.18	0.15	0.03	0.00274562	0.00451542	0.2	0.12	0.27	-	0.11	0.2	-	0.23	-	0.17	0.1	0.27	-	0.19	0.14	-	-	0.13	0.1	0.22	-	0.18	0.33	0.35	-	0.21	0.12	0	-	-	-	-	0.2	0.17	0.23	0.23
chr8	141516999	-	ALU	AC107375.1	ncRNA_exonic	yes	69	48	0.03	0	0.03	7.69106e-07	2.36508e-06	0	-	0	-	-	-	0	-	0	0.06	0	-	-	-	0.18	0	0.12	0.18	0.11	-	-	0.07	-	-	0	-	0.03	-	-	0	0	-	0	0.07	0	-
chr9	115237449	+	ALU	C9orf147	ncRNA_intronic	yes	103	128	0.17	0.14	0.03	0.000512674	0.000966485	0.16	0.27	0.1	0.21	0.24	-	-	0.42	0.17	0.09	-	0.18	0.28	0.13	0.12	0.12	0.11	0.1	0.31	0.2	-	0.37	0.2	0.25	0.14	0	0.15	0.17	-	0.32	0.25	-	0.13	-	0.2	0
chr10	28812603	-	ALU	WAC-AS1	ncRNA_exonic	yes	80	96	0.03	0	0.03	0.454929	0.461273	-	0.06	0.12	0.07	0	-	0	0.06	0	-	0.05	0.07	0	0	0	0.05	0.03	0	-	0	0	-	-	0.05	0	0	-	0.06	-	0.03	0.03	0.03	0	-	0	-
chr10	119248038	-	ALU	EMX2OS	ncRNA_exonic	yes	109	18	0.25	0.22	0.03	0.159495	0.184506	0.28	0.2	0.29	0.19	0.17	-	0.28	0.18	0.15	-	0.39	0.25	0.38	0.26	0.21	-	0.24	0.26	0.3	0.15	-	0.25	0.15	0.1	0.2	0.42	-	0.24	-	0.4	0.28	0.17	0.27	0.38	0.28	0.21
chr11	781069	+	ALU	AP006621.3	ncRNA_intronic	yes	78	72	0.03	0	0.03	5.86827e-09	2.65585e-08	0.08	-	-	-	-	0.05	0	-	0	0.07	0	-	-	0.15	-	-	0.05	-	-	0.06	-	0	-	0.05	0.1	0.07	0	0	-	0	0	-	-	0.08	-	-
chr12	112278206	-	ALU	MAPKAPK5-AS1	ncRNA_exonic	yes	97	102	0.03	0	0.03	3.61208e-14	3.95159e-13	0.06	0.04	0.06	0.04	-	0.04	0	0	0	-	-	0.05	0.05	0.03	0.03	0.08	0.05	-	-	0.02	0	0	0.04	0.04	0	0.03	0	0.02	-	0.05	-	0.03	-	0.06	-	-
chr15	25276770	+	ALU	SNHG14	ncRNA_exonic	yes	69	15	0.16	0.13	0.03	0.0570811	0.0723644	0.18	-	-	0.14	-	0.15	-	-	0.18	-	-	-	-	0.14	0.29	-	0.16	-	0.11	0.14	0.13	0.28	0.24	0.24	-	0.1	-	-	-	-	-	0.11	-	0.12	0.15	0
chr15	50660560	+	ALU	GABPB1-AS1	ncRNA_exonic	yes	41	41	0.21	0.18	0.03	0.021233	0.0288973	0.2	-	-	-	-	-	-	0.3	-	0.33	0.23	0	-	0.33	-	-	-	-	0	-	-	-	0.19	-	-	0.18	-	-	-	0.23	-	-	0.17	0.31	-	0.4
chr16	31461150	-	ALU	AC026471.4	ncRNA_intronic	yes	42	66	0.03	0	0.03	0.0804019	0.0995732	0	-	0	-	0.11	-	-	-	-	0	-	-	-	0.11	-	0.1	0.2	-	-	-	-	0	-	-	-	-	0.06	-	-	0	0.09	-	-	-	-	-
chr17	42300501	+	ALU	AC003102.1	ncRNA_exonic	yes	41	33	0.2	0.17	0.03	0.0831885	0.102525	-	-	-	-	-	-	-	-	-	0.21	0.33	0	-	0.13	0.36	-	0	-	-	0	-	0.24	0.25	0	-	-	0.11	-	-	-	-	-	-	0.2	-	-
chr17	45159640	-	ALU	AC005670.3	ncRNA_exonic	yes	26	33	0.1	0.07	0.03	0.084367	0.103727	-	-	-	-	-	-	-	-	-	-	0.15	-	-	-	-	-	-	-	-	0.15	-	-	0.12	-	-	0.05	-	-	-	-	-	-	-	0.11	-	0.09
chr17	79349292	-	ALU	AC110285.1	ncRNA_exonic	yes	71	29	0.03	0	0.03	0.263965	0.288013	0	0.07	0.08	0	0	-	0	-	-	0.05	-	0.04	0.2	0.06	-	-	0	-	0.14	-	0	0.03	-	-	-	0	0.03	0	0	0	0	0	0	0.07	0	-
chr19	8439476	-	ALU	RAB11B-AS1	ncRNA_exonic	yes	71	138	0.09	0.06	0.03	0.19577	0.220458	-	0.09	0.12	-	0	-	-	0	-	0.12	0	-	0	0.09	0	-	-	-	0	0.11	-	0.13	-	-	-	0.11	-	0	-	-	-	-	0.13	0.21	0.14	-
chrX	73214771	+	ALU	JPX	ncRNA_exonic	yes	94	118	0.08	0.05	0.03	9.0021e-05	0.000197032	-	0.11	0.06	-	0.06	0.09	0	0.12	0.1	0.06	-	0	0.09	0.1	0.09	0	0.08	0.09	0.12	0.13	-	-	0.18	0	0.16	-	0	-	-	-	-	-	-	0.08	-	0.11
chrX	73230361	+	ALU	FTX	ncRNA_exonic	yes	25	52	0.23	0.2	0.03	0.0614633	0.0774376	0.33	-	-	-	-	-	-	-	-	0.16	0.62	-	-	-	0.13	-	0.3	-	-	-	-	-	-	-	-	-	-	-	-	-	-	-	-	-	-	-
chrX	73417126	-	Rep non-Alu	FTX	ncRNA_exonic	yes	115	108	0.12	0.09	0.03	4.34978e-07	1.39255e-06	0.13	0.12	0.2	0.11	0.13	0.17	0.06	-	0.14	-	0.1	0.17	0.19	0.17	0.07	-	0.15	0.1	0.12	0.13	0.09	0.08	0.24	-	0.1	0.13	-	0.1	-	0.12	0.1	0.19	0.18	0.05	0.2	0.16
chr7	65623107	+	ALU	AC068533.3	ncRNA_intronic	yes	18	110	0.23	0.2	0.03	0.307044	0.327642	-	-	-	-	-	-	-	-	-	-	0.21	-	-	-	-	-	-	-	-	-	-	-	-	-	0.17	-	-	-	-	-	-	-	-	-	-	-
chr22	20055169	+	ALU	AC006547.1	ncRNA_intronic	yes	121	83	0.41	0.38	0.03	0.0484884	0.0623247	0.66	0.4	0.44	0.31	0.32	0.28	0.56	0.48	0.39	0.5	0.4	0.42	0.36	0.48	0.36	0.44	0.14	0.53	0.5	0.32	-	0.53	0.33	0.7	0.52	0.25	0.12	0.45	-	0.49	-	0.16	-	0.17	0.25	0.29
chr1	1215445	+	ALU	LINC01786	ncRNA_intronic	yes	97	51	0.71	0.68	0.03	0.0280739	0.0375549	0.73	-	0.73	0.62	0.69	0.58	0.7	-	0.92	0.78	0.71	0.69	-	0.68	0.75	0.7	0.61	-	-	0.77	-	0.88	0.69	0.92	0.56	0.77	-	0.79	-	0.64	0.64	0.35	-	0.71	-	-
chr4	771590	-	ALU	AC139887.2	ncRNA_intronic	yes	38	34	0.46	0.435	0.025	0.265392	0.28926	0.53	-	-	-	-	-	-	0.45	-	0.33	0.23	-	-	-	-	0.38	0.4	-	-	-	-	-	-	-	-	0.2	0.46	0.45	-	0.47	-	-	-	0.5	-	0.27
chr10	28814658	-	ALU	WAC-AS1	ncRNA_intronic	yes	50	45	0.275	0.25	0.025	0.0589098	0.0744047	-	-	-	-	-	0.43	-	-	-	-	0.27	-	-	0.33	0.27	-	0.35	-	0.27	0.24	0.3	0.23	-	0.28	-	0.17	-	-	-	-	-	-	-	-	-	-
chr22	20054754	+	ALU	AC006547.1	ncRNA_exonic	yes	84	34	0.2	0.175	0.025	0.00785453	0.0116899	0.27	-	0.13	-	0.13	0.21	0.31	-	-	0.27	0.32	-	0	-	0	0.17	0.17	0.2	0.19	-	-	0.13	0.33	0.4	0.21	-	-	0.23	-	-	0.27	0.17	-	0.15	-	-
chrX	73419960	-	Rep non-Alu	FTX	ncRNA_exonic	yes	22	24	0.19	0.165	0.025	0.177101	0.201666	-	-	-	-	-	0.3	-	-	-	-	0.3	-	-	-	-	-	0.42	-	-	-	-	0.27	-	-	-	0.25	-	-	-	-	-	0.36	-	0	-	-
chr17	45159561	-	ALU	AC005670.3	ncRNA_exonic	yes	22	24	0.11	0.085	0.025	0.160764	0.185343	-	-	-	-	-	0.15	-	-	-	-	0	-	-	-	-	-	-	0.33	-	-	-	-	-	-	-	0.1	-	-	-	-	-	-	-	0.08	-	0.11
chr1	16557660	-	ALU	AL109627.1	ncRNA_exonic	yes	40	35	0.025	0	0.025	0.363339	0.378974	-	-	-	0	0	-	-	-	-	-	-	0	-	0	0.2	-	0.21	0	0	-	-	0	0	0	-	0	-	-	-	-	0.18	-	-	-	-	-
chr1	10456794	+	ALU	AL139424.2	ncRNA_intronic	yes	88	35	0.165	0.14	0.025	0.00400445	0.00633002	0.28	0.11	-	-	-	0.31	0.25	0.15	-	0.24	0.17	-	-	0.17	0.33	-	0.38	0.28	0	0	-	-	0.16	0.17	0.25	0.16	0.15	0	-	0	0.11	-	0.18	0.17	0.15	0.18
chr1	19541650	-	ALU	EMC1-AS1	ncRNA_intronic	yes	58	46	0.17	0.145	0.025	0.0997745	0.120487	0.11	0.17	-	0.25	-	-	-	-	0	-	0.25	-	0.2	-	0.17	0	-	-	0.33	0.17	-	-	0.16	0.38	-	-	-	-	-	-	0	-	0.45	-	-	-
chr1	229400779	-	ALU	AL162595.1	ncRNA_exonic	yes	65	80	0.25	0.225	0.025	0.0945415	0.114986	0.33	-	-	0.15	-	-	-	-	0.36	-	0.15	-	-	-	0.25	-	0.19	0.21	-	-	-	0.21	-	0.14	-	0.21	-	0.13	-	0.25	-	0.38	-	0.36	-	0.25
chr7	128101279	+	ALU	AC010655.2,AC010655.4	ncRNA_intronic	yes	10	48	0.175	0.15	0.025	0.260936	0.285319	0.19	-	0.17	-	-	-	-	-	-	-	-	-	-	-	-	0.25	-	-	-	-	-	-	-	-	-	-	-	-	-	-	-	-	0.11	-	-	-
chr11	513374	+	ALU	AC137894.3	ncRNA_intronic	yes	53	16	0.17	0.145	0.025	0.0854345	0.104912	0.17	0.18	-	-	0.15	-	-	-	-	-	0.17	0.14	-	0.16	0.17	-	-	-	0.18	0.14	-	0.16	0.29	0.25	-	0.15	0.07	-	-	0.17	0.21	0.17	-	-	-	0.4
chr17	79349361	-	ALU	AC110285.1	ncRNA_exonic	yes	83	32	0.15	0.125	0.025	0.0378913	0.0495165	-	0.11	0.22	-	0.26	-	-	-	-	0.14	0.17	0.13	0.29	-	-	0.2	-	-	0.23	-	0	0.16	-	0.12	-	-	0.11	-	-	0.25	0.1	0.15	0.06	0.1	0.15	-
chr19	20718429	-	ALU	AC008554.1	ncRNA_intronic	yes	12	17	0.175	0.15	0.025	0.185234	0.210221	0.25	-	-	-	-	-	-	-	-	0	0.12	-	-	-	0	-	-	-	0.2	-	-	-	-	-	-	-	-	-	-	-	0	-	-	-	-	-
chr1	153578133	-	ALU	BX470102.2	ncRNA_intronic	yes	14	123	0.295	0.27	0.025	0.310539	0.331025	-	0.36	-	-	-	-	-	-	-	-	-	-	-	-	0.27	-	-	0.4	-	-	-	-	-	-	-	-	-	-	-	-	-	-	0.22	-	-	-
chr1	153578070	-	ALU	BX470102.2	ncRNA_intronic	yes	35	131	0.54	0.52	0.02	0.380207	0.394547	0.73	0.4	0.64	-	-	-	-	-	-	-	-	-	0.45	-	0.36	-	-	0.46	0.58	-	-	-	-	-	-	-	-	-	-	-	0.75	-	0.67	-	-	-
chr3	153837513	-	ALU	ARHGEF26-AS1	ncRNA_exonic	yes	39	96	0.14	0.12	0.02	0.117878	0.139698	-	-	0.21	-	-	0.3	-	-	-	-	-	-	-	0.2	0.09	-	-	0.07	0.14	-	-	0.1	-	-	-	-	-	-	-	-	-	-	-	0	0.17	-
chr8	121067448	+	ALU	AC091563.1	ncRNA_intronic	yes	29	25	0.2	0.18	0.02	0.0141527	0.019978	-	-	-	-	0.3	-	-	-	-	0.15	0.36	-	-	0.17	-	-	-	0	-	-	-	0.11	0.3	-	-	0.29	-	-	-	-	-	-	-	-	-	-
chr9	37510274	+	ALU	AL513165.1	ncRNA_exonic	yes	33	93	0.14	0.12	0.02	0.383666	0.397326	0	0.3	-	-	-	-	-	-	-	-	-	-	0.42	-	-	-	-	0.14	-	-	-	-	-	0.2	-	-	0.18	-	-	-	-	-	-	0.14	-	-
chr11	43882329	+	ALU	AC087521.2	ncRNA_intronic	yes	73	51	0.14	0.12	0.02	0.105987	0.127235	0.13	0.28	0.19	0.26	-	0.24	-	-	-	0	0	0.18	-	0.31	0	-	-	-	0.23	0.23	-	0.12	0	-	0	0	-	-	-	0.18	0	-	0.07	0.16	-	-
chr11	43887889	+	ALU	AC087521.2	ncRNA_intronic	yes	33	87	0.27	0.25	0.02	0.034103	0.0448017	0.27	0.27	-	-	-	-	-	-	-	-	0.2	-	-	-	-	-	-	-	0.3	-	-	-	-	-	-	0.17	-	-	-	-	-	0.46	0.23	-	-	-
chr19	57818763	+	ALU	AC005261.1	ncRNA_exonic	yes	123	141	0.2	0.18	0.02	0.00127929	0.00224642	0.18	0.2	0.22	0.24	0.29	0.19	0.16	0.29	0.21	0.3	0.16	0.08	0.22	0.25	0.33	0.09	0.15	0.19	0.35	0.2	0.16	-	0.24	0.15	0.21	0.16	0.12	0.19	-	0.26	0.28	0.12	0.36	0.12	-	0.2
chr19	58518030	+	ALU	AC008969.1	ncRNA_exonic	yes	25	23	0.2	0.18	0.02	0.341855	0.359142	-	0.33	-	-	-	-	-	-	-	-	0.2	-	-	0	-	0	-	-	-	-	-	0.18	-	-	-	-	0.08	0.2	-	0	-	-	-	-	-	-
chr19	58518057	+	ALU	AC008969.1	ncRNA_exonic	-	30	30	0.145	0.125	0.02	0.322279	0.342463	-	-	-	-	-	-	-	-	-	-	-	-	-	0	0.15	0	0.23	-	-	-	-	0.24	-	-	-	-	-	0.23	-	0	-	-	-	0	-	-
chr22	20055201	+	ALU	AC006547.1	ncRNA_intronic	yes	124	82	0.31	0.29	0.02	0.389916	0.400944	0.48	0.4	0.4	0.11	0.28	0.48	0.31	0.24	0.45	0.33	0.37	0.33	0.38	0.27	0.28	0.43	0.15	0.41	0.45	0.22	-	0.28	0.25	0.29	0.31	0.13	0.14	0.33	-	0.42	0.27	0.19	0.25	0.26	0.28	0.21
chr8	22114949	+	ALU	AC105206.2	ncRNA_intronic	yes	73	75	0.07	0.05	0.02	0.284043	0.306309	0.08	0.11	0.16	-	-	-	0.07	0	0	-	0	-	0	0	0	-	0	0.07	0.12	-	-	0	-	0.14	0.11	0.1	-	-	-	0.12	-	-	-	0.06	0.18	0.19
chr9	140510564	-	ALU	ARRDC1-AS1	ncRNA_exonic	yes	94	108	0.05	0.03	0.02	2.49567e-11	1.83094e-10	0.04	0.05	0.04	-	0.06	-	0.07	0.16	0.06	0.04	0.04	-	0.04	0.03	-	0.15	0.07	0.07	0.09	0.04	-	0.07	-	0.05	-	-	0.02	0.13	-	0.08	0.05	0.07	0.07	-	0.09	0.07
chr10	28812152	-	ALU	WAC-AS1	ncRNA_exonic	yes	117	101	0.08	0.06	0.02	1.76255e-06	5.14851e-06	0.23	0.08	0.08	0.15	0.1	0.05	0.08	0.05	-	0.07	0.05	0.17	0.14	0.06	0.07	0.05	0.04	0.21	0.07	0.07	-	0.05	0.06	0.1	0.13	0.15	0.03	0.09	-	0.06	0.1	0.1	0.08	0.06	-	0.04
chrX	73214754	+	ALU	JPX	ncRNA_exonic	yes	93	128	0.1	0.08	0.02	1.26217e-05	3.12849e-05	0.15	0.16	0.13	0.13	0.12	0.17	0.11	0	0.21	0.07	0.07	-	0.11	0.1	0.09	-	0.21	0.06	0	-	-	0.09	-	-	0.09	-	0	0.1	-	0.09	-	-	0.18	0	-	0.1
chr8	141516821	-	ALU	AC107375.1	ncRNA_exonic	yes	77	76	0.02	0	0.02	0.000228233	0.000461911	0	0.12	-	-	-	0	-	0	0	0.06	0.11	0	0	0.1	0.14	0	0.17	0.23	0	0	-	0.09	0	-	0	0	0.02	-	0	0.08	0	0	-	-	-	0.14
chr10	28812080	-	ALU	WAC-AS1	ncRNA_exonic	yes	90	105	0.02	0	0.02	0.00107294	0.00191961	-	0	0	0	0.04	0.01	0	-	-	0	0	0.03	0.05	0.03	0	0.05	0.03	-	-	0.04	0	-	0.03	0.02	0	0.04	0	0.06	-	0.03	0	0	0	-	0	-
chr11	784181	+	ALU	AP006621.3	ncRNA_exonic	yes	86	107	0.02	0	0.02	0.101805	0.122502	0.06	0.07	0.14	0.11	0.06	0	0.05	-	-	0.07	0	-	-	-	-	-	-	0.12	0	-	-	0	-	0	0.11	0.11	-	-	-	0.06	0.09	0.12	0	-	0	0
chr12	112278231	-	ALU	MAPKAPK5-AS1	ncRNA_exonic	yes	95	107	0.02	0	0.02	3.9335e-07	1.28641e-06	0.04	0	0	0.1	0	0.03	-	0.03	-	0	0	0.04	0	-	0.03	0.05	0.02	-	0.02	-	0	0	0.03	0.03	0	-	-	0.04	-	0.04	0.03	0.03	0	-	-	0
chr12	112278264	-	ALU	MAPKAPK5-AS1	ncRNA_exonic	yes	88	119	0.02	0	0.02	7.8303e-14	8.21746e-13	0.01	0	0	0.08	0.05	0.02	-	-	0.03	-	0	0.08	0.04	0.03	-	0.05	-	-	0.03	-	0	0.03	0.03	-	-	0.04	-	0	-	0.03	-	0	-	-	0	0
chr20	42854416	+	ALU	OSER1-DT	ncRNA_exonic	yes	83	98	0.02	0	0.02	0.0135228	0.0191464	0.02	0	0	0	0.02	0.02	-	0.06	-	0.03	0.02	-	0.02	-	-	-	0.06	0.02	-	0	-	-	-	-	0	0.04	0	-	0	-	-	0	0	-	-	0
chr8	1920731	-	ALU	AC019257.1	ncRNA_exonic	yes	82	82	0.03	0.01	0.02	0.226347	0.250773	0.02	0.02	0.03	0.09	-	0	0.04	0.05	0.06	0	0.05	0.03	0	0	0	-	-	0	-	-	-	-	-	0.03	-	-	0	0	0	0.04	-	0	0.02	-	-	-
chr3	153837518	-	ALU	ARHGEF26-AS1	ncRNA_exonic	yes	61	109	0.16	0.14	0.02	0.0751394	0.0933967	0.21	0.16	0.32	0	-	0.3	-	-	0.12	-	0.12	0	-	0.18	-	-	-	0.24	-	0.2	-	0.17	0	0.45	-	-	-	-	-	0.18	-	-	-	0.27	0.17	-
chr4	771339	-	ALU	AC139887.2	ncRNA_intronic	yes	82	68	0.165	0.145	0.02	0.14856	0.173037	0.12	-	-	-	0.22	0.27	0.08	0	0.18	0.17	0.25	-	-	-	0.28	-	0.28	-	0.18	-	0.21	0.11	0.23	0.22	-	0.29	0.18	0.14	-	0.09	-	0	0.1	0.12	-	0.23
chr9	34681729	+	ALU	AL162231.2	ncRNA_exonic	yes	55	81	0.12	0.1	0.02	0.291287	0.313125	0.15	0	0.32	-	0.12	-	-	-	-	0.15	-	-	0.27	-	0	-	0.12	-	0	0.14	-	-	0.36	-	0.12	0	-	-	-	0.18	0	0	-	-	-	0
chr9	115237331	+	ALU	C9orf147	ncRNA_intronic	yes	96	106	0.12	0.1	0.02	0.0015457	0.00266248	0.08	0.05	0.1	0.14	0.11	-	-	0.17	-	0.36	-	0.26	0.11	0	0.09	0.1	0.29	0.12	0.18	0	-	0.32	-	0.18	0.31	0.13	0.18	0.18	-	0.12	0	-	0.46	0.12	0.2	0
chr9	115237527	+	ALU	C9orf147	ncRNA_intronic	yes	95	110	0.16	0.14	0.02	0.00898991	0.0132634	-	0.07	0.2	0.31	0.31	0.27	-	0.09	-	0.25	-	0.33	0.16	0.31	0	0.18	-	0.2	0.18	0.16	-	0.13	0.17	0.23	0.18	0	0.43	0.23	-	0.15	0.15	-	0.21	0.24	0.21	0
chr11	43882377	+	ALU	AC087521.2	ncRNA_intronic	yes	106	80	0.245	0.225	0.02	0.190234	0.215415	0.18	0.4	0.33	0.21	-	0.22	0.18	-	0.23	0.36	0.14	-	0.3	0.56	0.26	0.2	0.17	0.29	0.54	0.33	0.27	0.23	0.25	0.27	0.29	0.38	0.12	0.32	-	0.26	0.18	0.3	0.2	0.3	-	0.29
chr11	43882441	+	ALU	AC087521.2	ncRNA_intronic	yes	96	65	0.19	0.17	0.02	0.0879579	0.107751	0.21	0.14	0.13	0.12	0.21	0.19	0.23	0	-	0.17	-	0.33	0.14	0.25	-	-	0	0.12	-	0.26	0.17	0.17	0.22	0.1	0.45	0.12	0.18	0.22	-	0.07	0.13	0.17	0.09	0.08	-	0.19
chr16	3179080	-	ALU	ZNF213-AS1	ncRNA_exonic	yes	91	87	0.09	0.07	0.02	0.00749165	0.0111826	0.12	0.07	0.07	0.12	0.14	-	0.27	-	0.13	-	0.15	0.15	0	0.05	-	0.13	-	0.22	0.27	-	-	0.08	0.11	0.12	0	0.09	0.19	-	-	-	-	0	-	0.07	-	0.18
chr19	38220662	-	ALU	AC093227.1	ncRNA_exonic	yes	17	80	0.15	0.13	0.02	0.484757	0.485906	0.17	-	-	-	-	-	-	-	0	-	-	-	-	0.12	0.18	-	-	0.3	-	-	-	-	-	-	-	0.2	-	-	-	-	-	-	-	-	-	-
chr10	119246959	-	ALU	EMX2OS	ncRNA_exonic	yes	118	14	0.29	0.27	0.02	0.210032	0.234701	0.27	0.16	0.31	0.25	0.35	0.38	0.39	0.58	0.35	0.29	0.15	0.47	0.47	0.26	0.19	0.13	0.29	0.29	0.39	0.28	-	0.28	0.33	0.33	0.42	0.27	-	0.32	-	0.33	0.26	0.2	0.27	0.19	0.29	0.15
chr15	40980776	-	ALU	RAD51-AS1	ncRNA_intronic	yes	57	34	0.27	0.255	0.015	0.388339	0.399726	0.43	0.23	-	-	0.33	-	-	-	-	0.46	0.3	0.17	-	0.28	-	-	0.21	0.21	-	0.42	-	0.33	-	-	-	0.2	0.25	-	-	0.14	-	-	-	0.18	-	-
chr19	58518058	+	ALU	AC008969.1	ncRNA_exonic	yes	37	40	0.2	0.185	0.015	0.351931	0.368852	-	-	-	-	-	-	-	-	-	-	0.12	0.27	-	0.21	0.23	0	0.23	-	-	-	-	0.25	-	0.4	-	-	0	0.38	-	0	-	-	-	0	-	0
chr20	293486	-	ALU	AL034548.2	ncRNA_exonic	yes	32	10	0.2	0.185	0.015	0.280777	0.303108	-	0.15	0.2	-	-	-	-	-	-	-	0.19	0.25	-	-	0.17	-	-	-	-	-	-	0	-	-	-	0	-	-	-	-	-	-	-	-	-	-
chr10	119247013	-	ALU	EMX2OS	ncRNA_exonic	yes	86	12	0.06	0.045	0.015	0.421222	0.429234	0.05	-	0.04	0	0.1	0	0	0.17	-	-	0.06	0.22	0	0.1	0.05	-	0.19	0.04	0.14	0.1	-	-	-	0.15	0	0.15	-	-	-	0.16	0	-	0.18	-	-	0
chr1	16557568	-	ALU	AL109627.1	ncRNA_exonic	yes	75	46	0.15	0.135	0.015	0.0145705	0.0204872	0.39	0.16	0.21	-	0.17	0.17	-	-	0.15	-	0.11	0.36	0.12	0.14	0.11	-	0.15	0.14	-	-	-	0	-	0.21	-	0.14	-	0.29	-	0.16	-	0	-	-	0.19	-
chr4	39534673	+	Rep non-Alu	UGDH-AS1	ncRNA_intronic	yes	16	58	0.18	0.165	0.015	0.195417	0.220304	-	-	-	-	-	-	-	-	-	-	-	-	-	-	-	-	-	-	-	-	-	-	-	0.23	-	0.22	-	-	-	0	-	-	-	-	-	-
chr9	132265073	+	ALU	LINC00963	ncRNA_exonic	yes	10	55	0.175	0.16	0.015	0.409573	0.41862	0.11	-	-	-	-	-	-	-	-	-	-	-	-	-	-	-	-	-	-	-	-	-	-	-	-	-	0.17	-	-	-	-	-	0.14	-	-	-
chr1	229400716	-	ALU	AL162595.1	ncRNA_exonic	yes	58	71	0.19	0.18	0.01	0.345231	0.362314	0.15	-	-	-	-	0.11	-	-	0.17	-	0.14	-	-	-	0.11	-	0.19	0.17	0.42	-	-	-	0	0.19	-	-	-	0.2	-	0.15	-	0.14	-	0.31	-	0.2
chr3	14986447	-	ALU	FGD5-AS1	ncRNA_exonic	yes	127	148	0.17	0.16	0.01	0.276606	0.29924	0.22	0.2	0.18	0.27	0.26	0.26	0.17	0.03	0.25	0.04	0.2	0.2	0.16	0.16	0.08	0.17	0.12	0.09	0.1	0.18	0.25	0.12	0.23	0.17	0.21	0.19	0.12	0.15	-	0.25	0.11	0.26	0.19	0.12	0.2	0.21
chr5	131700643	-	ALU	MIR3936HG	ncRNA_exonic	yes	27	23	0.2	0.19	0.01	0.173763	0.198086	0.19	-	-	-	0.15	-	-	-	-	-	0.21	0.27	0	-	-	-	-	-	-	-	-	-	0	-	-	-	-	-	-	-	-	-	-	-	-	-
chr6	139017244	+	ALU	AL590617.2	ncRNA_exonic	yes	14	16	0.13	0.12	0.01	0.491553	0.491873	-	-	-	0	-	-	-	-	-	-	-	-	-	-	-	-	-	0.17	-	-	-	0.19	-	-	-	-	-	-	-	-	-	-	-	-	-	-
chr7	128101152	+	ALU	AC010655.2,AC010655.4	ncRNA_intronic	yes	10	49	0.14	0.13	0.01	0.384436	0.397719	0.08	-	0.18	-	-	-	-	-	-	-	-	-	-	-	-	0	-	-	-	-	-	-	-	-	-	-	-	-	-	-	-	-	-	-	-	-
chr9	37510214	+	ALU	AL513165.1	ncRNA_intronic	yes	53	98	0.13	0.12	0.01	0.378333	0.393003	0.3	0.09	0.11	-	0	0.14	-	-	-	-	0.31	-	0.27	-	-	-	-	0.21	-	-	-	0	-	-	0	0	0.11	-	-	-	0.17	-	-	-	-	-
chr9	115237559	+	ALU	C9orf147	ncRNA_intronic	yes	86	95	0.17	0.16	0.01	0.303766	0.324826	0.07	-	0.09	0.27	-	-	-	0.09	-	0.11	-	0.43	0.11	-	0	0.11	0.1	-	-	0.18	-	-	0.18	-	-	-	0.17	0.13	-	0.2	0.17	-	0.27	-	0.38	0
chr15	75878289	-	ALU	AC105036.3	ncRNA_intronic	yes	27	12	0.2	0.19	0.01	0.385698	0.3985	0.3	0.2	-	-	-	-	-	-	0	-	-	-	-	-	-	-	-	-	-	-	-	-	-	-	-	-	0	0.24	-	0	-	-	-	-	-	-
chr19	20717972	-	ALU	AC008554.1	ncRNA_intronic	yes	40	35	0.19	0.18	0.01	0.226385	0.250773	0.2	-	-	-	0	-	-	-	-	-	0.18	-	-	-	-	0.3	-	0.55	-	-	-	-	0	0.3	-	0.36	-	0	-	0.33	-	-	-	-	-	0.18
chr22	20054806	+	ALU	AC006547.1	ncRNA_intronic	yes	99	18	0.33	0.32	0.01	0.481909	0.48381	0.48	0.33	-	0.3	-	0.17	0.5	0.33	-	0.24	0.26	0.33	0.43	-	0.2	0.35	0.14	0.53	0.5	0.45	-	0.22	0.31	0.14	-	0.4	0.27	0.5	-	0.35	0.5	0.25	-	0.33	0.25	0.42
chr1	1550273	-	ALU	AL691432.2	ncRNA_exonic	yes	87	105	0.04	0.03	0.01	0.0979431	0.118698	-	0.04	0.08	0.03	-	-	0	-	-	0.06	0	0	-	0	-	-	0.05	0.09	0.04	0	-	0.04	0	0.07	0.11	0	0	-	-	0.08	0.03	0.04	-	0	0	-
chr3	14986417	-	ALU	FGD5-AS1	ncRNA_exonic	yes	88	139	0.04	0.03	0.01	0.160368	0.185096	0.1	-	0.04	-	0.08	0.04	-	0	0.04	-	0.04	0	0.07	-	-	0	0.03	-	0.08	-	0	0	0.03	0.09	0.1	0.1	0	0.06	-	-	0.04	0.1	-	0.02	0.05	0.07
chr20	34635112	-	ALU	NORAD	ncRNA_exonic	yes	95	97	0.01	0	0.01	0.272252	0.295787	0.01	-	-	0.01	-	0	-	0	-	0.01	0.01	0	0.01	0	0.01	-	0	0.02	0.01	0.01	-	0.01	0.01	0	-	0.01	0	0	0	-	0	0.01	-	0.01	0	0.01
chr10	88968151	-	ALU	NUTM2A-AS1	ncRNA_exonic	yes	104	69	0.08	0.07	0.01	0.0141887	0.019978	0.13	0.05	0.12	0	0.08	0.08	0	-	-	0.09	0.1	0	0.11	0.15	0.1	-	0.07	0.1	0.13	0.11	-	0.07	0.08	0.12	0	0.11	0.05	0.08	-	0.07	-	0.11	0.12	0.06	-	0
chr16	2323171	+	ALU	AC009065.5	ncRNA_exonic	yes	70	34	0.12	0.11	0.01	0.285264	0.307301	0.15	0.09	-	-	0.36	0	0.12	-	0	-	0.13	-	0	0	0.1	0.11	0.2	-	-	0.13	-	0.24	0.09	0.29	-	0	-	-	-	0	0.18	0.13	0	0.36	-	-
chr19	57817105	+	ALU	AC005261.1	ncRNA_exonic	yes	90	109	0.11	0.1	0.01	0.223624	0.248255	0.19	-	0	0.19	0	-	0.11	0.15	0	0	0.05	0.18	-	0.22	-	-	0.07	-	0.06	0.12	0	0.1	0	0.23	0	0.15	0.15	0	-	0.13	0	0	0.11	0.15	-	0.15
chr1	229400743	-	ALU	AL162595.1	ncRNA_exonic	yes	81	83	0.24	0.23	0.01	0.192817	0.217855	0.31	-	0.25	-	0.4	0.24	-	-	0.36	-	0.12	0.3	0.2	0.58	0.27	0.36	0.21	0.29	-	-	-	-	0.2	0	0.31	0.23	-	-	-	0.18	-	0.19	-	0.31	-	0.39
chr4	773332	-	ALU	AC139887.2	ncRNA_intronic	yes	15	19	0.21	0.2	0.01	0.216768	0.241697	0.3	-	-	-	-	-	0.18	-	-	-	0.12	-	-	-	-	-	-	-	-	-	-	-	-	-	-	-	-	0.42	-	-	-	-	-	0.18	-	-
chr16	14423618	+	ALU	MIR193BHG	ncRNA_exonic	yes	84	11	0.18	0.17	0.01	0.268375	0.291886	-	0	-	0.11	0.08	-	-	-	0.16	-	0.15	-	0.17	0.3	0.2	0.11	0.2	-	0.16	-	-	-	0.25	0.27	0.16	0.21	-	-	-	-	0.2	0.12	0	-	0.09	0.2
chr17	45159507	-	ALU	AC005670.3	ncRNA_exonic	yes	30	27	0.18	0.17	0.01	0.329852	0.349053	-	-	-	-	-	0.2	-	-	-	-	0.11	-	-	-	0.29	-	-	0.24	-	-	-	-	0.15	-	-	0	-	-	-	-	-	-	-	0.26	-	0.19
chr10	88968175	-	ALU	NUTM2A-AS1	ncRNA_exonic	yes	119	112	0.29	0.28	0.01	0.237632	0.26209	0.39	0.13	0.39	-	0.33	0.33	-	0.3	0.25	0.4	0.23	0.31	0.48	0.48	0.14	0.14	0.38	0.24	0.32	0.33	-	0.14	0.24	0.17	-	0.44	0.24	0.27	-	0.3	0.22	0.45	0.27	0.2	-	0.25
chr4	39536474	+	ALU	UGDH-AS1	ncRNA_intronic	yes	20	62	0.155	0.15	0.005	0.473919	0.476729	-	-	-	-	-	-	-	-	0.3	-	0.21	-	-	-	-	-	-	-	-	-	-	-	-	-	-	-	-	0.18	-	-	-	0.2	-	-	-	-
chr1	10456499	+	ALU	AL139424.2	ncRNA_intronic	yes	55	24	0.18	0.175	0.005	0.337646	0.355453	-	-	-	-	-	0.17	0.12	0.42	-	-	0.2	-	-	0	-	-	-	0.24	0	-	-	0.19	0.15	0.28	-	-	0	-	-	0.17	-	0.2	-	0.31	-	-
chr17	42259075	-	ALU	ASB16-AS1	ncRNA_exonic	yes	18	94	0.115	0.11	0.005	0.24883	0.273256	-	-	-	-	-	-	-	-	-	-	-	-	-	-	-	-	-	-	-	-	-	0	0.2	-	-	-	-	-	-	-	-	-	-	0	-	0
chr1	1550238	-	ALU	AL691432.2	ncRNA_exonic	yes	98	122	0.045	0.04	0.005	0.0284425	0.0379482	-	0.04	0.05	0	0.04	0.04	-	-	0.09	0.11	-	0.04	0.08	0	0	0	0	0.08	0.07	0	-	0.02	-	0.08	0.08	0.04	0.04	0.04	-	0.09	-	0.07	0.06	-	-	0
chr10	28812627	-	ALU	WAC-AS1	ncRNA_exonic	yes	91	98	0.04	0.035	0.005	0.217645	0.24241	0.09	0.05	0.15	0.08	-	0.02	0.07	0	0	0	0.08	0.15	-	0.02	0	-	0.04	0.1	0.04	0.05	-	0	0	-	-	0.04	0	0.1	-	0.03	-	0.03	0	0.07	0.08	-
chr9	130874273	-	ALU	SLC25A25-AS1	ncRNA_exonic	yes	49	24	0.15	0.145	0.005	0.445964	0.453538	0.13	0.12	0.25	-	-	-	-	-	-	0.31	0.19	-	-	0.21	-	-	-	-	-	-	-	0.14	0.14	-	0.15	-	0.22	0	-	0.33	-	0	-	0.14	-	-
chr4	772480	-	ALU	AC139887.2	ncRNA_intronic	yes	21	22	0.17	0.175	-0.005	0.393425	0.404144	0.26	-	-	-	-	-	-	-	-	-	0.18	-	-	-	-	-	-	-	-	-	-	-	-	0.2	-	-	-	0.12	-	-	-	0	-	0.15	-	-
chr9	37510184	+	ALU	AL513165.1	ncRNA_intronic	yes	30	93	0.145	0.15	-0.005	0.0458215	0.059046	-	0.28	0.27	-	0.18	-	-	-	-	-	-	-	-	0.18	-	-	-	-	-	-	-	-	-	-	-	-	0.21	-	-	-	-	-	-	0.25	-	-
chr5	43574319	-	ALU	NNT-AS1	ncRNA_exonic	yes	64	126	0.04	0.045	-0.005	0.193598	0.218495	0.11	-	-	-	-	0.17	-	-	0.17	0	0.2	-	-	0.11	-	0.18	0	0	0.25	0	-	-	-	0.1	-	0.25	-	0	-	-	0.17	-	0	0	0.13	-
chr7	128166573	-	ALU	AC090114.2	ncRNA_exonic	-	30	99	0.135	0.14	-0.005	0.362286	0.378264	-	0.25	-	-	-	-	-	-	-	-	-	-	0	0.25	-	-	-	0	-	0.18	-	0.1	0.27	-	-	-	0.06	-	-	-	-	-	-	0	-	-
chr7	128168671	-	ALU	AC090114.2	ncRNA_exonic	yes	14	124	0.175	0.18	-0.005	0.27424	0.297313	-	-	-	-	-	-	-	-	-	0.4	-	-	-	-	-	-	-	-	-	-	-	0.27	-	-	-	-	0.18	-	-	-	-	-	0.36	-	-	-
chr1	16557718	-	ALU	AL109627.1	ncRNA_exonic	yes	50	47	0.14	0.15	-0.01	0.466688	0.471318	0.2	0.2	0.2	0	0	-	-	-	0.23	-	0.23	-	-	-	0.13	-	-	-	0.12	-	-	0.17	0	0.25	0.31	0.1	-	-	-	-	0.18	-	-	-	0	-
chr1	153578661	-	ALU	BX470102.2	ncRNA_exonic	yes	24	125	0.2	0.21	-0.01	0.120856	0.142727	0.12	0.21	0.11	-	-	-	-	0.25	-	-	-	-	0	-	-	0.4	-	-	0.27	-	-	-	-	-	-	-	-	-	-	-	-	-	0.12	-	-	-
chr1	229400729	-	ALU	AL162595.1	ncRNA_exonic	yes	62	85	0.2	0.21	-0.01	0.0556212	0.0706015	0.29	-	0.18	-	-	0.26	-	-	0.15	-	0.26	-	0.2	0.27	0.12	0.36	-	0.27	-	-	-	-	0.15	-	0.2	-	-	0.33	-	0.25	-	-	-	0.14	-	0
chr7	128168075	-	ALU	AC090114.2	ncRNA_exonic	yes	20	112	0.17	0.18	-0.01	0.118635	0.14043	-	-	-	-	-	-	-	-	-	0	-	-	-	-	-	-	0	-	-	-	-	0.25	-	-	-	-	0.24	-	-	-	-	-	-	-	0.2	-
chrX	73229804	+	ALU	FTX	ncRNA_exonic	yes	20	48	0.23	0.24	-0.01	0.417199	0.425987	0.15	0.23	-	-	-	-	-	-	-	0.18	0.29	-	-	-	-	-	-	-	-	-	-	-	-	-	0.17	-	-	-	-	-	-	-	-	0.18	-	-
chr10	119245080	-	ALU	EMX2OS	ncRNA_exonic	yes	104	17	0.07	0.08	-0.01	0.458185	0.46365	0.1	0.04	0.06	0.1	0.11	-	0.2	0	0	0.14	0.08	0.17	0.05	-	0.06	0.08	-	0.04	-	0.09	-	0.07	0.14	0.06	0.05	-	0.14	0.07	-	0.21	0.12	0.11	0.25	0.08	0.14	-
chr15	50660646	+	ALU	GABPB1-AS1	ncRNA_exonic	yes	22	42	0.05	0.06	-0.01	0.373166	0.388428	0.27	-	-	-	-	-	-	0.23	-	-	-	-	-	-	-	-	-	-	-	-	-	-	-	-	-	0	-	-	-	-	0	0	-	0	-	-
chrX	73417085	-	Rep non-Alu	FTX	ncRNA_exonic	yes	111	114	0.11	0.12	-0.01	0.2114	0.235971	0.1	0.16	-	0.23	-	0.09	0.13	0	0.1	0.1	0.04	-	0.12	0.23	0.06	-	0.17	-	-	0.05	0	0.14	0.1	0.06	0.1	0.13	0.2	0.1	-	0.12	0.06	0.16	0.07	0.04	0.21	0.11
chr3	14986241	-	ALU	FGD5-AS1	ncRNA_exonic	yes	83	91	0	0.01	-0.01	2.03345e-06	5.83768e-06	-	-	-	0	0	0	0.03	0	-	0	0	0	0	0	0.01	-	0	0	-	0	0	0	0	0	0	0	0.02	0	0	0	-	0	-	-	0	0
chr3	14986264	-	ALU	FGD5-AS1	ncRNA_exonic	yes	91	108	0	0.01	-0.01	0.043937	0.0568333	0.03	0.01	0	-	-	-	0	0.02	0	0	0.01	0.03	0	0	-	-	0.02	-	0	0	0	-	0	0	0	0	0.02	0	0	-	0	-	0	0	0.04	0
chr3	14986398	-	ALU	FGD5-AS1	ncRNA_exonic	yes	86	130	0.01	0.02	-0.01	0.0176491	0.0244445	0.04	-	0.02	0	-	0	0.04	-	0.04	0	-	0.03	-	0.04	0	0	0	0	-	-	0	0.03	0.03	0	-	-	-	-	-	-	0	-	0.03	0.02	0.02	-
chr17	70400646	-	ALU	LINC00511	ncRNA_exonic	-	51	100	0	0.01	-0.01	6.1493e-09	2.75802e-08	-	0	0	0	-	-	-	-	0	-	0	0	0	0	-	-	-	-	0	-	-	-	0	-	-	0	-	0	-	-	-	-	0	-	-	-
chr20	42854505	+	ALU	OSER1-DT	ncRNA_exonic	yes	83	105	0	0.01	-0.01	0.277705	0.30011	0.04	-	0.03	0.06	0	0	0.05	0	0.03	-	0	0.03	-	-	0	0	-	-	0.04	0.03	-	0	0.04	0.05	-	0.03	-	0.04	0	0.02	0	-	0	0	0	-
chr11	784182	+	ALU	AP006621.3	ncRNA_exonic	yes	82	92	0.04	0.05	-0.01	0.113638	0.135302	0.06	0	0	0.11	0.04	0	0.07	-	-	0.07	0	-	-	-	-	-	0.07	-	0.22	0.12	-	-	0.05	0	0.11	0.11	0.09	0.14	-	0.06	0.18	0	-	0	0	0.09
chr3	14986399	-	ALU	FGD5-AS1	ncRNA_exonic	yes	130	153	0.12	0.13	-0.01	0.116203	0.138033	0.18	0.13	0.14	0.17	0.16	0.17	0.1	0.2	0.16	0.09	0.07	0.18	0.18	0.05	0.12	0.12	0.05	0.03	0.1	0.07	0.2	0.16	0.09	0.17	0.11	0.12	0.14	0.2	-	0.18	0.07	0.06	0.13	0.17	0.11	0.2
chr7	7605578	-	ALU	AC004982.2	ncRNA_exonic	yes	67	55	0.13	0.14	-0.01	0.324638	0.343894	0.15	-	0.09	-	-	-	0.12	-	-	-	-	0.38	-	0.11	-	0.17	0.17	0.15	0	0	-	0.11	-	-	-	-	0.06	0.19	-	0.24	-	0.22	-	0.07	-	-
chr7	44081741	+	ALU	LINC00957	ncRNA_exonic	yes	104	61	0.06	0.07	-0.01	0.491873	0.491873	0.06	0.06	0.04	0.1	0.05	0.03	-	0.09	0.03	0.06	0.07	0.11	-	0.04	-	0.06	0.03	0.12	0.11	0.13	-	0	0.06	0.07	-	0.04	0.1	-	-	0.06	0.05	0.03	0.17	0.03	0.05	0.06
chr9	115237516	+	ALU	C9orf147	ncRNA_intronic	yes	105	112	0.21	0.22	-0.01	0.365727	0.381075	0.25	0.07	0.34	0.21	0.2	0.17	0.25	0.2	0.4	0.39	0.12	0.23	0.15	0.24	0.09	0.21	0.23	0.15	0.2	0.2	-	0.12	0.27	0.21	0.31	0.4	0.25	0.2	-	0.13	0.22	-	0.33	0.2	0.17	-
chr17	80235208	+	ALU	AC132872.5	ncRNA_intronic	yes	70	22	0.12	0.13	-0.01	0.337434	0.355453	0.12	0.09	-	-	0.4	0	-	-	-	0	0.2	-	-	0.25	0	0.1	0.18	0.13	-	0.18	-	-	-	0.14	0	-	0	0	-	0.14	0.15	0	0.18	-	-	0
chr19	36811553	-	ALU	LINC00665	ncRNA_exonic	yes	17	117	0.3	0.31	-0.01	0.17362	0.198086	0.31	-	-	-	-	-	0.27	-	-	-	-	-	-	-	-	-	-	-	-	-	-	-	-	-	-	-	-	-	-	-	-	-	-	0.31	-	-
chr22	45529103	-	ALU	NUP50-DT	ncRNA_exonic	yes	77	35	0.32	0.33	-0.01	0.208803	0.233841	0.38	0.19	0.15	0.36	0.42	0.17	0.5	-	-	-	0.32	-	0.18	0.2	0.18	0.22	-	0.59	0.25	-	-	-	0.33	0.47	0.22	0.5	-	0.31	-	-	0.12	0.29	-	-	-	0.2
chr1	16557579	-	ALU	AL109627.1	ncRNA_exonic	yes	63	42	0.1	0.115	-0.015	0.112341	0.133915	0.2	0	0.1	-	-	0.1	0.2	-	0	-	0.11	0.18	0	0.1	0.14	-	0.11	0	-	0	-	0.1	0	0.23	-	-	-	-	-	0	-	0.21	-	-	0.2	-
chr1	229400733	-	ALU	AL162595.1	ncRNA_exonic	yes	64	69	0.165	0.18	-0.015	0.172659	0.197359	0.24	-	-	-	-	0.16	-	-	0.17	-	0.08	-	-	-	-	-	0.27	-	-	-	-	-	0.15	0.11	0.3	-	-	0.12	-	0.2	-	0	-	-	-	0.12
chr10	119247014	-	ALU	EMX2OS	ncRNA_exonic	yes	89	14	0.08	0.095	-0.015	0.398413	0.408444	0.07	0.2	0.08	0.13	0.08	0.09	0.25	0.18	0.1	-	0	0.25	-	0.09	0.05	0.19	0.18	0.05	-	0	-	0.04	0	-	-	-	-	-	-	0.32	-	-	0	0.12	0.12	0.08
chr1	229400769	-	ALU	AL162595.1	ncRNA_exonic	yes	71	92	0.25	0.265	-0.015	0.154646	0.179305	0.22	-	-	0.33	-	0.18	-	-	0.27	-	0.38	-	-	-	0.38	-	0.27	0.17	-	-	-	0.58	-	-	-	0.4	-	0.27	-	0.18	-	0.36	-	0.5	-	0.33
chr7	128101157	+	ALU	AC010655.2,AC010655.4	ncRNA_intronic	yes	12	53	0.175	0.19	-0.015	0.386716	0.398862	0.17	-	0.18	-	-	-	-	-	-	-	-	-	-	-	-	0	-	-	-	-	-	-	-	-	-	-	-	-	-	-	-	-	0.15	-	-	-
chr17	30735036	+	ALU	AC005899.7	ncRNA_exonic	yes	32	13	0.185	0.2	-0.015	0.400799	0.410476	-	0.13	-	0.3	-	-	-	-	-	-	0.15	-	-	-	-	-	-	-	-	-	-	-	0.14	-	-	-	0.19	-	-	-	-	-	-	0.17	-	-
chr4	774115	-	ALU	AC139887.2	ncRNA_exonic	yes	12	19	0.41	0.43	-0.02	0.0926953	0.112875	-	-	-	-	-	-	-	-	-	-	0.21	-	-	-	-	-	-	-	-	-	-	0.4	-	-	-	-	0.5	-	-	-	-	-	-	0.55	-	-
chrX	73229766	+	ALU	FTX,JPX	ncRNA_exonic	yes	29	51	0.27	0.29	-0.02	0.316975	0.337179	0.4	0.31	-	-	-	-	-	-	0.2	0.33	-	-	-	-	-	-	0.45	-	-	-	-	-	-	-	0.3	0	-	-	-	-	-	-	-	-	-	-
chr17	79349202	-	ALU	AC110285.1	ncRNA_exonic	yes	49	13	0.16	0.18	-0.02	0.190775	0.215788	-	0.19	0.36	-	0	-	-	-	-	0.18	-	0.17	-	0.24	-	-	-	-	-	-	-	0.14	0.18	0	-	-	0.14	-	-	0.11	-	-	0.44	0.16	0	-
chr3	14986412	-	ALU	FGD5-AS1	ncRNA_exonic	yes	89	113	0	0.02	-0.02	1.11892e-13	1.16343e-12	-	0	0.03	-	0	0.03	0	-	0	-	0	0	0	0	-	0	0	-	-	0	0	-	0	-	0.04	0	0	0	-	0.03	0	0	0.03	-	0	0.04
chr3	14986461	-	ALU	FGD5-AS1	ncRNA_exonic	yes	100	145	0.02	0.04	-0.02	7.59522e-10	4.11532e-09	0	0.02	0.03	0	0.05	-	0	0.03	0	-	0.02	0.05	0.03	0.02	0.03	-	0.04	0	0	0.03	0	-	0	0	0.04	0	0.03	-	0	0.06	0.03	-	0.04	0.02	0	-
chr3	14986080	-	Rep non-Alu	FGD5-AS1	ncRNA_exonic	yes	111	145	0.06	0.08	-0.02	0.000316399	0.000620605	0.06	0.06	0.12	0.05	0.1	0.11	0.09	0.08	0.05	0.08	0.03	0.06	0.04	0.08	0.04	0.04	0.03	-	0.02	0.05	-	0.07	0.05	0.03	-	0.05	0.05	0.06	-	0.14	0.03	0.07	0.11	0.1	0.11	0.05
chr8	22114957	+	ALU	AC105206.2	ncRNA_intronic	yes	89	77	0.08	0.1	-0.02	0.0357764	0.0468731	0.07	0.08	0.09	0	0.1	-	0.3	0	0	-	0.11	0	0.1	0.24	-	0.12	0	0.19	0.22	-	-	-	-	0	-	0.08	-	0.1	-	-	0.06	0.15	0	0.07	0	0.17
chr11	43882309	+	ALU	AC087521.2	ncRNA_intronic	yes	68	61	0.12	0.14	-0.02	0.35457	0.370969	0.18	0.36	-	0.13	0.18	0.17	-	0.32	-	0.18	0.12	-	0	0.2	-	0	0.27	-	-	0.25	0	0	-	-	0.12	-	-	-	-	0.12	0	-	0.1	0.08	-	-
chr11	43887948	+	ALU	AC087521.2	ncRNA_intronic	yes	23	82	0.25	0.27	-0.02	0.373786	0.388676	-	0.42	-	-	-	-	-	-	-	-	0.36	-	-	-	-	-	-	-	0.2	-	-	-	-	-	-	-	-	-	-	-	-	-	0.44	-	-	-
chr17	45159623	-	ALU	AC005670.3	ncRNA_exonic	yes	29	40	0.15	0.17	-0.02	0.253353	0.277625	-	-	-	-	-	-	-	-	-	-	0.13	-	-	-	-	0.2	-	0.21	-	0.25	-	-	0.12	0	-	0.11	-	0.18	-	-	-	-	-	-	-	0.15
chr22	20055097	+	ALU	AC006547.1	ncRNA_intronic	yes	121	78	0.18	0.2	-0.02	0.0199047	0.0272718	0.32	0.24	0.08	0.25	0.19	0.18	0.17	0.26	0	0.14	0.14	0.15	0.21	0.18	0.23	0.24	0.19	0.29	0.29	-	-	0.16	0.21	0.27	0.27	0.15	0.17	0.16	-	0.19	0.19	0.14	-	0.09	0.15	0.24
chr10	119245102	-	ALU	EMX2OS	ncRNA_exonic	yes	120	18	0.17	0.195	-0.025	0.228467	0.252804	0.13	0.12	0.22	0.38	0.25	0.27	0.2	0.24	0.17	0.12	0.05	0.21	0.11	0.24	0.17	0.29	0.17	0.1	0.16	0.14	-	0.08	0.18	0.1	0.16	0	0.23	0.11	-	0.32	0.15	0.12	-	0.06	0.31	0.14
chr11	43882333	+	ALU	AC087521.2	ncRNA_intronic	yes	105	64	0.21	0.235	-0.025	0.127437	0.150151	0.22	0.1	0.28	0.44	0.21	0.2	0.36	0.45	0	0.27	0.17	0.18	0.17	0.36	0	0.17	0.18	0.18	0.21	0.18	0.15	-	0.11	-	0.19	0.11	0.38	0.25	-	0.16	0	-	0.24	0.12	-	0.12
chr7	128100318	+	ALU	AC010655.2,AC010655.4	ncRNA_intronic	yes	12	54	0.115	0.14	-0.025	0.062657	0.0787467	0.11	-	0	-	-	-	-	-	-	-	-	-	-	-	-	0.14	-	-	0	-	-	-	-	-	-	-	-	-	-	-	-	-	0	-	-	0
chr2	61369237	-	ALU	AC016747.1	ncRNA_exonic	yes	17	120	0.19	0.22	-0.03	0.0281975	0.0376706	-	-	-	-	-	-	-	-	-	-	-	-	0.4	-	-	-	-	-	-	-	-	-	-	-	-	-	-	-	-	-	-	-	-	-	-	-
chr3	14986138	-	Rep non-Alu	FGD5-AS1	ncRNA_exonic	yes	129	151	0.1	0.13	-0.03	0.00214362	0.00357314	0.1	0.08	0.09	0.09	0.12	0.17	0.12	0.12	0.11	0.09	0.09	0.22	0.09	0.11	0.09	0.16	0.06	0.09	0.1	0.1	0.22	0.08	-	0.11	0.14	0.09	0.06	0.09	0.11	0.17	0.11	0.17	0.1	0.09	0.12	0.08
chr4	772864	-	ALU	AC139887.2	ncRNA_intronic	yes	25	42	0.17	0.2	-0.03	0.200973	0.226067	0.26	-	-	-	0	-	-	0.13	-	-	0	-	-	-	-	-	-	-	-	-	-	-	-	0.36	-	-	-	-	-	0.25	-	-	-	0.21	-	0
chr8	22114931	+	ALU	AC105206.2	ncRNA_intronic	yes	99	85	0.15	0.18	-0.03	0.0157094	0.0219673	0.3	0.17	0.22	-	0.15	0.15	0.28	0	0.22	0.18	0.1	-	0.16	-	-	0.13	0.12	0.29	-	-	-	0.21	0.09	0.14	-	0	0.11	0.1	-	0.2	0.07	0.24	0.22	0.15	-	0.1
chr9	37510185	+	ALU	AL513165.1	ncRNA_intronic	yes	41	98	0.23	0.26	-0.03	0.0468983	0.0603571	-	0.17	0.33	-	0.27	-	-	-	-	-	0.18	-	-	0.27	0.19	-	-	0.33	-	-	-	-	-	-	-	-	0.2	-	-	-	-	-	-	0.31	-	-
chr9	132268320	+	ALU	LINC00963	ncRNA_exonic	yes	50	101	0	0.03	-0.03	0.204434	0.229453	-	0	0	0.25	-	0.2	-	-	-	-	-	-	0.12	0.14	-	-	0	-	0	0	-	0	0.15	0.27	-	0	0.05	-	-	-	-	-	0.15	-	0	0.21
chr10	28812183	-	ALU	WAC-AS1	ncRNA_exonic	yes	84	96	0	0.03	-0.03	0.00658942	0.00996735	0.06	-	-	-	0	0.04	0.06	0	-	-	-	0.03	0	0.04	0.06	0	0.03	0	0	0.03	0	0	-	0	-	0.03	0	-	-	0.03	0	-	0.07	-	0	-
chr10	88968229	-	ALU	NUTM2A-AS1	ncRNA_exonic	yes	89	60	0.12	0.15	-0.03	0.00933811	0.013678	0.12	0.1	-	-	0	-	-	-	0.2	0.25	0.15	0	0.1	0.31	0.16	-	0	0.31	0.27	-	-	0.11	0.19	0.14	-	-	-	0.09	-	-	-	0.11	0.1	0.15	-	-
chr10	119245089	-	ALU	EMX2OS	ncRNA_exonic	yes	119	22	0.15	0.18	-0.03	0.324451	0.343894	0.14	0.15	0.24	0.2	0.11	0.08	0.12	0.16	0.24	0	0.19	0.24	0.16	0.12	0.16	0.13	-	0.19	0.07	0.06	-	0.11	0.16	0.11	0.2	0.12	0.17	0.12	-	0.25	0.23	0.13	0.38	0.09	0.15	0.11
chr10	119245129	-	ALU	EMX2OS	ncRNA_exonic	yes	101	10	0.17	0.2	-0.03	0.0397923	0.0516691	0.17	0.1	0.16	-	0.23	-	0.12	0.15	-	0.21	0.09	0.14	0.26	0.22	0.12	-	-	0.2	0.16	0.1	-	0.18	-	-	-	0.15	0.18	0.16	-	0.2	0.18	0.3	-	0.24	0.35	0.1
chr11	778708	+	ALU	AP006621.3	ncRNA_exonic	yes	32	38	0.125	0.155	-0.03	0.272575	0.295823	-	-	-	-	0	0.12	-	-	-	-	0.23	-	-	-	0	-	0.2	-	-	0	-	0.17	0	0	-	-	-	-	-	-	-	-	0.13	-	-	0.17
chr11	82803160	+	ALU	RAB30-DT	ncRNA_exonic	yes	15	52	0.23	0.26	-0.03	0.1098	0.131502	-	0.3	0.12	-	-	-	-	-	-	0.38	-	-	-	0.08	-	-	-	-	-	-	-	0.16	-	-	-	-	0.2	-	-	-	-	-	-	0	-	-
chr19	8439402	-	ALU	RAB11B-AS1	ncRNA_exonic	yes	61	105	0	0.03	-0.03	4.48413e-06	1.21512e-05	-	0	-	-	-	-	0	0	0	-	-	-	0	0	0	-	0	-	-	0.12	-	-	0	0	0	0	0	-	-	-	0	-	-	-	0	-
chr19	57818779	+	ALU	AC005261.1	ncRNA_exonic	yes	81	105	0	0.03	-0.03	0.0352297	0.0462162	-	0.03	-	-	-	0	-	0	0	-	-	0.05	0	0.04	-	0	-	-	0	0.07	-	0.04	0.05	0	0	0.04	-	-	-	-	-	0.14	-	-	-	0
chr19	57818806	+	ALU	AC005261.1	ncRNA_exonic	yes	98	111	0	0.03	-0.03	0.0338012	0.0445721	-	-	0	0	-	-	-	0	0	0	0.03	0.05	0	0.06	0.07	0	0.05	0	-	0	0	-	0.05	0.05	0.05	0.04	0	0.09	-	0.04	0	0	0.04	0	0	0
chrX	73166893	+	ALU	FTX,JPX	ncRNA_exonic	yes	33	85	0	0.03	-0.03	0.245807	0.270229	-	0	0	-	-	-	-	0	-	-	-	0	0.12	-	0	0.17	-	-	-	-	-	-	-	0	-	-	0	-	-	0	-	-	0	-	-	-
chr10	28812596	-	ALU	WAC-AS1	ncRNA_exonic	yes	97	98	0.04	0.07	-0.03	0.000397221	0.000764406	-	0	0	0.03	-	0.02	0.05	-	-	0.06	0.07	0.05	0.06	0.02	0.03	0.05	0.03	0.05	0.07	0.05	0	0.03	-	0.03	-	0.03	-	0.09	-	0.04	0.04	0.04	0.09	0	0	-
chr16	14423571	+	ALU	MIR193BHG	ncRNA_exonic	yes	98	26	0.25	0.28	-0.03	0.0501225	0.0642628	0.38	0.29	0.28	0.16	0.29	0.32	-	0.32	0.1	0.28	0.26	0.31	0.39	0.35	0.12	0.42	0.21	-	-	-	-	0.27	0.15	0.28	0.25	-	0.2	0.14	-	-	0.29	0.33	-	-	0.31	-
chr22	20054862	+	ALU	AC006547.1	ncRNA_intronic	yes	119	72	0.27	0.305	-0.035	0.011796	0.016937	0.56	0.4	0.27	0.22	0.16	0.33	0.48	0.27	0.42	-	0.38	0.24	0.28	0.24	0.32	0.26	0.27	0.23	0.43	0.24	-	0.2	0.26	0.25	0.18	0.47	0.29	0.19	-	0.3	0.53	0.26	0.18	0.18	0.45	0.25
chr1	153578069	-	ALU	BX470102.2	ncRNA_intronic	yes	23	128	0.15	0.185	-0.035	0.0175819	0.0243847	0.09	0.12	0.36	-	-	-	-	-	-	-	-	-	0.45	-	0	-	-	0.21	0.18	-	-	-	-	-	-	-	-	-	-	-	0	-	0.26	-	-	-
chr16	2830145	+	ALU	AC092117.1	ncRNA_exonic	yes	10	17	0.195	0.23	-0.035	0.449833	0.45656	-	-	-	-	-	-	-	-	-	-	-	-	-	0.21	-	-	-	0.14	-	-	-	-	-	-	-	-	0.19	-	-	-	-	-	-	-	-	-
chr2	61369025	-	ALU	AC016747.1	ncRNA_exonic	yes	12	117	0.26	0.3	-0.04	0.294756	0.316521	-	-	-	-	-	-	-	-	-	-	0.25	-	-	0.23	-	-	-	-	-	-	-	0.5	-	-	-	-	-	-	-	-	0.23	-	-	-	-	-
chr7	44081785	+	ALU	LINC00957	ncRNA_exonic	yes	126	93	0.34	0.38	-0.04	0.0267327	0.0359972	0.5	0.43	0.64	0.24	0.33	0.32	0.19	0.48	0.28	0.38	-	0.61	0.38	0.51	0.28	0.34	0.33	0.56	0.36	0.25	-	0.31	0.27	0.28	0.31	0.16	0.32	0.4	-	0.21	0.27	0.21	-	0.35	0.3	0.3
chr11	82802994	+	ALU	AP001767.3,RAB30-DT	ncRNA_intronic	yes	15	31	0.17	0.21	-0.04	0.053804	0.0687233	-	0.14	0.2	-	-	-	-	-	-	0.31	-	-	-	0.17	-	-	-	-	0.31	-	-	-	-	-	0	-	0.22	-	-	-	-	-	-	-	-	-
chr16	2830134	+	ALU	AC092117.1	ncRNA_exonic	yes	12	18	0.2	0.24	-0.04	0.112305	0.133915	-	-	-	-	-	-	-	-	-	-	-	-	-	0.33	-	-	-	0	-	-	-	-	-	-	-	-	0.23	-	-	-	-	-	-	-	-	-
chr11	82802509	+	ALU	AP001767.3,RAB30-DT	ncRNA_intronic	yes	12	35	0.11	0.15	-0.04	0.157765	0.182713	-	-	-	-	-	-	-	-	-	0.11	-	-	-	-	-	-	-	-	0.18	-	-	-	-	-	-	-	0.11	-	-	-	-	-	-	-	-	-
chr16	14423641	+	ALU	MIR193BHG	ncRNA_exonic	yes	74	13	0.11	0.15	-0.04	0.0955952	0.11599	-	-	-	0	0.11	0.23	-	0.2	0.1	-	0.09	-	0.17	-	0.08	-	0.16	-	-	-	-	-	0.14	0.12	0.3	-	-	0.25	-	0.08	0	0.1	0	-	-	-
chr19	57818818	+	ALU	AC005261.1	ncRNA_exonic	yes	77	102	0	0.04	-0.04	3.46039e-05	8.07862e-05	-	0.05	0.04	0.07	0	0	0	0.04	0	0	-	-	0	0.04	0	0	0	0	-	0	-	-	0	-	0	-	0	-	-	0	-	-	-	-	-	-
chr20	42843563	+	ALU	OSER1-DT	ncRNA_exonic	yes	69	88	0	0.04	-0.04	0.381926	0.395927	0.11	0	-	0	0	0	0.1	-	-	0.11	0.06	-	-	0.11	0	0	0.1	-	0.16	0.12	-	0.07	-	-	-	-	-	-	-	0.11	-	-	-	0	0.16	0
chrX	46407512	+	ALU	ZNF674-AS1	ncRNA_exonic	yes	43	94	0	0.04	-0.04	0.470896	0.474156	0.32	0	0	0	0.12	-	-	0	-	-	0.19	-	-	0.21	0.17	0.11	-	-	-	-	-	0	-	0.23	-	-	-	-	-	-	0	-	-	0.23	-	-
chr1	19541631	-	ALU	EMC1-AS1	ncRNA_intronic	yes	57	57	0.21	0.25	-0.04	0.341457	0.359094	0.2	0.42	-	-	-	-	-	-	0.42	-	0.15	-	0.24	-	0.15	0	0.31	-	0.4	0.15	-	-	0.21	0.5	0.17	0.14	-	-	-	-	-	-	-	-	-	-
chr3	14986452	-	ALU	FGD5-AS1	ncRNA_exonic	yes	128	151	0.1	0.14	-0.04	2.24661e-10	1.37156e-09	0.12	0.17	0.14	0.13	0.17	0.11	0.2	0.08	0.11	0.09	0.06	0.11	0.2	0.1	0.14	0.05	0.06	0.09	0.09	0.04	0.05	0.1	0.07	0.1	0.09	0.04	0.1	0.07	-	0.17	0.05	0.15	0.22	0.08	0.12	0.1
chr7	44081646	+	ALU	LINC00957	ncRNA_exonic	yes	128	77	0.15	0.19	-0.04	0.00182841	0.0031022	0.22	0.11	0.23	0.1	0.15	0.09	0.17	0.32	0.09	0.19	0.12	0.25	0.1	0.14	0.11	0.09	0.2	0.18	0.16	0.14	-	0.16	0.15	0.12	0.16	0.13	0.47	0.11	-	0.12	0.15	0.18	0.42	0.15	0.07	0.12
chr3	153837488	-	ALU	ARHGEF26-AS1	ncRNA_exonic	yes	63	111	0.29	0.33	-0.04	0.0658673	0.0824759	-	0.25	0.42	-	0.43	-	-	-	0.22	-	0.18	0.3	0.23	0.55	-	-	-	0.28	-	-	-	0.22	-	-	-	-	-	0.23	-	0.53	-	-	-	0.2	0.5	-
chr8	121067216	+	ALU	AC091563.1	ncRNA_intronic	yes	19	16	0.25	0.295	-0.045	0.242658	0.267055	-	-	-	-	-	-	-	-	-	0.33	0.17	-	-	0.3	-	-	-	-	-	-	-	0.36	-	-	-	-	-	-	-	-	0.18	-	-	0.31	-	-
chr1	153578108	-	ALU	BX470102.2	ncRNA_intronic	yes	16	102	0	0.045	-0.045	0.00131639	0.00229074	-	0	0.18	-	-	-	-	-	-	-	-	-	-	-	0	0	-	0	-	-	-	-	-	-	-	-	-	-	-	-	-	-	0.08	-	-	-
chr11	778847	+	ALU	AP006621.3	ncRNA_intronic	-	33	14	0	0.045	-0.045	0.0327522	0.0432449	-	-	-	-	-	-	-	-	0	0	-	-	-	-	-	-	0.19	-	-	0	-	-	-	0	-	-	-	-	-	-	-	-	0	-	-	0.17
chr1	153578179	-	ALU	BX470102.2	ncRNA_intronic	yes	15	124	0.41	0.455	-0.045	0.0876943	0.107558	-	0.5	-	-	-	-	-	-	-	-	-	-	-	-	0.17	-	-	0.25	0.42	-	-	-	-	-	-	-	-	-	-	-	-	-	0.47	-	-	-
chr1	153578075	-	ALU	BX470102.2	ncRNA_intronic	yes	21	131	0.17	0.22	-0.05	0.0272133	0.0364996	0.19	0	0.18	-	-	-	-	-	-	-	-	-	0.25	-	-	0.3	-	0	0.18	-	-	-	-	-	-	-	-	-	-	-	-	-	0.36	-	-	-
chr3	14986098	-	Rep non-Alu	FGD5-AS1	ncRNA_exonic	yes	128	142	0.29	0.34	-0.05	0.00194728	0.00329291	0.28	0.36	0.37	0.34	0.36	0.34	0.26	0.21	0.27	0.26	0.28	0.26	0.42	0.28	0.31	0.3	0.21	0.24	0.18	0.34	0.37	0.15	0.27	0.31	0.3	0.38	0.09	0.33	0.36	0.48	0.23	0.36	0.3	0.28	0.39	0.35
chr11	778856	+	ALU	AP006621.3	ncRNA_intronic	yes	26	13	0.45	0.5	-0.05	0.359962	0.376223	-	1	-	-	-	-	-	-	0.5	-	0.64	-	-	0.5	-	-	0.38	-	-	-	-	-	-	-	-	-	-	-	-	-	-	-	-	-	-	-
chr15	50658039	+	ALU	GABPB1-AS1	ncRNA_exonic	yes	15	37	0.27	0.32	-0.05	0.0496589	0.0637487	0.15	-	-	-	-	-	-	-	-	-	-	-	-	0.36	-	-	-	0.2	-	-	0.3	-	-	-	-	-	-	-	-	-	-	-	-	-	-	-
chr1	153578068	-	ALU	BX470102.2	ncRNA_intronic	yes	24	104	0	0.05	-0.05	2.15729e-06	6.19403e-06	-	0	0	-	-	-	-	-	-	-	-	-	-	-	0	0	-	0	-	-	-	-	-	-	-	-	-	-	-	-	0	-	0.1	-	-	-
chr3	195427562	+	ALU	MUC20-OT1	ncRNA_exonic	yes	43	27	0	0.05	-0.05	0.476701	0.479054	-	0	0.38	-	-	-	-	-	-	-	0.09	-	-	-	0	-	-	-	-	-	-	-	-	-	0.2	0.17	0	-	-	-	-	-	-	0	-	-
chr16	14423565	+	ALU	MIR193BHG	ncRNA_exonic	yes	74	15	0.095	0.15	-0.055	0.100129	0.120772	0.23	0.19	-	-	-	0.15	-	-	0	-	0	-	-	-	0	0.07	0	-	-	-	-	-	0.25	0.21	-	-	-	0	-	0	0.12	0.15	0.36	0	0	-
chr10	28812618	-	ALU	WAC-AS1	ncRNA_exonic	yes	82	102	0	0.055	-0.055	4.14915e-06	1.13567e-05	-	0	-	-	0	0	0	0.06	0	0.12	-	0.08	0.12	0.03	0.03	0	-	-	-	0	-	0	-	-	0	0	-	0.06	-	0.03	0.03	-	-	0	0	-
chr1	10456114	+	ALU	AL139424.2	ncRNA_exonic	yes	73	50	0.31	0.37	-0.06	0.0098489	0.0143642	0.14	-	-	-	-	0.42	-	-	0.12	-	0.21	-	-	-	-	-	0.5	-	0.36	-	-	0.5	0.47	0.23	0.36	0.4	0.71	-	-	0.13	0.27	0.29	-	0.38	-	-
chr1	19541737	-	ALU	EMC1-AS1	ncRNA_intronic	yes	64	95	0.18	0.24	-0.06	0.00905864	0.0133454	0.33	0.17	-	0.11	-	0.21	-	-	0.31	-	0	-	-	-	-	0.23	0.12	-	-	0.14	-	0.18	0.32	0.15	-	-	-	0	-	-	-	0.2	0.15	0	-	-
chr2	61369034	-	ALU	AC016747.1	ncRNA_exonic	yes	18	109	0	0.06	-0.06	0.00012273	0.000260833	-	-	-	-	-	-	-	-	-	-	0	-	-	0	-	-	-	-	-	-	-	0.17	-	-	-	-	-	-	-	-	0	-	-	-	-	-
chr4	39537145	+	ALU	UGDH-AS1	ncRNA_intronic	yes	54	87	0	0.06	-0.06	0.0284851	0.0379553	-	-	-	-	0	0.14	0	-	-	0	0	-	-	0.18	0	0.12	-	0	-	-	-	0	-	0.18	-	-	0.11	-	-	-	-	-	-	-	-	0.1
chr9	37510114	+	ALU	AL513165.1	ncRNA_intronic	yes	56	89	0	0.06	-0.06	5.54431e-05	0.000124773	-	0	-	-	-	-	-	0	-	-	-	-	0	-	-	-	0	0	-	0	-	-	-	-	-	-	0	0	-	0	-	-	-	-	-	-
chr9	115235973	+	ALU	C9orf147	ncRNA_intronic	yes	20	28	0.19	0.25	-0.06	0.311091	0.331266	0.23	0	0.2	-	-	-	-	0.17	-	-	-	-	-	-	-	-	-	0.2	0	-	-	-	-	-	-	-	-	-	-	-	-	-	-	-	-	-
chr9	115237569	+	ALU	C9orf147	ncRNA_intronic	yes	96	101	0.24	0.3	-0.06	0.00214459	0.00357314	0.08	0.22	0.24	0.2	0.41	0.38	-	0.18	-	0.33	0.47	0.19	0.09	0.14	0.21	0.24	0.29	0.11	0.3	0.18	-	0.12	0.17	-	0.32	-	-	-	-	0.41	0.37	-	-	-	0.2	0.29
chr9	132266653	+	ALU	LINC00963	ncRNA_exonic	yes	33	95	0	0.06	-0.06	0.261403	0.285524	0.21	-	-	0	-	-	-	-	-	-	-	0.13	-	-	-	-	-	-	-	-	-	0.2	0	-	-	-	0.06	-	-	-	0	-	0.26	-	-	0
chr19	57817131	+	ALU	AC005261.1	ncRNA_exonic	yes	79	101	0	0.06	-0.06	0.000770218	0.00140769	0.04	-	-	-	-	0	0	0.1	0	0	0.08	0	-	-	0	0	0	-	-	-	-	-	-	-	-	0.06	0	0	-	0.14	0	0	0.09	0	-	0
chr19	36811619	-	ALU	LINC00665	ncRNA_exonic	yes	24	131	0.225	0.29	-0.065	0.00924607	0.0135627	-	-	-	-	-	-	-	-	-	0	-	-	-	0.13	-	-	-	-	-	0.3	-	0.2	0.31	-	-	-	-	-	-	-	-	-	-	0.18	-	-
chr16	2830132	+	ALU	AC092117.1	ncRNA_exonic	yes	10	13	0.115	0.18	-0.065	0.223407	0.248255	-	-	-	-	-	-	-	-	-	-	-	0.27	-	0.1	-	-	-	-	-	-	-	-	-	-	-	-	0.07	-	-	-	-	-	-	-	-	-
chr1	153578234	-	ALU	BX470102.2	ncRNA_intronic	yes	26	108	0	0.065	-0.065	1.84034e-07	6.3068e-07	-	0	-	-	-	-	-	-	0	-	-	-	-	-	-	-	-	0	-	-	-	0	-	-	-	-	-	-	-	0	0	-	-	-	-	-
chr4	771511	-	ALU	AC139887.2	ncRNA_intronic	yes	50	42	0	0.065	-0.065	0.484951	0.485906	0.18	-	-	-	-	-	-	-	0	-	0	-	0.25	-	-	-	0	-	-	-	0	-	-	0.19	-	0	0.13	0	-	-	0	0	-	-	-	0
chr10	119246967	-	ALU	EMX2OS	ncRNA_exonic	yes	120	16	0.42	0.485	-0.065	0.124475	0.146831	0.32	0.38	0.4	0.55	0.44	0.56	0.41	0.62	0.28	0.31	0.35	0.53	0.38	0.48	0.41	0.27	0.72	0.4	0.44	0.5	-	0.48	0.35	0.45	0.29	0.5	-	0.31	-	0.36	0.66	-	0.5	0.27	0.47	0.29
chr11	82802325	+	ALU	AP001767.3,RAB30-DT	ncRNA_intronic	yes	13	36	0.45	0.515	-0.065	0.140744	0.164687	-	-	0.5	-	-	-	-	-	-	0.36	-	-	-	0.59	-	-	-	-	-	-	-	-	-	-	-	-	0.45	-	-	-	-	-	-	-	-	-
chr19	38221404	-	ALU	AC093227.1	ncRNA_exonic	yes	20	81	0.055	0.12	-0.065	0.210012	0.234701	0	-	-	-	-	-	-	-	-	-	-	-	-	-	-	-	0	-	-	-	-	0	-	-	-	-	-	-	-	-	-	-	-	0	-	0
chr17	45159663	-	ALU	AC005670.3	ncRNA_exonic	yes	24	28	0.09	0.155	-0.065	0.0301844	0.0400101	-	-	-	-	-	-	-	-	-	-	0.13	-	-	-	-	-	-	0.09	-	0.18	-	-	0.08	-	-	0.09	-	-	-	-	-	-	-	0.12	-	-
chr1	153578146	-	ALU	BX470102.2	ncRNA_intronic	yes	11	88	0	0.07	-0.07	0.00475891	0.0074076	-	0	-	-	-	-	-	-	-	-	0	-	-	0	0	-	-	-	-	-	-	0	-	-	-	-	-	-	-	-	-	-	-	-	-	-
chr1	153578243	-	ALU	BX470102.2	ncRNA_intronic	yes	34	135	0.2	0.27	-0.07	0.0441296	0.0570101	0.32	0.14	0.2	-	-	-	-	-	0.31	-	-	-	-	-	-	-	-	0.25	0.24	-	-	0.27	-	-	-	-	-	-	-	0.18	0.27	-	0.41	-	-	-
chr7	65623109	+	ALU	AC068533.3	ncRNA_intronic	yes	21	83	0	0.07	-0.07	0.0100673	0.0146617	-	-	-	-	-	-	-	-	-	-	0	-	-	-	-	-	-	-	-	-	-	-	-	-	0	-	-	0.18	-	-	-	-	-	-	-	-
chr7	128168069	-	ALU	AC090114.2	ncRNA_exonic	yes	23	85	0	0.07	-0.07	0.0952794	0.115745	-	0.2	-	-	-	-	-	-	-	-	-	-	-	-	-	-	-	-	0	-	-	0.4	-	-	-	-	0	-	-	-	-	0	0.2	-	-	-
chr8	121067314	+	ALU	AC091563.1	ncRNA_intronic	yes	11	19	0.2	0.27	-0.07	0.1504	0.17478	0.3	-	-	-	-	-	-	-	-	0.18	0.4	-	-	-	-	-	-	-	-	-	-	0.11	-	-	-	-	0.12	-	-	-	-	-	-	0.31	-	-
chr10	119246991	-	ALU	EMX2OS	ncRNA_exonic	yes	112	22	0.18	0.25	-0.07	0.00130957	0.0022867	0.17	0.15	0.08	0.21	0.17	0.25	0.15	0.13	0.13	0.11	0.09	0.16	0.14	0.22	0.11	0.17	0.18	0.15	0.11	0.15	-	0.12	0.14	0.12	0.11	-	-	0.23	-	0.36	0.22	-	-	0.13	0.21	0.08
chr16	2830017	+	ALU	AC092117.1	ncRNA_exonic	yes	10	18	0.2	0.27	-0.07	0.290453	0.312559	-	-	-	-	-	-	-	-	-	0.5	-	0.4	-	0.5	-	-	-	-	-	-	-	-	-	-	-	-	0.08	-	-	-	-	-	-	-	-	-
chr19	36811565	-	ALU	LINC00665	ncRNA_exonic	yes	12	80	0	0.07	-0.07	0.352185	0.368852	-	-	-	-	-	-	0	-	-	-	-	-	-	0	-	-	-	-	-	-	-	-	-	-	-	0.18	0	-	-	-	-	-	-	0	-	-
chr9	132272897	+	ALU	LINC00963	ncRNA_exonic	yes	10	74	0.635	0.71	-0.075	0.117248	0.139113	0.91	-	-	-	-	-	-	0.6	-	-	-	-	-	-	-	-	-	-	-	-	-	0.5	-	-	-	-	-	-	-	-	-	-	0.8	-	-	-
chr11	43887718	+	ALU	AC087521.2	ncRNA_intronic	yes	36	70	0	0.075	-0.075	0.0017746	0.00301593	-	-	0	-	-	-	-	-	0	-	0	-	-	-	-	0	-	-	-	-	-	-	-	-	-	0	-	-	-	-	-	-	-	0.15	-	-
chrX	73229765	+	ALU	FTX,JPX	ncRNA_exonic	yes	26	43	0.055	0.13	-0.075	0.13458	0.158019	0.18	0.18	-	-	-	-	-	-	0	0.12	0	-	-	-	-	-	0.18	-	-	-	-	-	-	-	-	0	-	-	-	-	-	-	-	0	-	-
chr9	115236140	+	ALU	C9orf147	ncRNA_intronic	yes	59	97	0.1	0.18	-0.08	2.37386e-06	6.75815e-06	0.13	-	0.08	-	-	-	0.14	-	-	0.14	0	0	-	-	0.25	-	-	-	-	-	-	-	0.24	0.12	-	-	-	-	-	0	-	-	-	-	-	-
chr5	43574976	-	ALU	NNT-AS1	ncRNA_exonic	yes	44	101	0	0.08	-0.08	0.259827	0.284413	-	0.18	0	-	-	-	-	0	-	-	-	-	-	-	-	-	0	-	-	-	-	0.2	-	-	-	-	-	0	-	-	-	0.17	0	-	0	-
chr5	77655396	-	ALU	SCAMP1-AS1	ncRNA_exonic	yes	42	107	0	0.08	-0.08	0.274797	0.297599	-	-	0	-	-	-	-	-	-	0.11	-	-	0	-	-	-	-	0.13	0	-	-	-	-	-	-	0	0.18	-	-	0	-	-	0	-	-	-
chr7	128166601	-	ALU	AC090114.2	ncRNA_exonic	-	47	82	0	0.08	-0.08	0.334883	0.353275	-	-	-	-	0.2	-	-	-	-	0	-	0	0.13	0.12	-	-	-	0.2	0.23	0	-	0	0.55	-	-	-	0.04	-	-	-	0.14	-	0.2	0	-	-
chr7	128168052	-	ALU	AC090114.2	ncRNA_exonic	yes	14	92	0	0.08	-0.08	0.165367	0.190004	-	-	-	-	-	-	-	-	-	0	-	-	-	-	-	-	-	-	0	-	-	0.29	0.2	-	-	-	-	-	-	-	-	-	-	-	-	-
chr15	50658853	+	ALU	GABPB1-AS1	ncRNA_exonic	yes	15	27	0	0.08	-0.08	0.385974	0.3985	-	-	-	-	-	-	-	-	-	-	0	-	-	0	-	-	-	-	-	-	-	-	-	-	-	-	0	-	-	0	-	0	-	-	-	-
chr19	57815844	+	Rep non-Alu	AC005261.1	ncRNA_exonic	yes	57	72	0	0.08	-0.08	0.0340384	0.0448017	0.13	0.18	0	0.23	0	-	-	-	-	0	0	-	-	0	-	0	-	-	0	-	-	0	-	-	-	-	-	0	-	0.21	-	0	0	0	-	0
chrX	73166962	+	ALU	FTX,JPX	ncRNA_exonic	yes	23	119	0	0.08	-0.08	0.46987	0.473592	-	-	-	-	-	-	-	-	-	0.23	0	0	-	-	-	-	-	-	-	-	-	-	0	0	-	-	0.15	-	-	-	-	-	-	-	-	-
chr1	153578690	-	ALU	BX470102.2	ncRNA_exonic	yes	28	124	0.18	0.26	-0.08	1.96494e-05	4.73938e-05	0	0.18	0.31	-	-	-	-	-	-	-	-	-	0	-	-	0.18	-	-	0.24	-	-	-	0	-	-	-	-	-	-	-	-	-	0.16	-	-	-
chr4	773297	-	ALU	AC139887.2	ncRNA_intronic	yes	13	15	0.42	0.5	-0.08	0.0902232	0.110261	0.7	-	-	-	-	-	-	-	-	-	0.5	-	-	-	-	-	-	-	-	-	0.36	0.3	-	-	-	-	-	0.36	-	-	-	-	-	-	-	-
chr7	44081697	+	ALU	LINC00957	ncRNA_exonic	yes	124	83	0.12	0.2	-0.08	7.6571e-08	2.80499e-07	0.16	0.07	0.09	0.19	0.2	0.1	0.07	0.38	0.18	0.11	0.09	0.15	0.09	0.16	0.08	0.07	0.09	0.13	0.12	0.05	-	0.06	0.16	0.12	0.11	0.05	0.21	0.1	-	0.17	0.09	0.09	0.3	0.07	0.07	0.09
chr19	36811589	-	ALU	LINC00665	ncRNA_exonic	yes	25	133	0.6	0.68	-0.08	0.00506097	0.00782988	0.55	0.8	-	-	-	-	0.6	-	-	-	-	-	0.3	0.62	-	-	-	-	-	-	-	-	-	-	-	0.9	-	-	-	-	-	-	-	0.42	-	-
chr22	45529439	-	ALU	NUP50-DT	ncRNA_exonic	-	29	26	0	0.085	-0.085	0.169877	0.194528	0.18	0.17	-	-	-	-	-	-	-	-	-	-	-	0	-	0.28	-	-	0	-	-	-	0	-	-	-	-	0	-	-	0.13	-	-	-	-	-
chr1	153578151	-	ALU	BX470102.2	ncRNA_intronic	yes	10	100	0	0.09	-0.09	0.0747464	0.0930218	-	0	0	-	-	-	-	-	-	-	-	-	-	0	-	-	-	0	-	-	-	0	-	-	-	-	-	-	-	-	-	-	0.13	-	-	-
chr1	153578686	-	ALU	BX470102.2	ncRNA_exonic	yes	18	101	0	0.09	-0.09	2.23378e-06	6.3768e-06	-	-	0	-	-	-	-	-	-	-	-	-	0	0	-	-	-	-	-	-	-	-	-	-	-	-	-	-	-	-	-	-	-	-	-	-
chr9	34681652	+	ALU	AL162231.2	ncRNA_exonic	yes	31	67	0	0.09	-0.09	0.300569	0.321745	-	-	0.13	-	-	0.3	-	-	0	-	-	-	-	-	0	-	-	0	-	-	-	0.2	0	-	-	0	-	-	-	0	0	-	-	-	-	0
chr11	43887881	+	ALU	AC087521.2	ncRNA_intronic	yes	29	73	0	0.09	-0.09	0.465973	0.471063	0.2	-	-	-	-	-	-	-	0	-	0	-	-	-	-	-	-	-	-	-	-	-	-	-	-	0	-	-	-	-	-	0.31	0.1	-	-	-
chr1	153578067	-	ALU	BX470102.2	ncRNA_intronic	yes	23	123	0.08	0.17	-0.09	0.00031836	0.000623251	-	-	-	-	-	-	-	-	-	-	-	-	0.18	-	0.15	-	-	-	-	-	-	-	-	-	-	-	-	-	-	-	0	-	0.2	-	-	-
chr1	19541538	-	ALU	EMC1-AS1	ncRNA_intronic	yes	51	38	0.4	0.5	-0.1	0.00100682	0.00181406	0.53	0.25	-	-	-	-	-	-	0.27	-	0.15	-	-	-	0.45	0.43	-	-	0.43	-	-	0.4	0.23	-	-	0.27	-	-	-	-	-	-	-	-	-	-
chr1	153578213	-	ALU	BX470102.2	ncRNA_intronic	yes	20	112	0.03	0.13	-0.1	0.00340057	0.0054345	0.18	-	-	-	-	-	-	-	0	-	-	-	0.17	0	-	0.2	-	-	-	-	-	0	-	-	-	-	-	-	-	-	-	-	0.06	-	-	-
chr9	115237546	+	ALU	C9orf147	ncRNA_intronic	yes	68	81	0	0.1	-0.1	9.63133e-06	2.46936e-05	0.07	0.05	-	0	-	0	-	-	-	0.29	-	-	0	-	-	0	0	0	0	-	-	-	-	-	-	-	0	0	-	0.11	-	-	0	0	-	0
chr11	43887916	+	ALU	AC087521.2	ncRNA_intronic	yes	24	75	0	0.1	-0.1	0.000336703	0.00065538	-	0	-	-	-	-	-	-	-	-	0.14	-	-	-	-	-	0	-	-	-	-	-	-	-	-	0.14	-	-	-	-	-	-	-	-	-	-
chr1	153578687	-	ALU	BX470102.2	ncRNA_exonic	yes	25	130	0.31	0.415	-0.105	0.000145191	0.000304124	0.31	0.35	0.15	-	-	-	-	0.3	-	-	-	-	0.25	-	-	-	-	-	0.59	-	-	-	-	-	-	-	-	-	-	-	-	-	0.17	-	-	-
chr7	128101135	+	ALU	AC010655.2,AC010655.4	ncRNA_intronic	yes	13	60	0.33	0.435	-0.105	0.0303256	0.040145	0.43	-	0.2	-	-	-	-	-	-	-	-	-	-	-	-	0.41	-	-	-	-	-	-	-	-	-	-	-	-	-	-	-	-	0.33	-	-	0.3
chr1	153578208	-	ALU	BX470102.2	ncRNA_intronic	yes	28	106	0	0.105	-0.105	1.99092e-07	6.7303e-07	0	0.12	0	-	-	-	-	-	0	-	-	-	0	-	-	-	-	0	-	-	-	0	-	-	-	-	-	-	-	0.2	-	-	0.15	-	-	-
chr3	14986453	-	ALU	FGD5-AS1	ncRNA_exonic	yes	126	144	0.17	0.275	-0.105	6.12235e-12	5.14889e-11	0.09	0.32	0.21	0.24	0.27	0.19	0.17	0.11	0.16	0.19	0.21	0.18	0.2	0.07	0.23	0.09	0.17	0.17	0.14	0.12	0.11	0.11	0.15	0.11	0.3	0.15	0.21	0.14	-	0.33	0.12	0.23	0.36	0.17	0.29	0.13
chr11	43887840	+	ALU	AC087521.2	ncRNA_intronic	yes	30	76	0	0.105	-0.105	0.0905406	0.110516	-	-	-	-	-	-	-	-	-	-	0	-	-	-	-	-	-	-	-	0.2	-	0.17	0	-	0.2	-	-	-	-	-	0.25	0	0.1	-	-	-
chr2	61369229	-	ALU	AC016747.1	ncRNA_exonic	yes	11	98	0	0.11	-0.11	0.000218918	0.000444827	-	-	-	-	-	-	-	-	-	-	-	-	-	-	-	-	-	-	-	-	-	-	-	-	-	-	-	-	-	-	-	-	-	-	-	-
chr7	128168770	-	ALU	AC090114.2	ncRNA_exonic	yes	15	121	0	0.11	-0.11	0.0215772	0.0292485	-	-	-	0	-	-	-	0	-	-	-	-	-	-	-	-	-	-	-	-	-	-	-	-	-	-	0.11	-	-	-	-	-	0.14	-	-	-
chr12	8116664	-	ALU	AC006511.7	ncRNA_intronic	yes	20	41	0	0.11	-0.11	5.16973e-05	0.000117479	-	-	-	-	-	-	-	-	-	-	-	-	-	0	-	-	-	-	-	-	-	-	0	-	-	0	-	-	-	-	-	-	-	-	-	-
chr1	16789618	-	ALU	LINC01772	ncRNA_exonic	yes	10	12	0.185	0.305	-0.12	0.0397318	0.0516564	-	0.3	-	-	-	-	-	-	-	-	-	-	-	-	-	-	-	-	-	-	-	-	-	-	-	-	0.17	-	-	-	-	-	-	-	-	-
chr1	19541656	-	ALU	EMC1-AS1	ncRNA_intronic	yes	48	52	0	0.12	-0.12	0.000178024	0.000367603	0.16	0.15	-	-	0.13	-	-	-	-	-	0	-	0.12	-	0	0	0	-	-	-	-	-	0.15	0	0.18	-	-	-	-	-	0.15	0	-	-	-	-
chr1	153578710	-	ALU	BX470102.2	ncRNA_exonic	yes	24	116	0	0.12	-0.12	0.000700336	0.0012869	-	-	0	-	-	-	-	0	-	-	-	-	-	0	-	0	-	-	-	-	-	0	0	-	-	-	-	-	-	-	-	-	0.18	-	-	-
chr8	121067380	+	ALU	AC091563.1	ncRNA_intronic	yes	20	30	0.4	0.52	-0.12	0.0121057	0.0172842	-	-	-	-	-	-	-	-	-	0.4	0.53	-	-	0.4	-	-	-	-	-	-	-	0.29	-	-	-	0.58	0.3	-	-	-	-	-	-	0.38	-	-
chr11	43882450	+	ALU	AC087521.2	ncRNA_intronic	yes	68	75	0	0.12	-0.12	4.18053e-08	1.58187e-07	0	0	0.17	-	0	0	0	0	0	-	0	0.14	0	0.11	0.12	-	0	-	-	-	-	0	-	-	-	-	0	0	-	0.14	0	0	0.05	0.08	-	-
chr11	43887849	+	ALU	AC087521.2	ncRNA_intronic	yes	39	79	0	0.12	-0.12	0.00286423	0.00466525	-	-	-	-	-	-	-	-	0	-	-	-	0	-	-	-	-	-	-	0	-	-	-	-	-	0	-	-	-	0.2	0	0	0.1	0.2	-	-
chr11	43882148	+	ALU	AC087521.2	ncRNA_intronic	yes	68	28	0	0.12	-0.12	0.000297694	0.000588451	-	-	0	-	-	-	0	-	0	0	0	-	0	-	0	0	0	-	0	0	-	0.15	0	-	-	-	0	-	-	0.14	-	-	0	-	-	0.11
chr3	14986111	-	Rep non-Alu	FGD5-AS1	ncRNA_exonic	yes	131	147	0.17	0.3	-0.13	1.81207e-17	3.68516e-16	0.14	0.28	0.16	0.21	0.27	0.18	0.17	0.19	0.17	0.14	0.11	0.16	0.19	0.13	0.17	0.14	0.17	0.12	0.14	0.16	0.17	0.13	0.15	0.21	0.18	0.16	0.12	0.11	0.33	0.26	0.16	0.13	0.3	0.2	0.21	0.09
chr16	14423588	+	ALU	MIR193BHG	ncRNA_exonic	yes	80	15	0	0.13	-0.13	0.000609574	0.00113653	0.25	0	0.12	0	-	-	-	0.12	0	0	-	-	0.08	0	0	0.08	0.09	-	0	-	-	0.1	0.11	0.08	-	0	-	-	-	0	0	-	0.17	-	-	-
chrX	73230432	+	ALU	FTX,JPX	ncRNA_exonic	yes	32	55	0	0.13	-0.13	0.0152353	0.021363	-	-	-	-	-	-	-	-	-	-	0	0	-	-	0.17	0	-	-	-	-	-	-	-	-	-	-	-	-	-	0.14	-	-	-	-	-	-
chr3	14986110	-	Rep non-Alu	FGD5-AS1	ncRNA_exonic	yes	131	142	0.4	0.54	-0.14	8.74928e-13	8.48333e-12	0.42	0.52	0.54	0.37	0.49	0.36	0.38	0.4	0.38	0.38	0.39	0.41	0.47	0.34	0.42	0.33	0.28	0.37	0.38	0.43	0.55	0.27	0.43	0.38	0.31	0.39	0.26	0.36	0.5	0.46	0.45	0.35	0.52	0.39	0.45	0.51
chr2	61369151	-	ALU	AC016747.1	ncRNA_exonic	yes	12	106	0	0.16	-0.16	0.00208467	0.0034962	-	-	-	-	-	-	-	-	-	-	-	-	-	-	-	-	-	-	-	-	-	-	-	-	-	-	-	-	-	-	-	-	-	0	-	-
chr19	36811417	-	ALU	LINC00665	ncRNA_exonic	yes	10	107	0.235	0.41	-0.175	0.00126797	0.00223708	-	-	-	-	-	-	-	-	-	-	-	-	-	-	-	-	-	-	-	-	-	-	-	-	-	0.3	-	-	-	-	-	-	-	-	-	-
chr12	8116746	-	ALU	AC006511.7	ncRNA_intronic	yes	14	30	0	0.175	-0.175	0.000848893	0.00154593	-	-	-	-	-	-	-	-	-	-	-	-	-	0	-	-	-	-	-	-	-	-	0	-	-	-	-	-	-	-	-	-	-	-	-	-
chr12	8116743	-	ALU	AC006511.7	ncRNA_intronic	yes	13	41	0.18	0.47	-0.29	6.1037e-06	1.62136e-05	-	-	-	-	-	-	-	-	-	-	-	-	-	-	-	-	-	-	-	-	-	-	0.14	-	-	-	-	-	-	-	-	-	0.13	-	-	-
chr5	177039757	+	ALU	AC139795.2	ncRNA_intronic	yes	11	45	0.5	0.8	-0.3	0.000270898	0.000540734	-	-	-	-	-	-	-	-	-	-	0.64	-	-	-	-	-	-	-	-	-	-	-	-	-	-	0.5	-	-	-	-	-	-	-	-	-	-
[truncated: 252 more columns]
