# Supplementary material for: De Novo A-to-I RNA Editing Discovery in lncRNA
Source: Cancers (Basel). 2020 Oct 13;12(10):2959. doi: 10.3390/cancers12102959 (PMC7650826; doi:10.3390/cancers12102959)
Supplement: Supplementary file 1 [file cancers-12-02959-s001.zip › cancers-916762-supplementary/Table S3.xlsx]

## Sheet: editing-expression correlation
Editing - expression correlation in brain e GBM. Spearman's correlation coefficients and p.values are reported as calculated between editing (%) and expression (TPM) levels in normal brain and GBM.
Position		Brain			GBM
MAPKAPK5-AS1_chr12:112278192		0.278879	0.00149852		-0.0501139	0.546647			Spearman coefficient
GAS5_chr1:173833166		-0.0616269	0.493017		-0.181616	0.031751			p-value
FTX_chrX:73417115		0.158424	0.0752479		-0.0232047	0.814238
FTX_chrX:73417090		0.266124	0.00388366		0.121352	0.243969
FTX_chrX:73417161		0.108022	0.234333		0.0962288	0.35884
FTX_chrX:73416885		0.0140538	0.877894		-0.123811	0.199612
AC005261.1_chr19:57817016		0.0961631	0.313158		0.0862054	0.314731
FTX_chrX:73486298		-0.0448684	0.706227		-0.113938	0.26395
LINC-PINT_chr7:130629624		-0.0481375	0.588005		0.345971	2.02274e-05
TPT1-AS1_chr13:45965756		-0.134012	0.177155		0.0117868	0.922851
FTX_chrX:73485833		-0.182228	0.136931		-0.177766	0.0918354
AL035587.1_chr6:42910886		-0.0411598	0.667983		-0.119247	0.173236
LINC00847_chr5:180262373		0.139863	0.11535		0.0975367	0.231916
LINC-PINT_chr7:130629626		-0.0696173	0.440433		0.267912	0.0011684
AC005261.1_chr19:57817021		0.0613917	0.544003		0.072733	0.463106
AL035587.1_chr6:42910123		0.0297269	0.782134		-0.0255839	0.778797
AC132872.1_chr17:80252273		0.0713624	0.480467		0.0567723	0.605798
AC005261.1_chr19:57816957		0.00516615	0.959316		0.20323	0.038533
LINC00963_chr9:132265663		0.0137931	0.885231		0.0588757	0.483328
FTX_chrX:73417116		0.0423496	0.63775		-0.0136098	0.879776
FTX_chrX:73485869		-0.0809822	0.505129		0.0356137	0.755348
AC132872.1_chr17:80252357		0.107392	0.330884		NA	NA
FTX_chrX:73485863		-0.187864	0.108964		0.0568138	0.614413
AL139424.2_chr1:10456926		-0.0604397	0.522958		-0.108475	0.40134
FTX_chrX:73486297		0.0275002	0.829216		-0.126638	0.27896
FTX_chrX:73486319		-0.0630931	0.595909		-0.0218147	0.841047
FTX_chrX:73486314		0.113735	0.386893		0.0860418	0.445011
AC006547.1_chr22:20055150		0.17664	0.0506503		-0.157159	0.158519
AC005261.1_chr19:57816951		0.138664	0.214092		0.145545	0.132848
LINC00847_chr5:180262080		0.037051	0.675574		0.13345	0.098949
MEG3_chr14:101322482		0.0830829	0.355013		-0.448734	0.00287632
FTX_chrX:73486320		0.0667399	0.585848		-0.156516	0.160251
AC132872.1_chr17:80252254		0.141049	0.121225		-0.0365807	0.747342
LINC-PINT_chr7:130629992		-0.00599766	0.964041		0.136363	0.240164
AC107375.1_chr8:141516212		0.0155228	0.87451		0.216507	0.0739618
LINC01503_chr9:132109581		-0.127985	0.267318		0.244742	0.0127184
AL139424.2_chr1:10456092		0.0480424	0.678204		-0.0196321	0.896963
FTX_chrX:73417075		0.0770614	0.410957		0.00725781	0.941709
FTX_chrX:73485942		0.0806032	0.621009		-0.0454483	0.668813
AC005261.1_chr19:57818341		-0.27146	0.00249038		0.010681	0.907824
LINC-PINT_chr7:130629894		-0.0236348	0.848282		0.0306864	0.806772
LINC01503_chr9:132109529		-0.173901	0.0884682		0.205143	0.027855
FTX_chrX:73421630		0.199068	0.157124		0.357815	0.00677857
LINC01503_chr9:132109563		-0.215669	0.0895859		0.178459	0.0756599
AC008554.1_chr19:20718021		0.193196	0.114448		0.250674	0.104943
AC067852.1_chr17:40697796		-0.0904638	0.388483		0.117438	0.453256
AP006621.3_chr11:778206		0.00508817	0.96055		-0.0127572	0.900266
MEG3_chr14:101320975		0.0667354	0.459632		-0.567125	0.000381684
AC005261.1_chr19:57817026		0.0531675	0.635217		0.202925	0.0334906
FGD5-AS1_chr3:14986111		-0.0889792	0.31218		-0.0468512	0.573094
FTX_chrX:73486168		-0.285101	0.049513		0.192033	0.125404
FTX_chrX:73417042		0.144611	0.10478		-0.130208	0.135222
FTX_chrX:73417079		-0.0153227	0.865324		-0.100864	0.248012
LINC00342_chr2:96482619		0.0584773	0.540242		0.335062	0.0101407
AP006621.3_chr11:778188		0.0588614	0.585928		-0.04473	0.673748
FTX_chrX:73486246		-0.105098	0.513138		0.0927101	0.38752
AC105206.2_chr8:22114925		0.195232	0.0428847		0.0692908	0.551999
MEG3_chr14:101312647		0.0765455	0.424581		-0.324077	0.0339991
AL035587.1_chr6:42910913		-0.019835	0.848692		0.0888286	0.394554
FTX_chrX:73486153		-0.0630995	0.656754		0.0524383	0.652797
LINC01503_chr9:132109594		-0.186716	0.113716		0.534696	1.19209e-08
GABPB1-AS1_chr15:50662054		0.116528	0.288213		0.0832173	0.487073
FTX_chrX:73485889		-0.144082	0.205212		0.0429834	0.669526
FTX_chrX:73416984		-0.0379045	0.683632		-0.115859	0.239212
AC005261.1_chr19:57816204		-0.155191	0.262485		0.0654478	0.530841
FTX_chrX:73485812		-0.247965	0.100517		-0.0727107	0.505855
NNT-AS1_chr5:43575786		0.270016	0.0237837		0.273235	0.00522959
AC006547.1_chr22:20054892		-0.0174586	0.847384		-0.0706703	0.56984
LINC-PINT_chr7:130630237		-0.164338	0.21768		0.260683	0.010311
AL139424.2_chr1:10456208		0.00822824	0.939706		0.107503	0.492608
GABPB1-AS1_chr15:50662049		0.120096	0.282502		0.394877	0.00113311
AL139424.2_chr1:10456897		-0.117373	0.262514		0.186414	0.276337
GABPB1-AS1_chr15:50662164		0.0941816	0.371861		0.0600455	0.589727
AL391244.2_chr1:1345051		0.104488	0.396449		-0.0174438	0.883544
FTX_chrX:73485925		0.231474	0.130574		0.0111306	0.90984
AC139887.2_chr4:771366		-0.0106932	0.930509		0.248325	0.0411634
AL513165.1_chr9:37510105		-0.0196582	0.857425		-0.0203206	0.822748
AL162231.2_chr9:34681757		-0.0638681	0.591393		0.133573	0.246813
GABPB1-AS1_chr15:50662178		0.0702736	0.489447		0.00629073	0.954434
AL139424.2_chr1:10456607		-0.0269074	0.801239		0.0981001	0.587043
AL139424.2_chr1:10456801		-0.129937	0.209466		-0.260027	0.0775378
PAXIP1-AS1_chr7:154796049		0.186597	0.0872807		0.157538	0.0884302
FTX_chrX:73485980		-0.479986	0.00628333		-0.161172	0.199633
AC105206.2_chr8:22114862		0.0189782	0.837681		0.0608938	0.577555
FTX_chrX:73421653		0.186831	0.350759		0.0906791	0.50233
MEG3_chr14:101321070		0.0621664	0.511132		0.0121548	0.950102
LINC00342_chr2:96482339		-0.0831551	0.413189		0.359301	0.00382796
AC005261.1_chr19:57816158		-0.142161	0.29595		-0.0334928	0.765155
GABPB1-AS1_chr15:50662169		0.118603	0.254895		0.184465	0.0971107
AC006547.1_chr22:20055115		0.00287381	0.978924		-0.117857	0.320681
FTX_chrX:73485807		-0.365932	0.0219635		0.0924507	0.420793
AC137894.3_chr11:514085		0.061187	0.580329		-0.0690236	0.717033
MAPKAPK5-AS1_chr12:112278206		0.200364	0.0490941		0.111789	0.263309
AC026471.4_chr16:31462550		-0.131208	0.305357		0.401555	0.00026863
AL139424.2_chr1:10456568		0.0223386	0.828962		-0.0412122	0.803282
FTX_chrX:73417084		0.124211	0.169296		-0.188814	0.0342264
MAPKAPK5-AS1_chr12:112278264		-0.00155118	0.988556		0.0946182	0.30604
FGD5-AS1_chr3:14986412		-0.191189	0.0726907		0.0173207	0.855513
AL139424.2_chr1:10456802		0.0454813	0.661636		-0.368457	0.0108234
AC008969.1_chr19:58521546		0.163999	0.395274		0.22278	0.0547138

## Sheet: expression values
Expression levels (reported as mean TPM values) for long non-coding RNAs in brain-cortex (132) and GBM (156) samples.
Gene ID	Gene Name	Brain - cortex mean TPM	GBM mean TPM	Delta means
ENSG00000269968.1_7	AC006064.4	53429.1	95980.5	-42551.4
ENSG00000258017.2_8	AC011603.3	38302.9	71129.6	-32826.7
ENSG00000273149.1_7	AL138963.4	5554.94	20316.7	-14761.8
ENSG00000229124.7_8	VIM-AS1	2234.54	15638	-13403.5
ENSG00000234961.1_7	AL133415.1	1604.67	14992.3	-13387.6
ENSG00000258232.2_8	AC125611.3	690.768	7935.35	-7244.59
ENSG00000267458.1_7	AC092069.1	1838.03	8630.96	-6792.93
ENSG00000265401.1_7	AC093484.3	26014.7	32392.1	-6377.43
ENSG00000272540.1_7	AL662797.2	3128.71	9504.73	-6376.02
ENSG00000284803.1_4	AC245033.4	3797.25	9541.06	-5743.81
ENSG00000257342.1_7	AC025165.2	1630.76	7262.42	-5631.66
ENSG00000175061.18_6	SNHG29	3297.03	8422.51	-5125.48
ENSG00000264577.1_9	AC010761.1	1710.63	6552.64	-4842
ENSG00000130600.19_7	H19	49.4847	4226.19	-4176.7
ENSG00000262831.1_6	AC145207.3	1822.87	5914.26	-4091.39
ENSG00000287510.1_1	AL137857.1	191.26	3893.84	-3702.58
ENSG00000264772.6_8	AC016876.3	993.044	4359.35	-3366.31
ENSG00000259827.1_8	AC026461.1	1141.46	4476.1	-3334.64
ENSG00000257379.1_7	AC023509.1	2253.67	5541.2	-3287.53
ENSG00000269888.1_7	AC112491.1	773.516	3786.07	-3012.56
ENSG00000267601.1_9	AC022966.1	1225.34	4115.19	-2889.85
ENSG00000234741.8_9	GAS5	1882.5	4611.67	-2729.17
ENSG00000282885.2_2	AL627171.4	2570.51	5088.3	-2517.8
ENSG00000177410.13_7	ZFAS1	801.407	2685.13	-1883.72
ENSG00000272114.1_6	AL136131.3	237.217	2118.67	-1881.46
ENSG00000229953.1_7	AL590666.2	385.024	2197.26	-1812.24
ENSG00000257181.1_8	AC025423.4	215.32	2021.72	-1806.4
ENSG00000253851.1_8	AC025370.1	5297.68	7072.12	-1774.43
ENSG00000268854.1_8	AC020909.3	1146.06	2850.93	-1704.87
ENSG00000259357.2_7	AL590133.2	1146.79	2762.88	-1616.09
ENSG00000255252.3_7	AL078612.2	441.151	1875.26	-1434.11
ENSG00000172965.17_9	MIR4435-2HG	141.098	1542.59	-1401.49
ENSG00000274630.1_6	AC125257.2	742.889	1989.08	-1246.19
ENSG00000228172.5_8	AL020996.1	732.384	1949.89	-1217.51
ENSG00000218537.1_7	MIF-AS1	1759.26	2940.63	-1181.37
ENSG00000240801.1_9	AC132217.1	284.569	1423.67	-1139.1
ENSG00000244137.1_8	AL512328.1	401.44	1514.63	-1113.19
ENSG00000204387.14_7	SNHG32	713.546	1799.74	-1086.2
ENSG00000242808.9_6	SOX2-OT	942.933	2002.29	-1059.36
ENSG00000203875.13_8	SNHG5	451.951	1495.46	-1043.51
ENSG00000233639.7_7	PANTR1	365.46	1396.98	-1031.52
ENSG00000269926.1_8	DDIT4-AS1	1319.53	2339.56	-1020.03
ENSG00000179818.14_6	PCBP1-AS1	2448.91	3459.92	-1011.01
ENSG00000235288.3_10	AC099329.1	2702.54	3710.26	-1007.72
ENSG00000249835.2_7	VCAN-AS1	178.919	1175.65	-996.735
ENSG00000275830.2_9	AL390755.1	56.4784	1003.71	-947.227
ENSG00000287387.1_1	AC010883.3	202.905	1138.28	-935.373
ENSG00000257453.1_6	AC011611.3	173.433	1107.79	-934.356
ENSG00000250186.3_9	AC091180.4	557.954	1486.92	-928.966
ENSG00000257764.2_7	AC020656.1	52.6671	979.011	-926.344
ENSG00000285338.1_4	AC091564.7	927.177	1845.27	-918.093
ENSG00000264558.1_6	AC015674.1	754.298	1665.98	-911.677
ENSG00000232581.1_7	AC079742.1	488.252	1350.16	-861.908
ENSG00000245970.2_6	AP003352.1	525.23	1371.2	-845.969
ENSG00000222041.11_5	CYTOR	106.28	933.429	-827.149
ENSG00000267062.1_6	AC018761.2	3715.8	4535.94	-820.141
ENSG00000267484.1_6	AC027319.1	197.959	989.435	-791.476
ENSG00000228830.1_6	AL160408.2	609.469	1396.82	-787.35
ENSG00000272888.7_7	LINC01578	819.837	1601.48	-781.642
ENSG00000225733.6_9	FGD5-AS1	1002.92	1757.74	-754.818
ENSG00000283375.1_7	AC087521.4	1004.78	1753.12	-748.343
ENSG00000223374.1_7	AC005104.1	433.515	1160.43	-726.917
ENSG00000242539.2_8	AC007620.2	96.5542	822.779	-726.224
ENSG00000257698.2_9	GIHCG	267.572	982.497	-714.925
ENSG00000265840.1_9	AC010761.5	154.613	867.998	-713.385
ENSG00000269996.1	RP11-343N15.5	460.373	1173.07	-712.694
ENSG00000265664.1_7	AC005544.2	256.548	963.355	-706.807
ENSG00000227751.1_7	RCC2-AS1	562.487	1264.11	-701.623
ENSG00000224407.1_7	AL136988.1	483.506	1163.63	-680.121
ENSG00000285851.1_5	AL359762.3	156.977	830.29	-673.313
ENSG00000267328.1_6	AC002398.2	1061.04	1733.79	-672.743
ENSG00000265794.5_8	AC005899.5	580.783	1248.5	-667.721
ENSG00000227036.8_6	LINC00511	130.652	795.496	-664.843
ENSG00000245526.11_7	LINC00461	342.266	974.756	-632.49
ENSG00000254027.1_7	AC009902.2	104.443	735.735	-631.292
ENSG00000204261.9_7	PSMB8-AS1	157.577	788.363	-630.785
ENSG00000254452.1_8	AP001107.2	3009.38	3631.31	-621.928
ENSG00000256364.1_7	AC069234.2	476.698	1098.45	-621.751
ENSG00000279423.1_5	AL445363.3	166.513	785.393	-618.88
ENSG00000226950.7_7	DANCR	854.994	1471.75	-616.758
ENSG00000269243.1_7	AC008894.2	368.459	964.549	-596.09
ENSG00000236886.2_8	AC007563.2	64.5356	658.797	-594.261
ENSG00000250917.1_8	AL035458.2	220.888	811.983	-591.095
ENSG00000223534.1_7	HLA-DQB1-AS1	83.4842	659.468	-575.984
ENSG00000258210.1_8	AC144548.1	405.804	966.514	-560.71
ENSG00000271853.5_8	AL162258.1	1219.63	1779.32	-559.685
ENSG00000262202.4_7	AC007952.4	20.8437	569.99	-549.147
ENSG00000265257.5_7	AP005263.1	1703.25	2243.51	-540.26
ENSG00000262413.1_7	AC145207.2	5696.25	6233.26	-537.015
ENSG00000259939.1_7	AC022167.1	518.805	1055.46	-536.658
ENSG00000258430.1_6	AL583722.2	1399.41	1933.14	-533.728
ENSG00000231064.7_8	AC234582.1	669.207	1189.43	-520.219
ENSG00000263585.1_6	AC145207.4	177.451	691.623	-514.172
ENSG00000279690.1_6	AP000280.1	10.5343	516.784	-506.25
ENSG00000251259.1_8	AC004069.1	36.3482	541.324	-504.975
ENSG00000245067.7_8	IGFBP7-AS1	88.667	593.46	-504.793
ENSG00000287765.1_1	AL136295.17	192.21	685.508	-493.297
ENSG00000254721.1_7	AP000879.1	171.347	664.231	-492.884
ENSG00000267580.1_6	AC008738.3	226.957	704.557	-477.6
ENSG00000163597.15_4	SNHG16	218.327	690.969	-472.642
ENSG00000269900.3_3	RMRP	439.432	910.023	-470.59
ENSG00000281453.1_4	TGFB2-OT1	272.38	726.419	-454.039
ENSG00000247774.7_8	PCED1B-AS1	32.9468	481.166	-448.219
ENSG00000255717.7_5	SNHG1	379.349	816.29	-436.941
ENSG00000249307.7_8	LINC01088	43.1552	478.994	-435.839
ENSG00000236943.2	RP11-640M9.1	371.71	804.816	-433.106
ENSG00000244151.1_7	AC010973.2	158.071	589.701	-431.63
ENSG00000243960.1_8	AL390195.2	303.966	728.75	-424.784
ENSG00000254873.1_7	AP001267.1	899.981	1318.04	-418.059
ENSG00000260892.1_6	AC105020.4	181.224	597.026	-415.803
ENSG00000254665.1_7	AC091053.1	531.235	944.331	-413.096
ENSG00000239775.1_7	AC017116.1	261.011	665.125	-404.113
ENSG00000263198.1	RP11-517A5.4	410.158	810.975	-400.817
ENSG00000254662.1_6	AP000781.1	393.926	785.476	-391.551
ENSG00000256569.1_7	AC069234.3	284.075	672.476	-388.401
ENSG00000235590.7_8	GNAS-AS1	2.70101	388.804	-386.103
ENSG00000268983.1_7	AC005253.2	1048.26	1433.76	-385.504
ENSG00000258964.1_7	AL137129.1	89.6714	475.129	-385.457
ENSG00000279753.1_5	AC011558.1	87.7885	466.635	-378.847
ENSG00000232533.1_7	AC093673.1	227.246	605.065	-377.818
ENSG00000239922.2_7	AC092958.1	28.7713	403.862	-375.091
ENSG00000257553.1_8	AC034102.4	591.24	962.552	-371.312
ENSG00000226445.2_7	BX322234.1	163.699	534.932	-371.233
ENSG00000273184.1_7	AC010655.4	108.747	479.428	-370.68
ENSG00000261684.2_8	AC018362.1	248.691	617.821	-369.13
ENSG00000254307.2_8	AP003692.1	118.587	486.767	-368.18
ENSG00000253356.1_6	AC084024.3	430.21	794.305	-364.095
ENSG00000258754.8_8	LINC01579	10.7754	374.55	-363.775
ENSG00000263165.1_8	AC087292.2	701.179	1064.76	-363.578
ENSG00000250902.1_7	SMAD1-AS1	85.7882	448.805	-363.017
ENSG00000255198.4_5	SNHG9	222.095	584.849	-362.754
ENSG00000272173.1_6	U47924.2	641.178	1000.79	-359.614
ENSG00000259352.1_7	AC091117.2	97.7617	454.883	-357.121
ENSG00000232814.2_8	COL4A2-AS1	37.9734	384.822	-346.849
ENSG00000250615.1_7	AC008581.1	267.207	611.625	-344.418
ENSG00000273112.1_7	AL590385.2	32.4873	373.398	-340.911
ENSG00000272758.6_7	AC083798.2	540.428	878.925	-338.497
ENSG00000238045.9_9	AC009133.1	1525.65	1861.99	-336.342
ENSG00000251442.6_7	LINC01094	68.8314	401.784	-332.953
ENSG00000266642.2_8	AC024267.7	168.902	501.687	-332.785
ENSG00000283341.2_7	AC068205.2	329.607	661.235	-331.628
ENSG00000260304.1_7	AC009088.2	242.222	570.64	-328.417
ENSG00000256152.2_8	AC027290.2	403.788	730.948	-327.16
ENSG00000247993.2_5	FOXD1-AS1	81.3466	400.255	-318.908
ENSG00000225792.2_8	AC004540.2	100.579	415.61	-315.031
ENSG00000248223.1_6	AC026785.2	309.443	621.531	-312.088
ENSG00000267379.1_7	AC008569.1	38.4802	349.538	-311.058
ENSG00000234707.3_8	AC074351.1	2.41066	311.256	-308.846
ENSG00000260246.1_7	AC000032.1	993.619	1302.01	-308.393
ENSG00000233429.9_6	HOTAIRM1	6.46504	311.72	-305.255
ENSG00000255390.1_6	AC091564.4	325.566	630.37	-304.804
ENSG00000231427.6_6	LINC01445	9.98032	314.171	-304.191
ENSG00000257337.7_8	AC068888.1	550.715	853.036	-302.321
ENSG00000267598.1_7	AC011446.2	787.771	1089.9	-302.129
ENSG00000259007.1_7	AL358333.3	344.085	639.203	-295.118
ENSG00000232527.3	RP11-14N7.2	231.74	524.125	-292.385
ENSG00000272755.1_7	AC245297.2	260.228	548.808	-288.58
ENSG00000263424.1_6	AC110597.3	74.7826	362.977	-288.194
ENSG00000224729.6_8	PCOLCE-AS1	20.0225	301.517	-281.495
ENSG00000256632.3_8	AC135586.2	291.144	571.717	-280.573
ENSG00000279605.1_7	AC067930.5	245.882	524.873	-278.991
ENSG00000259001.3_7	AL355075.4	287.218	565.254	-278.036
ENSG00000255857.6_7	PXN-AS1	374.064	651.414	-277.35
ENSG00000259952.1_7	AC009133.2	765.036	1040.98	-275.946
ENSG00000269983.1_7	AC146944.3	70.4968	345.402	-274.905
ENSG00000232295.7_11	AL589935.1	609.682	882.336	-272.654
ENSG00000250742.4_8	LINC02381	16.487	287.625	-271.138
ENSG00000264235.6_8	AP005329.1	68.8163	336.885	-268.069
ENSG00000259992.1_8	AC025287.1	125.61	393.414	-267.804
ENSG00000285600.1_3	AC023593.1	54.9119	322.51	-267.598
ENSG00000259187.1_7	AC122108.2	48.1431	312.114	-263.971
ENSG00000254545.1_6	AL354919.2	8.8607	271.787	-262.927
ENSG00000258908.1_7	AL355075.3	172.037	434.863	-262.826
ENSG00000196756.13_9	SNHG17	198.504	461.161	-262.657
ENSG00000258377.1_7	AL139099.2	90.4206	350.788	-260.367
ENSG00000259595.1_7	AC025043.1	323.086	581.897	-258.81
ENSG00000272657.1_7	AP000317.2	263.44	520.11	-256.67
ENSG00000271984.1_7	AL008726.1	172.726	427.538	-254.811
ENSG00000287086.1_2	AC034193.1	279.956	533.071	-253.115
ENSG00000229108.2_6	LINC02587	3.39136	256.083	-252.692
ENSG00000251002.8_9	AC244502.1	7.29047	258.709	-251.419
ENSG00000261065.1_6	AL592146.1	155.265	404.658	-249.393
ENSG00000232677.8_9	LINC00665	343.179	590.383	-247.204
ENSG00000233728.1_7	AL929472.3	360.054	602.543	-242.489
ENSG00000254835.1_6	RNF185-AS1	379.234	619.69	-240.456
ENSG00000253133.2_9	AC009630.1	298.069	538.282	-240.213
ENSG00000229047.1_6	AF127577.1	247.809	487.22	-239.411
ENSG00000280087.1_8	AC011481.3	18.0618	256.188	-238.126
ENSG00000245910.8_6	SNHG6	2297.51	2534.49	-236.971
ENSG00000263218.2_8	AC127496.6	344.813	578.908	-234.095
ENSG00000236618.2_7	PITPNA-AS1	257.534	490.18	-232.645
ENSG00000182165.18_5	TP53TG1	99.5037	329.716	-230.213
ENSG00000288044.1_3	AL096870.10	87.4008	317.124	-229.723
ENSG00000272234.1_6	AC008945.1	126.412	354.878	-228.466
ENSG00000280211.1_6	AC106886.5	410.304	635.432	-225.127
ENSG00000273637.1_8	AL139260.2	131.146	356.085	-224.938
ENSG00000267009.6_8	AC007780.1	769.518	994.387	-224.869
ENSG00000228058.2_6	LINC01736	29.2958	253.757	-224.462
ENSG00000240567.1_7	LINC02067	52.3161	276.528	-224.212
ENSG00000287782.1_1	AL359632.1	584.522	808.191	-223.67
ENSG00000173077.16_6	DELEC1	2.17338	225.125	-222.952
ENSG00000214719.13_7	AC005562.1	155.224	377.436	-222.211
ENSG00000232220.2_8	AC008440.1	485.285	706.733	-221.448
ENSG00000261759.1_7	AC099518.5	80.7406	299.288	-218.548
ENSG00000270820.6_7	AC016727.1	318.104	535.718	-217.614
ENSG00000230212.6_9	AP000688.1	306.288	522.521	-216.233
ENSG00000255248.9_8	MIR100HG	674.836	889.918	-215.082
ENSG00000258197.1_8	NKX2-2-AS1	143.434	355.93	-212.496
ENSG00000278730.1_6	AC005332.6	391.774	603.226	-211.452
ENSG00000242375.1_8	AL590705.3	84.2456	294.797	-210.551
ENSG00000259080.1_8	AC074091.2	173.803	384.093	-210.29
ENSG00000271380.1_7	AL451085.3	237.801	447.93	-210.129
ENSG00000279945.1_6	AC013489.3	479.333	688.474	-209.141
ENSG00000271980.1_7	AC012640.6	208.452	417.547	-209.094
ENSG00000254919.1_8	AC090692.1	1.53586	209.648	-208.112
ENSG00000230551.4_9	AC021078.1	306.677	514.241	-207.564
ENSG00000277089.4_6	AC243829.4	20.793	227.989	-207.196
ENSG00000278936.1_7	AC244517.4	30.1274	236.748	-206.621
ENSG00000262211.1_6	AC008914.1	246.908	450.28	-203.372
ENSG00000280890.1_6	ELDR	0.0812758	202.262	-202.181
ENSG00000284829.1_5	AL662884.2	648.05	849.697	-201.647
ENSG00000227279.1_6	AC110015.1	65.8684	267.025	-201.157
ENSG00000203394.2	RP5-930J4.4	1303.64	1503.45	-199.802
ENSG00000275097.1_8	AC024940.6	12.2886	212.088	-199.799
ENSG00000253645.1_8	AC108863.2	189.092	388.776	-199.684
ENSG00000260276.2_8	AC022167.2	128.409	326.244	-197.835
ENSG00000238142.2_8	BX284668.5	104.412	300.693	-196.281
ENSG00000257663.1_7	AC025259.1	621.608	817.751	-196.144
ENSG00000236810.6_8	ELOA-AS1	203.047	396.585	-193.538
ENSG00000245694.10_6	CRNDE	10.5693	203.63	-193.061
ENSG00000245060.8_7	LINC00847	241.046	433.516	-192.471
ENSG00000287967.1_3	AC004882.4	522.619	714.566	-191.947
ENSG00000166770.11_6	ZNF667-AS1	797.267	988.553	-191.286
ENSG00000259018.1_6	AL049829.2	308.169	498.037	-189.867
ENSG00000233033.1_6	CASK-AS1	66.2793	254.167	-187.888
ENSG00000234327.8_8	AC012146.1	199.616	386.463	-186.847
ENSG00000261002.5_6	AC036103.1	147.558	334.32	-186.762
ENSG00000248184.1_6	LINC02283	20.7657	207.203	-186.437
ENSG00000240758.2_7	AC010655.2	112.309	298.006	-185.698
ENSG00000231419.6_4	LINC00689	41.1467	224.887	-183.741
ENSG00000279641.1_6	AC120057.3	392.651	576.345	-183.694
ENSG00000229851.1_6	ARSD-AS1	65.6519	248.939	-183.287
ENSG00000273221.1_6	AL355816.2	282.999	465.938	-182.939
ENSG00000272831.1_7	AC027644.3	289.912	471.85	-181.939
ENSG00000249786.7_9	EAF1-AS1	253.412	434.659	-181.248
ENSG00000282508.2_4	LINC01002	351.266	532.064	-180.798
ENSG00000235027.1_7	AC068580.3	113.072	293.38	-180.308
ENSG00000254559.1_6	AC069287.2	456.583	635.585	-179.003
ENSG00000272154.5_9	AC244517.2	30.3212	209.243	-178.921
ENSG00000259049.1_6	AL139317.3	331.463	509.454	-177.99
ENSG00000286104.1_1	AC016629.3	123.999	301.791	-177.792
ENSG00000241357.1_8	AC092849.1	211.691	386.202	-174.512
ENSG00000287916.1_1	AC091607.2	104.98	278.746	-173.766
ENSG00000281376.1_5	ABALON	267.559	441.211	-173.652
ENSG00000237928.6_8	NFIA-AS2	8.78212	180.507	-171.725
ENSG00000285926.1_3	AC005082.2	299.19	469.902	-170.712
ENSG00000280206.1_7	AC026401.3	33.3805	203.941	-170.56
ENSG00000269834.6_8	ZNF528-AS1	106.771	277.309	-170.538
ENSG00000228106.6_9	AL392172.1	44.7342	215.26	-170.526
ENSG00000224057.1_7	EGFR-AS1	3.02243	172.576	-169.554
ENSG00000240143.1_7	AL023653.1	17.3449	183.405	-166.06
ENSG00000233368.2	RP11-277L2.3	85.0336	250.593	-165.56
ENSG00000253716.6_8	MINCR	127.538	292.659	-165.122
ENSG00000230798.5_7	FOXD3-AS1	0.444319	165.55	-165.106
ENSG00000259081.1_7	AF111169.3	364.613	529.526	-164.913
ENSG00000285702.1_3	AC211476.11	55.9035	220.145	-164.242
ENSG00000254422.1_7	AP000942.2	166.353	330.431	-164.078
ENSG00000287839.1_3	AL353807.5	14.1126	177.682	-163.57
ENSG00000277978.1_7	AC010542.6	113.958	274.437	-160.479
ENSG00000269893.8_6	SNHG8	603.603	763.455	-159.852
ENSG00000267104.2_5	TBC1D3P1-DHX40P1	30.722	190.103	-159.381
ENSG00000224870.7_8	MRPL20-AS1	249.317	408.329	-159.012
ENSG00000245322.7_9	H2AZ1-DT	108.134	266.835	-158.7
ENSG00000267105.1_8	AC011511.3	501.338	659.799	-158.461
ENSG00000261455.1_5	LINC01003	116.794	274.547	-157.753
ENSG00000265784.1_7	AC006441.3	1103.16	1260.15	-157
ENSG00000261822.1_7	AC018362.2	130.102	286.485	-156.383
ENSG00000230148.8_7	HOXB-AS1	3.26966	159.307	-156.038
ENSG00000272294.1	RP3-326L13.3	59.0049	214.981	-155.976
ENSG00000248275.2_7	TRIM52-AS1	210.511	365.882	-155.371
ENSG00000226715.4_6	LINC01709	47.7814	203.044	-155.262
ENSG00000260269.5_8	AC105036.3	359.852	514.243	-154.391
ENSG00000234147.1_7	AL035446.1	1.093	154.841	-153.748
ENSG00000232956.9_5	SNHG15	243.163	396.658	-153.495
ENSG00000237976.1_7	AL391069.2	26.6847	180.142	-153.457
ENSG00000272841.1_6	AL139393.3	53.7634	207.108	-153.345
ENSG00000229874.2	RP11-312O7.2	39.0263	192.039	-153.012
ENSG00000254400.1_7	AC091564.2	142.37	293.931	-151.561
ENSG00000267532.5_7	MIR497HG	273.981	425.249	-151.268
ENSG00000255723.1_8	AC108516.2	55.4239	206.337	-150.913
ENSG00000278175.4_6	GLIDR	72.2157	222.393	-150.177
ENSG00000273345.5_8	AC104109.4	203.886	353.698	-149.812
ENSG00000279232.2_5	AC008522.1	208.839	357.732	-148.893
ENSG00000276269.1_7	AL355974.2	23.3007	172.011	-148.71
ENSG00000258924.4_8	AC002094.1	134.935	282.026	-147.091
ENSG00000280649.2_6	AC245100.8	116.815	263.752	-146.937
ENSG00000242590.1_7	AL645608.5	1079.33	1226.01	-146.686
ENSG00000237054.9_8	PRMT5-AS1	191.871	338.195	-146.324
ENSG00000255920.3_8	CCND2-AS1	85.3896	230.529	-145.139
ENSG00000218510.8_9	LINC00339	80.552	225.099	-144.547
ENSG00000282851.2_6	BISPR	29.0608	173.119	-144.058
ENSG00000255441.1_6	AC008750.2	15.972	159.269	-143.297
ENSG00000266929.1_7	AC067852.1	58.8386	201.45	-142.612
ENSG00000278974.1_5	AC093909.6	132.401	274.987	-142.587
ENSG00000267727.1_6	AC008738.5	61.4837	203.53	-142.046
ENSG00000236498.1_6	AC107081.2	356.899	498.393	-141.494
ENSG00000258301.3_8	VASH1-AS1	694.597	835.88	-141.282
ENSG00000254928.1_7	AP001372.3	33.5962	174.029	-140.433
ENSG00000270726.6_8	AJ271736.1	150.175	290.102	-139.928
ENSG00000204054.14_8	LINC00963	158.993	298.899	-139.905
ENSG00000286883.1_2	AC005041.5	207.357	347.153	-139.796
ENSG00000273189.1_9	AC010619.3	114.806	254.417	-139.611
ENSG00000268309.1_6	AC008764.3	247.7	386.901	-139.201
ENSG00000224985.1_7	AL590714.1	446.898	586.039	-139.141
ENSG00000236933.1	RP11-439A17.7	32.386	171.103	-138.717
ENSG00000277801.1_7	AL138478.1	327.305	464.728	-137.423
ENSG00000254528.7_7	AP000757.1	6243.42	6380.69	-137.267
ENSG00000267321.3_6	SNHG30	132.552	269.334	-136.782
ENSG00000260260.1_6	SNHG19	482.438	617.918	-135.481
ENSG00000265618.1_7	AC002094.2	156.801	292.024	-135.222
ENSG00000263766.5_7	AC025682.2	614.067	748.626	-134.558
ENSG00000254416.6_8	LINC02732	0.351595	134.832	-134.48
ENSG00000265415.1_7	AC099850.4	9.38645	143.648	-134.261
ENSG00000234222.6_9	LIX1L-AS1	112.019	245.862	-133.843
ENSG00000238258.1_7	AL121748.1	33.4165	167.255	-133.838
ENSG00000228463.4	AP006222.2	81.8069	215.251	-133.444
ENSG00000236276.2_7	NDP-AS1	129.247	261.717	-132.47
ENSG00000261487.1_9	AC135048.1	232.7	364.968	-132.268
ENSG00000262136.1_7	AC092115.4	296.019	428.141	-132.122
ENSG00000267216.1_9	AC020915.1	160.612	292.606	-131.993
ENSG00000237797.1_8	MACORIS	23.7979	155.57	-131.772
ENSG00000233184.7_8	AC093157.1	65.7058	196.258	-130.552
ENSG00000273433.1_8	AC004080.6	0.312143	130.783	-130.47
ENSG00000253187.2_7	HOXA10-AS	0.537712	130.862	-130.324
ENSG00000258891.1_8	AC005480.1	118.265	248.328	-130.063
ENSG00000225032.5_6	AL162586.1	243.538	373.426	-129.888
ENSG00000272273.1_6	IER3-AS1	246.206	375.461	-129.255
ENSG00000257096.1_6	AL161747.2	395.32	523.819	-128.499
ENSG00000241313.3_7	WWTR1-AS1	49.0694	177.473	-128.404
ENSG00000246859.3_8	STARD4-AS1	598.22	725.876	-127.656
ENSG00000287024.1_2	AL022162.1	44.5066	171.389	-126.882
ENSG00000259972.3_9	AC009120.2	1003.37	1130.17	-126.799
ENSG00000236723.2_8	AL606760.2	212.426	338.597	-126.172
ENSG00000176124.14_8	DLEU1	40.8491	166.697	-125.848
ENSG00000267317.2_7	AC027307.2	63.333	188.557	-125.224
ENSG00000275185.1_6	AC130324.3	99.5051	224.708	-125.202
ENSG00000163364.10_8	LINC01116	31.7522	156.867	-125.115
ENSG00000272405.1_6	AL365181.3	30.297	155.251	-124.954
ENSG00000275857.1_3	AC009133.4	235.038	359.339	-124.301
ENSG00000233627.2_8	C4A-AS1	55.6103	178.812	-123.201
ENSG00000225649.6_9	AC064875.1	15.6634	137.808	-122.145
ENSG00000284879.1_2	AC133644.2	78.2156	200.071	-121.856
ENSG00000273299.1_7	AC006153.1	33.0478	154.34	-121.292
ENSG00000256813.1_8	AP000777.3	214.38	335.651	-121.27
ENSG00000238035.8_7	AC138035.1	126.09	247.282	-121.192
ENSG00000285793.1_4	AC125232.1	65.1835	186.285	-121.102
ENSG00000229776.1_8	C4B-AS1	55.2539	176.227	-120.973
ENSG00000243004.6_9	AC005062.1	40.2574	161.049	-120.791
ENSG00000254418.1_7	SPON1-AS1	88.0907	208.552	-120.461
ENSG00000256007.1_6	ARAP1-AS1	524.855	645.033	-120.178
ENSG00000231889.7_7	TRAF3IP2-AS1	233.434	353.599	-120.165
ENSG00000272884.1_7	AC113189.4	66.0558	186.097	-120.041
ENSG00000253552.8_7	HOXA-AS2	0.477461	120.459	-119.982
ENSG00000255629.1_7	AC025576.1	107.349	226.409	-119.06
ENSG00000263171.1_7	AC026954.3	45.0234	163.029	-118.005
ENSG00000215386.13_7	MIR99AHG	256.568	374.121	-117.553
ENSG00000249859.11_6	PVT1	45.0911	162.552	-117.461
ENSG00000233016.7_7	SNHG7	691.476	808.745	-117.269
ENSG00000167920.10_9	TMEM99	63.5319	180.73	-117.198
ENSG00000230530.2_8	LIMD1-AS1	54.3312	171.335	-117.004
ENSG00000260803.1_8	Z84723.1	65.1566	180.578	-115.422
ENSG00000214783.9_8	POLR2J4	117.456	232.829	-115.373
ENSG00000260669.2_10	AL096870.2	642.002	756.957	-114.955
ENSG00000226403.2_9	AL392089.1	36.6369	151.509	-114.872
ENSG00000254741.1_8	AC067930.1	39.5949	154.302	-114.707
ENSG00000258666.1_7	AL157871.4	281.913	395.892	-113.979
ENSG00000272149.1_7	AC112211.1	439.166	552.697	-113.531
ENSG00000254641.1_8	AC091564.3	271.854	385.379	-113.525
ENSG00000237380.7_10	HOXD-AS2	0.238859	113.667	-113.428
ENSG00000223891.6_7	OSER1-DT	341.74	455.142	-113.402
ENSG00000223960.7_9	CHROMR	320.423	433.72	-113.298
ENSG00000267607.1_7	AC011511.5	51.4051	164.457	-113.052
ENSG00000229111.1_6	MED4-AS1	195.091	307.987	-112.897
ENSG00000248049.7_8	UBA6-AS1	93.563	205.608	-112.045
ENSG00000267735.1_6	AC020934.2	16.803	128.839	-112.036
ENSG00000272941.1_7	AC083862.1	55.093	167.017	-111.924
ENSG00000235501.6_7	AC105942.1	194.838	306.718	-111.879
ENSG00000236263.1_7	AC234582.2	149.706	261.087	-111.381
ENSG00000267776.1_8	AC006116.11	124.354	235.108	-110.754
ENSG00000236939.2_7	BAALC-AS2	61.63	172.336	-110.706
ENSG00000285906.2_4	AC083855.2	1.05573	111.738	-110.683
ENSG00000257918.1_8	AC079385.3	72.2989	182.439	-110.141
ENSG00000272430.1_8	LINC02637	61.2039	171.33	-110.126
ENSG00000234171.3_7	RNASEH1-AS1	79.2297	189.004	-109.774
ENSG00000253102.1_8	AC004707.2	70.6934	180.39	-109.697
ENSG00000256469.1_7	AP002383.2	84.2393	193.39	-109.151
ENSG00000279047.4_9	AC244517.5	20.9077	129.977	-109.069
ENSG00000254369.6_7	HOXA-AS3	0.230405	108.913	-108.682
ENSG00000258554.1_8	AC025162.1	27.7419	136.411	-108.669
ENSG00000279068.1_7	AC244517.6	14.4903	122.736	-108.246
ENSG00000269621.1_7	AL589765.7	353.792	461.886	-108.094
ENSG00000261512.2_8	AC092368.3	90.7289	197.895	-107.166
ENSG00000281741.2_5	AC241377.4	76.0094	183.03	-107.02
ENSG00000256073.3_6	URB1-AS1	140.824	247.669	-106.845
ENSG00000270075.1_8	AL162742.1	49.755	156.274	-106.518
ENSG00000259407.1_7	AC021739.2	138.906	245.112	-106.206
ENSG00000243230.1_7	AC011005.4	27.5427	133.642	-106.099
ENSG00000270074.1_6	AC087203.3	56.3475	162.419	-106.072
ENSG00000246985.8_8	SOCS2-AS1	26.3562	132.269	-105.913
ENSG00000274629.1_7	AC073052.1	453.562	559.181	-105.619
ENSG00000272686.1_7	AC006333.1	47.669	152.68	-105.011
ENSG00000256013.1_6	AC027277.1	149.206	254.176	-104.97
ENSG00000255750.6_9	AC022509.1	37.2099	141.806	-104.596
ENSG00000255839.1_7	AC117503.1	175.499	279.518	-104.019
ENSG00000247271.7_7	ZBED5-AS1	139.548	243.472	-103.924
ENSG00000245105.4_7	A2M-AS1	61.4978	164.335	-102.837
ENSG00000206573.9_10	THUMPD3-AS1	392.223	494.68	-102.457
ENSG00000224186.8_7	C5orf66	126.635	229.03	-102.395
ENSG00000261295.1	RP11-524D16__A.3	5.45193	107.499	-102.047
ENSG00000213904.9_7	LIPE-AS1	100.667	202.348	-101.68
ENSG00000230724.9_7	LINC01001	91.677	193.227	-101.55
ENSG00000267064.2_7	UXT-AS1	54.8242	155.645	-100.821
ENSG00000206337.12_6	HCP5	24.4218	124.947	-100.525
ENSG00000269288.1_6	AC092070.3	25.6449	125.972	-100.327
ENSG00000267100.1_5	ILF3-DT	284.155	384.175	-100.019
ENSG00000272851.1_7	AC096772.2	120.877	220.885	-100.008
ENSG00000227627.3_8	AL080276.2	92.0412	191.914	-99.8732
ENSG00000278970.2_8	HEIH	460.1	559.751	-99.6515
ENSG00000285677.2_5	AL355388.2	22.4833	122.12	-99.6364
ENSG00000203644.3_7	AC083799.1	35.2463	134.425	-99.1789
ENSG00000231864.2_7	AL807752.3	126.018	224.929	-98.9105
ENSG00000236200.6_8	KDM4A-AS1	306.56	405.279	-98.7195
ENSG00000267106.7_7	ZNF561-AS1	79.6594	178.357	-98.698
ENSG00000170161.7_7	AL512625.1	33.8637	132.497	-98.6338
ENSG00000264019.1_7	AC018521.2	275.991	373.945	-97.9544
ENSG00000250786.2_6	SNHG18	29.7995	127.644	-97.8449
ENSG00000258407.1_8	AL157955.1	2.14095	99.7665	-97.6255
ENSG00000203469.2_6	AL354956.1	116.217	213.633	-97.416
ENSG00000261067.7_7	AC109460.3	188.456	285.57	-97.1137
ENSG00000261172.1_7	AC133919.2	83.9115	180.952	-97.0406
ENSG00000262160.1_7	AC020978.5	111.238	208.088	-96.8496
ENSG00000254003.1_6	AC003991.2	24.9714	121.761	-96.7896
ENSG00000263212.2_8	AC004224.2	187.407	283.743	-96.3366
ENSG00000248445.5_6	SEMA6A-AS1	147.346	243.46	-96.1143
ENSG00000230424.1_7	EMC1-AS1	48.5578	144.665	-96.1067
ENSG00000286618.1_2	AC131944.1	3.67056	99.6031	-95.9325
ENSG00000219410.4	RP4-761J14.8	310.656	406.365	-95.7096
ENSG00000276855.1_6	AC015922.3	114.111	209.468	-95.3568
ENSG00000267165.1_7	CHMP1B-AS1	691.018	786.244	-95.2258
ENSG00000244380.1_9	AC134772.1	137.508	232.725	-95.2168
ENSG00000206417.8_7	H1FX-AS1	539.823	635.022	-95.1994
ENSG00000271122.1_6	AC018647.2	57.7411	152.84	-95.099
ENSG00000260441.5_7	AC020978.2	137.121	232.188	-95.0672
ENSG00000177337.8_7	DLGAP1-AS1	55.9793	150.844	-94.8644
ENSG00000254829.1_6	AP003032.2	25.0861	119.816	-94.7296
ENSG00000219665.8_8	ZNF433-AS1	54.9023	149.463	-94.561
ENSG00000236494.2_9	AC008080.4	6.9151	101.124	-94.209
ENSG00000267791.1_6	AC018761.4	131.613	225.428	-93.8147
ENSG00000228775.8_8	WEE2-AS1	23.6072	117.197	-93.5894
ENSG00000258725.2_8	PRC1-AS1	138.539	231.949	-93.4096
ENSG00000262112.1_6	AC015912.1	73.1113	166.458	-93.3464
ENSG00000232415.1_7	ELN-AS1	42.3218	135.629	-93.307
ENSG00000237188.5_9	AC242426.2	362.112	455.4	-93.288
ENSG00000258745.1_6	AL358334.3	12.6024	105.571	-92.9689
ENSG00000256185.1_8	AC055720.2	268.266	361.185	-92.9193
ENSG00000275719.1_6	AC008622.2	9.16727	101.868	-92.7008
ENSG00000284650.1_4	AL031430.1	11.6212	104.158	-92.537
ENSG00000255114.1_6	AP003392.3	1043.97	1136.25	-92.2707
ENSG00000257452.1_8	AC004551.1	9.48795	101.444	-91.9563
ENSG00000227502.3_7	MROCKI	12.4997	104.218	-91.7179
ENSG00000258610.1_7	AF111169.1	193.221	283.836	-90.6153
ENSG00000255644.1_7	AC010185.1	59.6407	150.21	-90.5691
ENSG00000261359.2_8	PYCARD-AS1	14.7303	105.1	-90.3702
ENSG00000274021.1_8	AC024909.1	103.596	193.829	-90.2327
ENSG00000212978.6_8	AC016747.1	40.3603	130.44	-90.0797
ENSG00000287151.1_2	C2orf27A	71.4981	161.299	-89.8011
ENSG00000283549.1_6	AC007161.3	47.4698	137.13	-89.6606
ENSG00000248323.7_9	LUCAT1	16.025	105.646	-89.6212
ENSG00000259603.1_7	AC016595.1	0.515131	90.0998	-89.5847
ENSG00000270504.1_6	AL391422.4	37.6483	127.041	-89.3922
ENSG00000239906.1_7	AL627309.2	17.768	106.787	-89.0193
ENSG00000245648.2_7	AC022075.1	18.7596	107.375	-88.6151
ENSG00000259185.1_7	AC090971.2	65.7743	154.345	-88.5708
ENSG00000214401.4_7	KANSL1-AS1	99.971	188.482	-88.5105
ENSG00000273344.1_5	PAXIP1-AS1	117.011	205.433	-88.4228
ENSG00000272434.1_6	AC137630.3	85.8952	174.054	-88.1585
ENSG00000269110.1_8	AC010636.2	38.6747	126.533	-87.8582
ENSG00000261061.1_7	AC092718.4	58.6177	146.237	-87.619
ENSG00000253174.2_9	AC009630.2	10.6376	97.9178	-87.2802
ENSG00000250619.1_6	AC021088.1	22.2928	109.551	-87.2583
ENSG00000279069.1_5	AC015813.5	123.919	211.128	-87.2095
ENSG00000223799.1_7	IL10RB-DT	105.754	192.687	-86.9331
ENSG00000234899.10_6	SOX9-AS1	91.8221	178.742	-86.9201
ENSG00000223804.1	RP6-206I17.1	150.522	237.405	-86.8833
ENSG00000272667.1_6	AC012306.2	85.3775	172.122	-86.744
ENSG00000247095.3_5	MIR210HG	56.8385	143.37	-86.5318
ENSG00000234608.8_9	MAPKAPK5-AS1	361.569	447.75	-86.1801
ENSG00000272620.2_7	AFAP1-AS1	131.246	217.194	-85.9483
ENSG00000247081.8_10	BAALC-AS1	146.38	232.205	-85.8255
ENSG00000249825.6_8	AC012636.1	46.4587	132.283	-85.824
ENSG00000259248.7_8	USP3-AS1	112.668	198.484	-85.8159
ENSG00000197989.14_8	SNHG12	261.002	346.465	-85.463
ENSG00000261460.1_6	AC009690.2	71.6384	157.1	-85.462
ENSG00000213599.10_5	SLX1A-SULT1A3	516.694	602.149	-85.4549
ENSG00000227198.1_7	C6orf47-AS1	127.703	212.763	-85.0595
ENSG00000255850.2_8	RXYLT1-AS1	69.3616	154.372	-85.0102
ENSG00000279660.1_6	AC005703.6	31.4541	116.16	-84.7061
ENSG00000228343.1_7	AC115618.2	131.301	216.005	-84.7041
ENSG00000228170.1_7	AL031963.1	257.384	342.041	-84.6575
ENSG00000260345.1_7	AC009052.1	435.842	520.352	-84.5099
ENSG00000278206.1_7	AL031320.2	38.7192	123.223	-84.5042
ENSG00000260136.6_8	AC008915.3	40.5412	124.895	-84.3535
ENSG00000250365.7_7	AL139353.2	84.323	168.196	-83.873
ENSG00000248774.1_7	AC097534.1	86.749	170.129	-83.3803
ENSG00000223969.6_8	AC002456.1	8.55984	91.5639	-83.0041
ENSG00000281649.2_6	EBLN3P	198.673	281.593	-82.9204
ENSG00000249375.8_8	CASC11	13.1271	95.9002	-82.7731
ENSG00000225791.7_6	TRAM2-AS1	90.1455	172.88	-82.7348
ENSG00000230113.1_7	AC138207.1	15.0967	97.7454	-82.6486
ENSG00000245385.2_7	AP003396.1	418.977	501.392	-82.4143
ENSG00000214870.9_8	AC004540.1	80.7964	163.116	-82.32
ENSG00000251661.3_8	AC136475.1	56.2756	138.164	-81.8884
ENSG00000234945.8_10	GTF3C2-AS1	102.504	183.942	-81.4384
ENSG00000259976.3_8	AC093010.2	111.67	192.183	-80.5131
ENSG00000232085.1_6	AL606534.2	45.562	125.758	-80.1963
ENSG00000224174.2_7	AL137802.1	7.2892	87.4503	-80.1611
ENSG00000286360.1_2	AC107081.5	78.6934	158.833	-80.1401
ENSG00000279030.1_6	AC007336.3	1.80307	81.7354	-79.9323
ENSG00000237819.5_6	CDK6-AS1	7.92631	87.5084	-79.5821
ENSG00000233901.6_7	LINC01503	148.248	227.827	-79.5794
ENSG00000189223.15_6	PAX8-AS1	63.2517	142.729	-79.477
ENSG00000227227.1_7	AC017101.1	12.9438	91.9229	-78.9791
ENSG00000214106.9_7	PAXIP1-AS2	66.7964	145.707	-78.9107
ENSG00000240211.1_8	PPP1R35-AS1	58.4689	137.259	-78.7898
ENSG00000270823.1_6	AC007938.2	5.04384	83.1623	-78.1185
ENSG00000267302.5_7	RNFT1-DT	17.1033	95.1529	-78.0496
ENSG00000258584.2_8	FAM181A-AS1	27.0311	104.952	-77.9212
ENSG00000267615.1_8	AC087289.4	177.015	254.798	-77.7828
ENSG00000245904.4_9	AC025164.2	19.7822	97.502	-77.7198
ENSG00000225127.3_8	LINC00237	11.1555	88.3945	-77.2389
ENSG00000235058.1_6	ZMYND10-AS1	16.2186	93.2117	-76.9931
ENSG00000279168.2_6	AC105052.4	64.5639	141.545	-76.9809
ENSG00000259409.1_6	BMF-AS1	11.2833	87.6984	-76.4152
ENSG00000272267.2_7	AC021242.3	19.6196	95.9495	-76.3299
ENSG00000231817.9_8	LINC01198	3.01319	79.2781	-76.2649
ENSG00000269386.5_7	RAB11B-AS1	77.8691	153.993	-76.1239
ENSG00000224818.1_8	AC096677.2	63.7882	139.702	-75.9139
ENSG00000256940.2_9	PPP1R14B-AS1	18.4491	94.1983	-75.7492
ENSG00000255959.1_8	AP000777.2	75.9107	151.517	-75.6061
ENSG00000229257.2_7	AL807752.2	105.383	180.916	-75.5328
ENSG00000206195.6	AP000525.9	36.568	111.986	-75.4182
ENSG00000238113.7_6	LINC01410	50.5099	125.653	-75.1436
ENSG00000270953.1_6	AC007938.3	97.5274	172.554	-75.0264
ENSG00000229743.4_9	LINC01159	51.424	126.113	-74.6892
ENSG00000284634.1_6	AC092821.4	20.1886	94.7587	-74.5701
ENSG00000258800.1_7	AL136038.4	80.7555	155.273	-74.5173
ENSG00000258451.1_8	EGILA	16.4736	90.8729	-74.3992
ENSG00000255229.1_6	AC069287.3	30.89	105.286	-74.3961
ENSG00000175170.16_9	FAM182B	160.49	234.657	-74.1668
ENSG00000266469.2_7	AC005288.1	145.021	219.105	-74.0839
ENSG00000231770.6_8	TMEM44-AS1	95.6433	169.7	-74.057
ENSG00000249532.5_9	MIR302CHG	67.3387	141.359	-74.0199
ENSG00000280029.4_9	AC244517.11	45.0213	119.023	-74.0017
ENSG00000125804.14_4	FAM182A	69.282	143.111	-73.8286
ENSG00000261779.1_8	AC113208.5	64.4846	138.205	-73.7201
ENSG00000224281.5_7	SLC25A5-AS1	109.656	183.239	-73.5836
ENSG00000272523.1_5	LINC01023	32.4038	105.889	-73.4848
ENSG00000279713.1_8	AC080038.4	9.09587	81.4662	-72.3704
ENSG00000188825.14_8	LINC00910	42.4372	114.649	-72.2123
ENSG00000248690.8_7	HAS2-AS1	5.4135	77.444	-72.0305
ENSG00000224699.9_6	LAMTOR5-AS1	84.7815	156.772	-71.991
ENSG00000261526.2_7	AC012615.1	119.046	191.025	-71.979
ENSG00000288012.1_3	AP003307.2	44.3711	116.336	-71.9646
ENSG00000270580.5_9	AC139256.3	934.653	1006.49	-71.8416
ENSG00000253661.2_9	ZFHX4-AS1	41.1204	112.514	-71.3941
ENSG00000278893.1_6	AC010533.1	13.5261	84.6777	-71.1516
ENSG00000257386.1_7	AC025257.1	566.896	637.494	-70.5975
ENSG00000272711.1_6	AC019069.1	6.02592	76.2471	-70.2212
ENSG00000227199.1_6	ST7-AS1	23.7515	93.8021	-70.0506
ENSG00000228192.8_8	AL512353.1	29.9444	99.9633	-70.0189
ENSG00000258777.1_6	HIF1A-AS1	20.8229	90.8354	-70.0125
ENSG00000228318.3_9	AP001610.2	39.7632	109.69	-69.9269
ENSG00000287263.1_2	AC008875.3	8.95851	78.6705	-69.712
ENSG00000244879.8_8	GABPB1-AS1	110.067	179.714	-69.6463
ENSG00000256034.1_6	AP002770.1	439.677	509.305	-69.628
ENSG00000280160.1_5	AC135050.7	49.6846	119.223	-69.5382
ENSG00000248664.1_9	AC010273.2	38.4882	107.89	-69.4019
ENSG00000245556.3_7	SCAMP1-AS1	65.4841	134.597	-69.1129
ENSG00000254238.1_7	AC100782.1	0.567863	69.6592	-69.0913
ENSG00000278722.1_7	AL445288.1	32.7758	101.443	-68.6671
ENSG00000260350.1_7	AC012173.1	30.0684	98.2512	-68.1828
ENSG00000258757.1_6	AL133453.1	216.584	284.663	-68.0794
ENSG00000288542.1_1	AL133318.1	39.9192	107.661	-67.7422
ENSG00000237457.6_6	LINC01351	113.072	180.515	-67.4427
ENSG00000228060.3_9	PABPC4-AS1	69.361	136.796	-67.4346
ENSG00000103472.10_6	RRN3P2	47.3833	114.626	-67.2423
ENSG00000266916.7_10	ZNF793-AS1	73.6906	140.896	-67.205
ENSG00000265702.2_7	AC005821.1	8.92892	76.0502	-67.1213
ENSG00000261135.1_6	AL137802.2	17.5869	84.6357	-67.0487
ENSG00000248322.1_8	AL117348.1	1.96223	68.967	-67.0048
ENSG00000272870.3_9	SAP30-DT	103.312	170.273	-66.9611
ENSG00000233244.2	CYP4F59P	64.6433	131.312	-66.6685
ENSG00000229043.3_8	AC091729.3	45.4983	111.905	-66.4064
ENSG00000224152.1_6	AC009506.2	57.7437	124.127	-66.3834
ENSG00000214293.9_9	APTR	93.9862	159.87	-65.8834
ENSG00000266402.3_5	SNHG25	49.9923	115.87	-65.8779
ENSG00000204802.3_7	AL590399.1	20.1519	85.6372	-65.4854
ENSG00000248008.3_9	NRAV	102.128	167.532	-65.4032
ENSG00000248468.2_7	AC107027.1	33.0411	98.2492	-65.2081
ENSG00000215256.4_7	DHRS4-AS1	149.828	214.958	-65.13
ENSG00000240498.9_8	CDKN2B-AS1	8.45201	73.3899	-64.9379
ENSG00000225420.1_6	AC104134.1	36.9284	101.814	-64.8855
ENSG00000197536.11_8	IRF1-AS1	134.684	199.493	-64.8096
ENSG00000232729.8_9	AC211433.1	60.9097	125.69	-64.7805
ENSG00000248092.8_9	NNT-AS1	149.477	214.178	-64.7007
ENSG00000247134.7_9	AC090204.1	18.5413	83.2094	-64.6681
ENSG00000270547.6_7	LINC01235	2.23448	66.6556	-64.4211
ENSG00000284116.1_6	AL772307.1	27.9618	92.0658	-64.1039
ENSG00000228748.2_8	AL450306.1	387.366	451.457	-64.0906
ENSG00000249679.2_8	AC106897.2	46.2298	110.142	-63.9118
ENSG00000227946.1_7	AC007383.1	98.0755	161.933	-63.8572
ENSG00000225470.8_6	JPX	138.837	202.651	-63.8145
ENSG00000174365.20_6	SNHG11	154.955	218.498	-63.5433
ENSG00000231527.7_8	FAM27C	84.5409	147.971	-63.4297
ENSG00000260206.1_6	AC105020.2	237.786	301.057	-63.2708
ENSG00000285710.1_3	AC012184.4	64.1954	127.131	-62.9355
ENSG00000254433.1_7	AP001001.1	82.8357	145.749	-62.913
ENSG00000230896.1_8	AL604028.1	46.1513	108.968	-62.8167
ENSG00000228274.4_9	AL021707.2	107.964	170.634	-62.67
ENSG00000275620.1_7	AL121827.2	69.6637	132.278	-62.6143
ENSG00000267348.3_9	GEMIN7-AS1	114.702	177.263	-62.5608
ENSG00000267280.5_8	TBX2-AS1	54.57	116.966	-62.3961
ENSG00000278932.4_7	CR381653.1	20.4104	82.6999	-62.2895
ENSG00000279673.1_6	AC092919.3	34.4744	96.7439	-62.2695
ENSG00000253445.1_7	AC027309.1	252.67	314.731	-62.0605
ENSG00000153363.13_6	LINC00467	27.6034	89.6258	-62.0223
ENSG00000267143.1_8	AP001120.2	32.8312	94.6054	-61.7742
ENSG00000237036.5_7	ZEB1-AS1	68.8687	130.585	-61.7161
ENSG00000241326.1_7	AL603962.1	75.8221	137.383	-61.5612
ENSG00000265743.1_7	AC138207.5	9.1928	70.721	-61.5282
ENSG00000274828.1_7	AC068473.5	66.5012	127.98	-61.4787
ENSG00000222000.7_7	AC092675.1	1.77028	63.2453	-61.475
ENSG00000236383.3	LINC00854	23.0983	84.4521	-61.3538
ENSG00000255197.6_8	AC090559.1	33.4493	94.6091	-61.1597
ENSG00000236830.7_7	CBR3-AS1	99.8421	160.968	-61.1254
ENSG00000225177.6_9	AL590617.2	195.879	256.674	-60.7952
ENSG00000263753.8_6	LINC00667	267.453	328.049	-60.5956
ENSG00000272913.1_6	AC009237.14	31.2882	91.7846	-60.4964
ENSG00000224272.2_8	AC131097.2	116.315	176.776	-60.4608
ENSG00000278367.1_6	AL356652.1	11.9755	72.2395	-60.2641
ENSG00000237181.1_8	PRKAR1B-AS1	11.5703	71.7679	-60.1976
ENSG00000242125.3_6	SNHG3	181.227	241.42	-60.1928
ENSG00000265479.6_7	DTX2P1-UPK3BP1-PMS2P11	45.9459	106.134	-60.1881
ENSG00000255867.1_6	DENND5B-AS1	12.3521	72.4621	-60.11
ENSG00000225472.2_8	AL136366.1	57.2596	117.36	-60.1002
ENSG00000268001.1_7	CARD8-AS1	10.7125	70.7591	-60.0466
ENSG00000258177.1_7	AC008149.1	9.4257	69.4536	-60.0279
ENSG00000254760.1_6	AC008750.1	10.8244	70.6571	-59.8326
ENSG00000272558.1_7	U91328.2	22.451	82.0951	-59.6441
ENSG00000276131.1_7	AC009118.2	13.973	73.5318	-59.5588
ENSG00000227028.6_9	SLC8A1-AS1	84.2766	143.791	-59.514
ENSG00000225216.6_8	AC007362.1	6.42794	65.7003	-59.2723
ENSG00000233223.3_8	AC016876.2	263.988	323.116	-59.1277
ENSG00000253549.6_8	CA3-AS1	52.5712	111.621	-59.0498
ENSG00000228801.6_7	AC064807.1	37.5664	96.484	-58.9176
ENSG00000274605.2_9	PCCA-DT	38.6182	97.527	-58.9088
ENSG00000268230.5_8	AC012313.3	90.8293	149.715	-58.8861
ENSG00000273073.1_8	AC073869.1	33.8798	92.6107	-58.7309
ENSG00000232274.2	RP11-782C8.2	9.99815	68.6338	-58.6357
ENSG00000203472.3_6	AC009163.1	23.3712	81.8243	-58.4531
ENSG00000236120.7_8	AC110995.1	8.07675	66.5131	-58.4363
ENSG00000281021.1_8	AL078581.4	76.4882	134.92	-58.4317
ENSG00000278834.1_6	AC073508.3	54.7574	113.177	-58.4196
ENSG00000272345.1_6	AL031775.1	194.418	252.815	-58.3968
ENSG00000267751.5_8	AC009005.1	12.2038	70.1266	-57.9228
ENSG00000264885.1	RP11-815I9.4	41.8413	99.6753	-57.834
ENSG00000237310.2_5	AC008267.5	108.164	165.668	-57.5035
ENSG00000283103.3_2	AC010642.2	210.882	268.067	-57.1853
ENSG00000249249.2_7	AC010226.1	28.8752	85.9653	-57.0901
ENSG00000237655.1_6	AC073834.1	13.8204	70.7667	-56.9463
ENSG00000257842.6_7	LINC02588	4.28252	61.0191	-56.7366
ENSG00000242797.3_6	GLYCTK-AS1	36.4777	93.1037	-56.626
ENSG00000267801.1_8	AC087289.5	45.9824	102.214	-56.2313
ENSG00000196810.5_8	CTBP1-DT	93.0608	149.289	-56.2278
ENSG00000236528.1_7	AL033528.3	96.9471	153.166	-56.2192
ENSG00000227157.2_7	AC068535.1	8.76049	64.8685	-56.108
ENSG00000231880.2_8	KF459542.1	80.1814	136.258	-56.0769
ENSG00000234936.1_7	AC010883.1	47.9112	103.898	-55.987
ENSG00000253438.4_5	PCAT1	21.7531	77.7169	-55.9638
ENSG00000255062.1_7	AP001318.2	50.7009	106.56	-55.8594
ENSG00000275494.1_7	AC133552.5	55.8861	111.72	-55.8335
ENSG00000230850.3	RP11-782C8.1	10.0382	65.7067	-55.6685
ENSG00000259115.1_8	AL357153.3	93.9044	149.441	-55.5368
ENSG00000261790.2_8	AC005606.2	290.562	345.867	-55.3047
ENSG00000272288.6_7	AL451165.2	185.99	240.885	-54.8944
ENSG00000258317.1_8	AC034102.6	70.3624	125.133	-54.7711
ENSG00000236088.10_6	COX10-AS1	41.2067	95.932	-54.7252
ENSG00000182586.9_4	LINC00334	87.2457	141.907	-54.661
ENSG00000270066.3_6	AL356488.2	28.8871	83.2536	-54.3666
ENSG00000279528.1_5	AC115618.3	148.727	203.007	-54.2805
ENSG00000240571.1_6	AC087071.2	4.967	58.9111	-53.9441
ENSG00000267449.1_8	AC005884.2	2.39567	56.3358	-53.9401
ENSG00000285921.1_2	AP000779.1	15.832	69.5746	-53.7426
ENSG00000203497.2_7	PDCD4-AS1	16.1963	69.5162	-53.3199
ENSG00000176912.5_8	TYMSOS	65.2428	118.509	-53.2663
ENSG00000260528.5_8	FAM157C	98.4122	151.583	-53.1712
ENSG00000224914.4_7	LINC00863	71.7376	124.884	-53.1459
ENSG00000236819.2_6	LINC01563	80.2196	133.351	-53.1317
ENSG00000275441.1_6	AC020765.2	50.4476	103.258	-52.8099
ENSG00000286177.1_3	AC011462.5	42.7946	95.4676	-52.673
ENSG00000244158.1_7	Z84488.1	1.82927	54.4619	-52.6327
ENSG00000263301.1_7	AC113189.3	52.3131	104.915	-52.6018
ENSG00000280279.1_7	AC240565.4	7.2186	59.7143	-52.4957
ENSG00000229867.2_8	STEAP3-AS1	8.92925	61.3996	-52.4703
ENSG00000184809.13_7	B3GALT5-AS1	20.7236	73.1732	-52.4496
ENSG00000274949.1_7	AL109804.1	55.3407	107.759	-52.4187
ENSG00000261824.7_9	LINC00662	207.471	259.737	-52.2664
ENSG00000270039.1_7	AC025165.5	139.989	191.696	-51.7067
ENSG00000259605.3_8	AC074212.1	131.587	183.195	-51.6076
ENSG00000264044.1_6	AC005726.2	274.085	325.298	-51.2129
ENSG00000272368.2_8	AC074032.1	148.594	199.788	-51.1934
ENSG00000272143.1_5	FGF14-AS2	57.0622	108.133	-51.0707
ENSG00000234478.1_7	ACBD3-AS1	24.5285	75.57	-51.0415
ENSG00000229588.2_7	AL596087.2	33.4641	84.4212	-50.9571
ENSG00000246022.3_7	ALDH1L1-AS2	57.4895	108.423	-50.9338
ENSG00000263388.1_7	AC002347.2	147.391	198.271	-50.8809
ENSG00000267080.6_9	ASB16-AS1	80.5302	131.359	-50.8285
ENSG00000235237.1_6	Z82188.2	27.9909	78.7793	-50.7884
ENSG00000223382.5_7	LINC01778	3.81572	54.4449	-50.6292
ENSG00000204044.6_8	SLC12A5-AS1	26.3354	76.8477	-50.5124
ENSG00000236859.7_8	NIFK-AS1	138.654	189.072	-50.4185
ENSG00000260850.2_8	AC007344.1	1.23149	51.3725	-50.141
ENSG00000279375.1_7	AC244517.7	16.4883	66.6038	-50.1154
ENSG00000242474.3_9	AC093627.5	18.6115	68.6841	-50.0727
ENSG00000267198.1_6	AC091132.4	41.8858	91.9467	-50.0609
ENSG00000257303.2_8	AC073896.2	302.696	352.664	-49.9676
ENSG00000273314.1_6	AC005229.4	31.0011	80.8409	-49.8398
ENSG00000269293.3_9	ZSCAN16-AS1	101.662	151.403	-49.7404
ENSG00000247240.8_7	UBL7-AS1	15.4236	65.1433	-49.7196
ENSG00000257550.2_8	AC023509.2	75.1629	124.569	-49.4058
ENSG00000286404.1_2	AC011228.2	2.05717	51.4056	-49.3485
ENSG00000196741.5_5	LINC01560	27.697	76.9991	-49.3021
ENSG00000224307.2_7	AL161785.1	7.24041	56.4159	-49.1755
ENSG00000179406.8_7	LINC00174	114.919	164.071	-49.1525
ENSG00000258675.2_8	LINC02308	0.887799	49.9446	-49.0568
ENSG00000256124.6_7	LINC01152	19.3125	67.8939	-48.5814
ENSG00000264247.2_7	LINC00909	110.861	159.41	-48.5497
ENSG00000247416.4_8	AP000802.1	18.1569	66.5338	-48.3769
ENSG00000273466.1_6	AC012510.1	53.7533	102.12	-48.3663
ENSG00000257139.1_7	LINC02821	30.6827	78.9497	-48.267
ENSG00000262791.1_7	AC130343.1	136.519	184.783	-48.2631
ENSG00000239213.6_8	NCK1-DT	19.3355	67.567	-48.2315
ENSG00000269246.1_7	AC011445.2	46.371	94.559	-48.188
ENSG00000272168.8_8	CASC15	160.754	208.909	-48.1547
ENSG00000226637.1	RP6-206I17.3	43.6448	91.7924	-48.1476
ENSG00000230630.5_9	DNM3OS	5.43211	53.3385	-47.9063
ENSG00000272742.1_8	AC135457.1	2129.77	2177.37	-47.6018
ENSG00000243620.2_8	AC092957.1	10.7057	58.0383	-47.3326
ENSG00000267437.1_9	AC012309.2	44.4375	91.3887	-46.9513
ENSG00000234160.1_6	AL513165.1	75.4217	122.348	-46.9259
ENSG00000228863.8_8	AL121985.1	1.7079	48.5394	-46.8315
ENSG00000267980.1_6	AC007292.1	181.898	228.521	-46.6235
ENSG00000241472.7_8	PTPRG-AS1	80.8967	127.505	-46.6084
ENSG00000268525.1	CTB-59C6.3	129.948	176.368	-46.4198
ENSG00000236682.2_8	MAP3K2-DT	159.157	205.467	-46.3097
ENSG00000232445.2_8	EMSLR	44.3724	90.6543	-46.2819
ENSG00000275976.5_3	AC211476.8	8.42798	54.6603	-46.2323
ENSG00000274565.1_9	AC080038.2	12.8115	58.8689	-46.0574
ENSG00000278948.1_5	AL031587.5	57.297	103.322	-46.0251
ENSG00000287550.1_2	AL450345.2	22.5889	68.478	-45.889
ENSG00000275457.1_6	AL117332.1	19.9359	65.8217	-45.8857
ENSG00000237352.4_7	LINC01358	7.37495	53.2004	-45.8255
ENSG00000269604.1_6	AC005523.2	297.564	343.302	-45.7376
ENSG00000275454.1_6	AC105020.6	178.931	224.642	-45.7109
ENSG00000237883.2_9	DGUOK-AS1	77.8414	123.521	-45.6797
ENSG00000247853.2_6	AC006064.2	64.6383	110.24	-45.6016
ENSG00000231890.8_7	DARS-AS1	22.5422	67.9076	-45.3655
ENSG00000250432.5_7	FAM242C	4.76406	50.1031	-45.339
ENSG00000280320.1_6	AC025262.2	75.2633	120.418	-45.1543
ENSG00000287222.1_2	AC234917.3	28.9996	74.0933	-45.0937
ENSG00000273270.1_6	AC090114.2	34.982	80.0539	-45.0719
ENSG00000250802.7_7	ZBED3-AS1	56.2106	100.985	-44.7739
ENSG00000270001.1_7	AL121894.2	66.0077	110.669	-44.6617
ENSG00000273409.3_9	LINC02712	10.0839	54.4686	-44.3847
ENSG00000274874.2_8	AC068790.8	127.279	171.646	-44.3669
ENSG00000238261.5	RP11-435B5.5	3.96751	48.2596	-44.2921
ENSG00000273837.1_8	AC018755.4	8.21066	52.4447	-44.2341
ENSG00000266978.1_8	AC011511.2	63.1846	107.35	-44.165
ENSG00000223749.11_9	MIR503HG	25.5996	69.7156	-44.116
ENSG00000284697.1_5	AC006511.6	192.052	236.047	-43.9948
ENSG00000267374.2_10	MIR924HG	1.09884	44.9905	-43.8917
ENSG00000264578.1_7	AC009630.3	575.384	619.176	-43.7919
ENSG00000227640.3_6	SOX21-AS1	71.748	115.505	-43.7573
ENSG00000236924.1_7	AL162411.1	28.3772	72.0297	-43.6524
ENSG00000230316.7_7	FEZF1-AS1	4.48958	47.948	-43.4585
ENSG00000260442.5_7	ATP2A1-AS1	34.6381	78.0191	-43.381
ENSG00000269972.1_8	AC004542.1	893.242	936.499	-43.2571
ENSG00000258646.1_7	AL049780.1	106.293	149.418	-43.1247
ENSG00000274712.1_6	AC005332.4	157.118	200.162	-43.0441
ENSG00000283352.1_7	AL021368.4	54.4209	97.4301	-43.0092
ENSG00000251580.3_8	LINC02482	86.4884	129.085	-42.5968
ENSG00000227094.1_7	AL512785.1	0.238132	42.7894	-42.5512
ENSG00000231789.2_8	PIK3CD-AS2	2.46595	44.9398	-42.4738
ENSG00000266970.1_7	AC061992.2	6.89604	49.3342	-42.4381
ENSG00000286018.1_4	AF129075.4	110.028	152.295	-42.2671
ENSG00000269930.1_7	AC091057.4	36.9096	79.1632	-42.2536
ENSG00000260999.1_7	AC009137.1	46.9032	88.9299	-42.0267
ENSG00000261266.2_8	AC008870.3	13.0052	54.9401	-41.9349
ENSG00000224063.6_7	AC007319.1	10.1435	52.0352	-41.8917
ENSG00000260766.1	RP11-226L15.5	68.2838	110.14	-41.8557
ENSG00000276997.4_7	AL513314.2	31.242	72.8738	-41.6318
ENSG00000275964.1_6	AL355001.2	35.1851	76.7675	-41.5824
ENSG00000231871.5_8	IPO9-AS1	242.946	284.443	-41.498
ENSG00000261478.1_6	AC013391.3	35.9044	77.3451	-41.4407
ENSG00000287168.1_3	AL512625.3	26.4513	67.884	-41.4328
ENSG00000228630.5_6	HOTAIR	0.164667	41.5634	-41.3987
ENSG00000286790.1_2	AC010494.1	96.1146	137.496	-41.3815
ENSG00000246273.8_7	SBF2-AS1	113.762	155.108	-41.3466
ENSG00000259053.1_8	AL137230.3	39.0552	80.0943	-41.0391
ENSG00000254964.1_6	AP001458.1	32.806	73.8243	-41.0184
ENSG00000267510.1_6	AC011451.1	27.8071	68.7072	-40.9001
ENSG00000269987.1_8	AC004542.2	637.981	678.661	-40.6797
ENSG00000251279.1_8	SMIM15-AS1	20.9348	61.553	-40.6181
ENSG00000272146.6_6	ARF4-AS1	22.5311	63.1142	-40.5831
ENSG00000225265.2_7	TAF1A-AS1	16.2776	56.827	-40.5494
ENSG00000253961.1_7	AC009563.1	20.0933	60.5301	-40.4368
ENSG00000232021.7_6	LEF1-AS1	11.408	51.6707	-40.2627
ENSG00000254682.1_7	AP002387.2	165.804	205.938	-40.1338
ENSG00000258738.1_6	AL121603.2	11.4768	51.604	-40.1272
ENSG00000269749.1_9	AC005614.2	38.3543	78.3691	-40.0148
ENSG00000276509.1_8	AC239799.1	11.8071	51.7707	-39.9636
ENSG00000287061.1_2	AC124248.2	13.2962	53.2118	-39.9156
ENSG00000197180.2_5	AC244090.1	156.044	195.942	-39.8978
ENSG00000232993.1_8	AL445183.1	81.258	121.079	-39.8206
ENSG00000249001.5_7	AC093895.2	0.137891	39.8367	-39.6988
ENSG00000267383.7_9	AC011447.3	13.9508	53.5774	-39.6266
ENSG00000288066.1_1	AC097448.1	111.662	151.256	-39.5934
ENSG00000136315.4_6	AL355922.1	3.27503	42.8422	-39.5672
ENSG00000245748.1_8	AC097382.2	495.566	535.06	-39.4944
ENSG00000231252.3_8	AC099792.1	16.5229	55.9641	-39.4412
ENSG00000233461.6_8	AL445524.1	20.0903	59.5236	-39.4333
ENSG00000198496.12_5	NBR2	104.686	144.092	-39.4058
ENSG00000263843.1_7	AC022211.3	47.5108	86.7982	-39.2875
ENSG00000285467.1_3	AL136419.1	31.1708	70.4549	-39.2841
ENSG00000227230.1_6	AL606534.1	46.4597	85.6784	-39.2186
ENSG00000272142.4_9	AL359643.3	11.9375	51.073	-39.1355
ENSG00000250451.5_6	HOXC-AS1	0.144879	39.2719	-39.127
ENSG00000235522.6_8	AC010978.1	101.951	141.073	-39.1221
ENSG00000233101.10_7	HOXB-AS3	0.263042	39.3665	-39.1035
ENSG00000286710.1_1	AC188617.1	8.02944	47.0998	-39.0704
ENSG00000267924.1_8	AC139769.2	6.36068	45.3942	-39.0335
ENSG00000233621.2_9	LINC01137	28.3175	67.1569	-38.8394
ENSG00000266904.6_9	LINC00663	80.7546	119.558	-38.8033
ENSG00000229950.1_6	TFAP2A-AS1	3.21864	41.9264	-38.7077
ENSG00000254894.1_7	NAV2-AS1	290.21	328.894	-38.6846
ENSG00000177738.4_9	AC025171.1	41.1503	79.693	-38.5427
ENSG00000224046.2_8	AC005076.2	40.4397	78.9655	-38.5258
ENSG00000236753.7_8	MKLN1-AS	37.3104	75.7613	-38.4508
ENSG00000271133.5_8	AC004130.2	33.054	71.4357	-38.3816
ENSG00000245571.7_9	FAM111A-DT	15.2427	53.2695	-38.0268
ENSG00000224189.8_7	HAGLR	22.3236	60.2906	-37.967
ENSG00000247516.8_8	MIR4458HG	65.7247	103.606	-37.881
ENSG00000257702.3_6	LBX2-AS1	6.38495	44.2067	-37.8217
ENSG00000245112.2_7	SMARCA5-AS1	38.6388	76.4367	-37.798
ENSG00000251675.1_6	AC010260.1	24.3199	62.1033	-37.7834
ENSG00000223390.1_6	AL445685.1	21.4969	59.2771	-37.7802
ENSG00000268095.1_6	ZNF649-AS1	5.84906	43.2102	-37.3612
ENSG00000228789.7_6	HCG22	6.04368	43.3904	-37.3468
ENSG00000230844.3_6	ZNF674-AS1	42.9165	80.233	-37.3165
ENSG00000227455.3_7	AL450345.1	4.71411	42.0239	-37.3098
ENSG00000261427.6_8	AC099518.3	37.4676	74.6078	-37.1402
ENSG00000268471.6_7	MIR4453HG	32.6919	69.6286	-36.9367
ENSG00000234104.1_6	AL133465.1	2.33105	39.2302	-36.8991
ENSG00000263305.1_7	AP005530.1	7.01357	43.8846	-36.8711
ENSG00000186594.14_6	MIR22HG	168.007	204.874	-36.8676
ENSG00000254943.1_6	AP003501.2	62.5326	99.3603	-36.8278
ENSG00000273489.1_6	AC008264.2	307.73	344.36	-36.6304
ENSG00000274859.1_6	AC131238.1	58.9221	95.5381	-36.616
ENSG00000235512.1_7	TAB3-AS2	40.0752	76.5429	-36.4677
ENSG00000246174.9_7	KCTD21-AS1	74.8129	111.107	-36.2942
ENSG00000243155.1_9	AL162431.1	83.9503	120.239	-36.2888
ENSG00000283633.1_8	AP000547.3	38.3019	74.5868	-36.2849
ENSG00000213468.7_10	FIRRE	8.91956	45.1854	-36.2659
ENSG00000232828.1_7	AC231533.1	31.7107	67.8671	-36.1563
ENSG00000273192.1_6	AL671710.1	64.0934	100.174	-36.0804
ENSG00000260372.7_9	AQP4-AS1	107.982	143.693	-35.7108
ENSG00000253978.2_8	AC026689.1	18.7898	54.4704	-35.6807
ENSG00000260923.7_8	LINC02193	43.2692	78.8746	-35.6054
ENSG00000254230.1_7	AC037459.3	118.296	153.871	-35.5751
ENSG00000284966.3_4	AL138689.2	122.991	158.542	-35.5514
ENSG00000263400.8_7	TMEM220-AS1	62.7071	98.2105	-35.5033
ENSG00000235837.1_7	AC073333.1	21.6659	57.1596	-35.4937
ENSG00000264207.1	RP11-196G18.23	24.6206	60.0191	-35.3985
ENSG00000273080.1_7	AC009309.2	26.4673	61.7775	-35.3102
ENSG00000268129.1_6	AC026304.1	30.2822	65.5262	-35.244
ENSG00000264666.1_6	AC020558.1	42.6465	77.823	-35.1765
ENSG00000260370.1_8	AC215217.1	5.50478	40.6595	-35.1548
ENSG00000230615.7_9	AL139220.2	33.0605	68.2076	-35.1471
ENSG00000257167.2_8	TMPO-AS1	10.0444	45.0214	-34.977
ENSG00000245573.9_9	BDNF-AS	149.915	184.801	-34.8857
ENSG00000245651.3_9	AC083805.1	1.25359	36.102	-34.8484
ENSG00000264107.1_7	AC138207.2	33.3762	68.0768	-34.7006
ENSG00000286646.1_2	AL121933.2	4.40476	38.8903	-34.4855
ENSG00000278611.2_7	ZNF426-DT	111.914	146.392	-34.4779
ENSG00000260708.1_6	AL118516.1	166.374	200.801	-34.427
ENSG00000265254.1_6	AC015917.2	48.3719	82.7592	-34.3873
ENSG00000255135.4_8	AP002360.2	192.832	227.18	-34.3475
ENSG00000271737.1_6	AC008608.2	33.7707	67.9767	-34.206
ENSG00000260808.1_7	AP003096.1	76.3273	110.482	-34.1544
ENSG00000287825.1_2	AL035587.2	62.2098	96.2606	-34.0508
ENSG00000280026.1_6	AC005618.3	22.0302	56.0722	-34.0419
ENSG00000246889.2_8	AP000487.1	123.637	157.594	-33.9563
ENSG00000256512.1_7	AC009511.1	91.021	124.879	-33.8584
ENSG00000260018.1_6	AC040169.1	53.9997	87.7907	-33.791
ENSG00000273784.4_8	AL137058.2	112.596	146.258	-33.6622
ENSG00000248932.6_9	AC046134.2	69.834	103.488	-33.6538
ENSG00000237714.1_6	P4HA2-AS1	54.8114	88.4644	-33.6529
ENSG00000250909.1_6	AC138956.1	128.241	161.887	-33.6459
ENSG00000272425.1_6	AC009902.3	22.0755	55.6467	-33.5712
ENSG00000269984.1_6	AC078795.1	30.2534	63.8073	-33.5539
ENSG00000231327.1_6	LINC01816	30.3708	63.9212	-33.5504
ENSG00000231304.2_7	SGO1-AS1	3.17327	36.6608	-33.4875
ENSG00000266208.1_7	AC080112.2	10.4294	43.9136	-33.4842
ENSG00000267439.1_8	AD000671.3	87.7756	121.076	-33.3006
ENSG00000234380.2_8	LINC01426	0.700626	33.9919	-33.2912
ENSG00000287569.1_1	AL078587.2	18.5117	51.7654	-33.2537
ENSG00000259802.1_7	AC012640.4	24.6887	57.9036	-33.215
ENSG00000278610.1_7	AC093152.1	11.2221	44.3851	-33.163
ENSG00000272865.2_9	AL591686.2	52.3412	85.4489	-33.1077
ENSG00000255139.2_8	AP000442.1	72.1829	105.253	-33.07
ENSG00000269072.1_8	AC063977.6	2.5237	35.5847	-33.061
ENSG00000248429.5_8	FAM198B-AS1	58.4564	91.4332	-32.9768
ENSG00000261777.6_8	AC012184.3	25.9541	58.8992	-32.945
ENSG00000271869.1_6	AC026979.2	72.7458	105.684	-32.9387
ENSG00000278621.1_6	AC037198.2	11.6791	44.6022	-32.9232
ENSG00000267282.1_8	AC011481.2	14.1169	47.0211	-32.9042
ENSG00000224020.1_5	MIR181A2HG	4.5307	37.3884	-32.8577
ENSG00000224397.7_8	SMIM25	4.03804	36.8741	-32.836
ENSG00000234978.1	RP11-423O2.5	7.39507	40.0036	-32.6085
ENSG00000270135.1_6	AC078795.3	51.0631	83.5017	-32.4386
ENSG00000251003.9_7	ZFPM2-AS1	4.53835	36.9295	-32.3912
ENSG00000250237.1_10	AC010273.3	2.84477	34.9732	-32.1284
ENSG00000285948.1_3	AC123768.5	13.5284	45.6234	-32.095
ENSG00000237149.5_6	ZNF503-AS2	23.8887	55.8757	-31.987
ENSG00000285725.1_3	AC004967.2	49.4613	81.425	-31.9637
ENSG00000255224.1_6	AC109322.1	90.969	122.891	-31.9216
ENSG00000234883.6_5	MIR155HG	8.63377	40.387	-31.7532
ENSG00000254139.1_6	AC104051.2	3.4244	35.1392	-31.7148
ENSG00000272970.3_7	AC107294.2	26.9344	58.5826	-31.6482
ENSG00000281398.4_7	SNHG4	59.8953	91.5283	-31.633
ENSG00000266311.6_8	AC007952.8	0.635548	32.2332	-31.5976
ENSG00000280153.1_5	AC133065.3	24.4377	56.0133	-31.5756
ENSG00000257530.1_7	AC048344.1	15.7627	47.2716	-31.5089
ENSG00000245662.4_7	LINC02211	44.4938	75.9434	-31.4496
ENSG00000262624.1_7	AC113189.1	8.46347	39.8526	-31.3891
ENSG00000228242.6_8	AC093495.1	387.476	418.844	-31.3684
ENSG00000248734.2_7	AC008906.1	19.1569	50.5207	-31.3638
ENSG00000260280.5_5	SLX1B-SULT1A4	500.903	532.258	-31.3546
ENSG00000265519.1_7	AC015922.2	54.2277	85.5313	-31.3036
ENSG00000257824.1_7	AC068789.1	3.50715	34.7742	-31.267
ENSG00000233351.1_7	AL356124.2	14.3709	45.5837	-31.2128
ENSG00000279437.1_6	Z82170.1	5.80857	36.9756	-31.1671
ENSG00000185044.10	RP11-435B5.4	8.55807	39.7003	-31.1423
ENSG00000241860.7_8	AL627309.5	102.172	133.273	-31.101
ENSG00000276727.1_6	AC137834.2	11.3143	42.3901	-31.0758
ENSG00000281501.1_6	SEPSECS-AS1	20.2743	51.169	-30.8947
ENSG00000270959.1_5	LPP-AS2	17.0403	47.9249	-30.8846
ENSG00000247373.3_10	TMED2-DT	12.2468	43.0901	-30.8433
ENSG00000231607.12_9	DLEU2	70.2953	101.101	-30.8052
ENSG00000254910.1_7	AC136475.2	54.5029	85.1894	-30.6865
ENSG00000255052.5_7	FAM66D	101.937	132.587	-30.6499
ENSG00000262001.1_6	DLGAP1-AS2	42.6984	73.2845	-30.5861
ENSG00000286444.1_1	AL035661.2	22.5313	52.972	-30.4408
ENSG00000281571.2_4	AC241585.2	8.72182	39.065	-30.3432
ENSG00000258548.6_6	LINC00645	4.81881	35.1479	-30.329
ENSG00000279472.1_7	AC244517.8	5.31492	35.6092	-30.2943
ENSG00000263004.2_8	AC007114.1	42.2353	72.511	-30.2757
ENSG00000265496.5_7	AC100778.3	38.3244	68.5864	-30.262
ENSG00000258910.3_7	LINC01956	0.0538496	30.2996	-30.2457
ENSG00000186019.11_8	AC021092.1	103.7	133.875	-30.1752
ENSG00000203804.4_5	ADAMTSL4-AS1	22.9945	53.1224	-30.1279
ENSG00000271754.1_7	AL355802.3	41.3452	71.389	-30.0438
ENSG00000279561.2_6	AL845472.2	30.4247	60.4401	-30.0154
ENSG00000244479.7_8	OR2A1-AS1	19.0214	48.9411	-29.9197
ENSG00000231768.2_8	LINC01354	38.6007	68.4589	-29.8582
ENSG00000287377.1_1	AC090948.4	43.7513	73.5479	-29.7966
ENSG00000273447.1_6	AC004067.1	8.74828	38.5004	-29.7521
ENSG00000229400.1_7	CNIH3-AS1	6.49275	36.2197	-29.7269
ENSG00000286312.1_1	AL157769.1	32.7691	62.4065	-29.6375
ENSG00000231528.3_5	FAM225A	14.9806	44.6108	-29.6303
ENSG00000270084.2_7	GAS5-AS1	17.7366	47.3362	-29.5996
ENSG00000258926.2_10	AL355916.2	14.8589	44.4554	-29.5966
ENSG00000287710.1_1	AC067852.5	39.4797	69.0175	-29.5378
ENSG00000256928.1_7	AP000763.4	197.861	227.393	-29.5326
ENSG00000279738.1_7	AL022311.1	131.464	160.986	-29.5221
ENSG00000264575.1_4	LINC00526	55.2156	84.678	-29.4624
ENSG00000197182.14_5	MIRLET7BHG	37.3439	66.7618	-29.4178
ENSG00000204685.7_7	STARD7-AS1	58.7963	88.2006	-29.4043
ENSG00000249996.1_7	PPIC-AS1	4.83101	34.1869	-29.3559
ENSG00000266835.6_6	GAPLINC	0.432676	29.7814	-29.3487
ENSG00000280870.3_6	AC233296.1	8.87593	38.2047	-29.3287
ENSG00000225721.5_7	AL592166.1	20.4904	49.7855	-29.2952
ENSG00000224167.2_8	LINC01357	16.8513	46.0499	-29.1986
ENSG00000231764.10_8	DLX6-AS1	67.2926	96.4899	-29.1973
ENSG00000264920.2_8	AC018521.5	176.439	205.614	-29.1758
ENSG00000280809.4_5	LINC00836	7.19465	36.24	-29.0454
ENSG00000228459.4_6	LINC01546	12.5175	41.5031	-28.9856
ENSG00000276980.1_7	AC008760.2	9.2245	38.1777	-28.9532
ENSG00000265458.2_8	AC132938.4	19.5962	48.548	-28.9518
ENSG00000287706.1_1	AC092924.2	23.6976	52.6461	-28.9485
ENSG00000258733.6_8	LINC02328	23.7426	52.6656	-28.923
ENSG00000232284.7_7	GNG12-AS1	18.3079	47.1834	-28.8754
ENSG00000237807.4_9	AC022034.1	12.4879	41.3588	-28.8709
ENSG00000231131.8_8	LNCAROD	1.84554	30.6917	-28.8462
ENSG00000248161.5_9	AC098487.1	67.415	96.2126	-28.7976
ENSG00000249673.7_7	NOP14-AS1	150.912	179.647	-28.7352
ENSG00000260978.1_7	AC126407.1	21.0423	49.7534	-28.7112
ENSG00000286803.1_1	AL109824.1	115.024	143.694	-28.6707
ENSG00000278254.4_7	AC004852.2	2.95545	31.6098	-28.6544
ENSG00000266921.2_9	AC006213.1	59.0067	87.6397	-28.633
ENSG00000262712.1_7	AC012676.1	87.5556	116.187	-28.631
ENSG00000265218.1_7	AC103810.2	47.7814	76.4079	-28.6265
ENSG00000254468.2_7	AC069287.1	2.62226	31.2418	-28.6196
ENSG00000260231.2_7	KDM7A-DT	41.4994	70.0994	-28.5999
ENSG00000228649.9_8	SNHG26	11.6796	40.2397	-28.5601
ENSG00000272109.2_7	AC008906.2	9.80055	38.3483	-28.5477
ENSG00000257222.1_6	AC079907.1	8.40778	36.9341	-28.5263
ENSG00000250765.6_7	AC138035.2	3.24015	31.7605	-28.5203
ENSG00000275632.1_7	AL035461.3	31.0053	59.4998	-28.4945
ENSG00000272638.1_6	AC006027.1	101.276	129.699	-28.4233
ENSG00000269416.6_7	LINC01224	3.60321	31.9475	-28.3443
ENSG00000232116.2	RP11-187C18.2	4.36572	32.6909	-28.3252
ENSG00000277283.1_6	AC004812.2	59.9137	88.1276	-28.2139
ENSG00000231806.3_6	PCAT7	6.58121	34.7824	-28.2012
ENSG00000230185.5_7	C9orf147	17.9346	46.126	-28.1913
ENSG00000234690.7_9	EPCAM-DT	19.8142	47.9929	-28.1788
ENSG00000223552.1_8	CCR5AS	2.44688	30.6004	-28.1535
ENSG00000286695.1_2	AC026316.5	11.6897	39.8376	-28.1479
ENSG00000255680.1_6	AC091564.6	13.3493	41.4551	-28.1059
ENSG00000253200.1_7	AC037459.2	199.465	227.472	-28.007
ENSG00000255310.2_8	AF131215.5	34.8535	62.8314	-27.9779
ENSG00000272446.5_9	AL158850.1	4.80641	32.7422	-27.9358
ENSG00000254473.1_7	AL354920.1	113.77	141.657	-27.8874
ENSG00000232995.7_10	AL592435.1	37.2878	65.1082	-27.8204
ENSG00000284693.1_6	LINC02606	19.6877	47.5037	-27.816
ENSG00000259943.1_7	AL050341.2	196.807	224.613	-27.8056
ENSG00000267696.6_8	ERVK-28	10.2188	38.0065	-27.7878
ENSG00000272086.1_6	AC025181.2	63.923	91.6885	-27.7655
ENSG00000250538.6_8	AC104407.1	3.45956	31.1613	-27.7017
ENSG00000254568.1_6	AP003501.1	32.8732	60.5468	-27.6736
ENSG00000272275.1_7	AC092687.3	9.75546	37.3514	-27.5959
ENSG00000224184.6_6	MIR3681HG	5.83501	33.4073	-27.5723
ENSG00000272382.1_6	AC025171.5	3.42351	30.9764	-27.5529
ENSG00000261801.6_8	LOXL1-AS1	12.0747	39.6092	-27.5345
ENSG00000225684.4_6	FAM225B	11.4854	38.9721	-27.4867
ENSG00000287624.1_2	AL590666.5	47.0335	74.4932	-27.4597
ENSG00000259792.1_7	AC104758.1	140.048	167.499	-27.4514
ENSG00000267565.1_7	AC011477.2	46.2479	73.6197	-27.3718
ENSG00000253837.1_6	AC090197.1	8.334	35.6288	-27.2948
ENSG00000260252.1_6	AC009087.1	129.765	156.969	-27.2033
ENSG00000280734.3_5	LINC01232	32.7504	59.9536	-27.2033
ENSG00000276846.1_6	AC016590.3	17.9399	45.1409	-27.2009
ENSG00000230432.1_6	AC114803.1	28.3264	55.4771	-27.1506
ENSG00000175611.12_6	LINC00476	73.3594	100.464	-27.1047
ENSG00000255422.3_7	AP002954.1	6.77167	33.8689	-27.0973
ENSG00000264031.1_7	ABHD15-AS1	9.73994	36.8054	-27.0655
ENSG00000286408.1_2	AC113410.5	17.7571	44.7843	-27.0272
ENSG00000274425.1_6	AC114271.1	82.1248	109.137	-27.0121
ENSG00000225578.1_6	NCBP2-AS1	25.6223	52.5884	-26.9662
ENSG00000232480.1_7	TGFB2-AS1	18.3769	45.3305	-26.9536
ENSG00000266980.1_9	AC087289.1	42.6825	69.5718	-26.8893
ENSG00000270673.1_5	YTHDF3-AS1	22.7644	49.6329	-26.8685
ENSG00000287733.1_2	AC083862.2	22.1087	48.9706	-26.8619
ENSG00000269481.1_9	AC010319.4	19.4684	46.2937	-26.8254
ENSG00000259846.1_7	AC092131.1	0.559364	27.2042	-26.6448
ENSG00000286586.1_2	AC084018.4	0.0518025	26.6752	-26.6234
ENSG00000273406.1_6	AC245008.1	7.0184	33.4986	-26.4802
ENSG00000228802.1_7	AC073641.1	84.1016	110.519	-26.4171
ENSG00000255467.1_7	AP002433.1	63.0124	89.4024	-26.39
ENSG00000228812.7_7	LAMA5-AS1	10.52	36.8638	-26.3438
ENSG00000227409.1_7	ZMYM4-AS1	17.6526	43.9677	-26.3151
ENSG00000273320.1_6	AC007032.1	32.6754	58.9831	-26.3077
ENSG00000280780.2_5	JAKMIP2-AS1	40.6619	66.9546	-26.2927
ENSG00000255389.1_7	Z97989.1	90.4735	116.682	-26.2088
ENSG00000245156.1_8	AP001107.1	45.6606	71.852	-26.1914
ENSG00000233718.8_7	MYCNOS	20.7955	46.8461	-26.0506
ENSG00000241772.2_6	AC092620.1	67.2084	93.2158	-26.0074
ENSG00000239569.3_8	KMT2E-AS1	87.0555	113.043	-25.9873
ENSG00000274964.1_8	AC026356.1	10.282	36.2359	-25.9539
ENSG00000267787.7_8	AC027097.2	11.3079	37.2569	-25.949
ENSG00000240990.10_7	HOXA11-AS	0.186571	26.1303	-25.9437
ENSG00000260083.2_7	MIR762HG	97.7886	123.73	-25.9417
ENSG00000231394.1_6	AC099681.2	3.67081	29.6115	-25.9407
ENSG00000238009.6_10	AL627309.1	12.4542	38.3853	-25.9311
ENSG00000223561.7_10	AC005165.1	7.93587	33.8527	-25.9169
ENSG00000249310.2_8	APOBEC3B-AS1	0.206494	26.1046	-25.8981
ENSG00000234546.4_6	LNCTAM34A	5.76093	31.536	-25.7751
ENSG00000261505.1_7	AL031714.1	66.0992	91.8523	-25.7531
ENSG00000249035.7_7	CLMAT3	31.0358	56.7009	-25.665
ENSG00000232884.9_9	AF127936.1	11.808	37.4706	-25.6626
ENSG00000204620.3_7	AC115618.1	15.8574	41.4966	-25.6393
ENSG00000267350.2	RP1-178F10.3	79.9884	105.59	-25.6013
ENSG00000241764.4_8	AC002467.1	38.9816	64.5778	-25.5962
ENSG00000227354.7_7	RBM26-AS1	33.9458	59.5324	-25.5867
ENSG00000286663.1_2	AL513524.1	3.03188	28.5983	-25.5664
ENSG00000241990.5_8	PRR34-AS1	105.299	130.785	-25.4864
ENSG00000286859.1_2	AL158214.2	105.323	130.758	-25.4351
ENSG00000272447.1_6	AL135925.1	38.5002	63.9334	-25.4332
ENSG00000258457.5_6	AL132780.2	11.7668	37.1774	-25.4106
ENSG00000227741.1_7	AL121987.2	174.354	199.738	-25.3833
ENSG00000257202.1_7	AC084398.2	0.454275	25.8182	-25.3639
ENSG00000270164.1_6	LINC01480	13.028	38.2796	-25.2516
ENSG00000228065.11_7	LINC01515	11.2152	36.4576	-25.2425
ENSG00000261662.1	RP5-1042I8.7	20.6888	45.9187	-25.2299
ENSG00000283128.2_8	AC009403.2	13.0622	38.2129	-25.1507
ENSG00000280198.1_1	AC087163.3	39.3008	64.4252	-25.1245
ENSG00000244198.7_8	ARHGEF35-AS1	20.2291	45.313	-25.0839
ENSG00000255929.5_8	AP000943.2	26.2624	51.2764	-25.014
ENSG00000272910.1_7	AC090425.3	24.2136	49.2181	-25.0045
ENSG00000283175.1_6	AC007920.2	9.23301	34.2304	-24.9974
ENSG00000240137.6_7	ERICH6-AS1	28.2256	53.2013	-24.9757
ENSG00000247228.3_8	AC009060.1	269.36	294.316	-24.9563
ENSG00000225434.3_7	LINC01504	164.232	189.172	-24.9396
ENSG00000255438.2_7	AL354813.1	10.9595	35.8973	-24.9377
ENSG00000260219.2_8	CD2BP2-DT	14.0629	38.9288	-24.8659
ENSG00000272600.1_7	AC007308.1	190.518	215.374	-24.8561
ENSG00000249207.2_8	AC079921.1	61.651	86.5002	-24.8492
ENSG00000278231.1_8	AL133342.1	15.6021	40.4351	-24.833
ENSG00000225951.1_7	ODF2-AS1	41.4571	66.2672	-24.8101
ENSG00000280194.1_8	AD000864.1	6.85576	31.5664	-24.7107
ENSG00000226688.7_9	ENTPD1-AS1	128.117	152.784	-24.6677
ENSG00000226706.1_7	AL161452.1	144.639	169.291	-24.6516
ENSG00000228526.7_7	MIR34AHG	31.3548	55.8867	-24.5319
ENSG00000228022.6_5	HCG20	26.6008	51.1323	-24.5314
ENSG00000242282.6_9	AC108488.1	58.141	82.6583	-24.5173
ENSG00000275202.1_7	AL161421.1	11.0927	35.4538	-24.3611
ENSG00000287953.1_2	AC092848.2	1.73374	26.0207	-24.287
ENSG00000237017.1_8	AC245052.4	38.6003	62.8665	-24.2662
ENSG00000260927.2_7	AC009107.2	193.635	217.885	-24.25
ENSG00000234636.2_6	MED14OS	16.849	41.0365	-24.1875
ENSG00000270096.1_6	AC078795.2	56.3574	80.4827	-24.1253
ENSG00000267583.5_8	AC007998.3	1.05104	25.0864	-24.0354
ENSG00000286904.1_2	AC093675.1	43.5693	67.594	-24.0247
ENSG00000273014.1_8	AC018645.3	98.592	122.547	-23.9545
ENSG00000286787.1_3	AL110114.1	16.4793	40.4207	-23.9414
ENSG00000280594.1_4	BTG3-AS1	9.38443	33.2905	-23.9061
ENSG00000198468.9_8	FLVCR1-DT	34.3245	58.2012	-23.8766
ENSG00000235560.4_8	AC002310.1	25.1972	49.0057	-23.8084
ENSG00000246223.9_7	LINC01550	12.7272	36.4772	-23.7501
ENSG00000255351.1_6	AC023946.1	7.30149	30.9102	-23.6087
ENSG00000243629.2_7	LINC00880	1.30516	24.9138	-23.6086
ENSG00000246560.2_7	UBE2D3-AS1	44.218	67.8209	-23.603
ENSG00000278390.5_8	AL354696.2	23.5515	47.1061	-23.5546
ENSG00000254138.1_7	AC113386.1	8.73765	32.291	-23.5534
ENSG00000230838.1_5	LINC01614	0.405392	23.9337	-23.5283
ENSG00000256747.1_7	AC009511.2	28.9325	52.4043	-23.4718
ENSG00000259275.4_8	AC087477.2	5.35955	28.7383	-23.3787
ENSG00000283907.1_5	AD000090.1	1.88893	25.2056	-23.3167
ENSG00000249740.3_8	OSMR-AS1	13.9787	37.2848	-23.3061
ENSG00000230747.1_8	AC021188.1	13.4493	36.7217	-23.2723
ENSG00000260577.2_9	AC126773.4	9.2619	32.529	-23.2671
ENSG00000246089.3_8	AC016065.1	58.0644	81.254	-23.1896
ENSG00000234177.5_8	LINC01114	60.4285	83.5393	-23.1108
ENSG00000274331.1_6	AL355974.1	6.45919	29.5659	-23.1068
ENSG00000259955.1_6	AC008741.1	24.7333	47.8275	-23.0942
ENSG00000229671.3_6	LINC01150	1.58429	24.6449	-23.0606
ENSG00000260091.1_6	AC093752.3	46.2223	69.1368	-22.9145
ENSG00000286383.1_2	AC096645.1	1.44056	24.2687	-22.8281
ENSG00000250303.4_9	LINC02762	66.8977	89.6272	-22.7294
ENSG00000174171.6_8	AC020659.1	27.7302	50.4478	-22.7176
ENSG00000258056.2_8	AC009779.3	152.69	175.399	-22.7096
ENSG00000232160.7_7	RAP2C-AS1	16.5102	39.2197	-22.7095
ENSG00000255949.1_7	RPS6KB2-AS1	189.68	212.376	-22.6963
ENSG00000263244.2_8	AC087190.3	178.708	201.377	-22.6689
ENSG00000254485.5_8	AC026191.1	19.9632	42.453	-22.4898
ENSG00000254489.2_7	MPPED2-AS1	12.1654	34.5696	-22.4042
ENSG00000229422.2_6	AL512625.2	27.8422	50.2344	-22.3922
ENSG00000259768.6_9	AC004943.2	22.0353	44.3681	-22.3329
ENSG00000274213.1_6	AC015912.3	7.17697	29.4981	-22.3211
ENSG00000271646.1_7	AC099343.4	24.2207	46.4847	-22.264
ENSG00000260621.1_6	AC092140.1	11.7026	33.9495	-22.2469
ENSG00000287182.1_2	AC131953.3	1.14096	23.3571	-22.2161
ENSG00000254802.1_7	AC022182.2	4.84393	27.058	-22.214
ENSG00000272279.1_6	AL512329.2	40.6795	62.8736	-22.1941
ENSG00000262995.1_7	AC137056.1	30.4443	52.5792	-22.1349
ENSG00000233396.8_7	LINC01719	69.3069	91.4067	-22.0997
ENSG00000224164.2_8	LINC02828	3.09303	25.1897	-22.0967
ENSG00000165511.6_7	ZNF22-AS1	17.0535	39.1376	-22.0841
ENSG00000258943.1_7	AL049871.1	3.11874	25.1775	-22.0588
ENSG00000234661.2_8	CHL1-AS1	13.7633	35.7515	-21.9882
ENSG00000247363.2_7	AC090061.1	3.76651	25.7247	-21.9582
ENSG00000256751.6_7	PLBD1-AS1	7.17231	29.1296	-21.9573
ENSG00000258824.2_8	AL122035.1	64.2272	86.1695	-21.9423
ENSG00000223791.1_7	UBE2E1-AS1	5.07321	26.9308	-21.8576
ENSG00000258334.1_7	AC125611.4	1.93781	23.7064	-21.7686
ENSG00000237568.1_6	AC099063.1	2.69665	24.3186	-21.622
ENSG00000231365.6_8	WARS2-AS1	92.8084	114.418	-21.6095
ENSG00000267049.1_7	AC002398.1	96.9296	118.519	-21.5892
ENSG00000236591.1_7	AL357992.1	0.980508	22.5347	-21.5542
ENSG00000270194.1_6	AC097359.2	11.4948	33.0347	-21.54
ENSG00000235373.1	RP11-206L10.3	6.17427	27.6901	-21.5158
ENSG00000226853.3_7	AC010894.2	39.8612	61.3743	-21.5131
ENSG00000269680.1_7	AC008760.1	22.9347	44.4034	-21.4688
ENSG00000272369.1_7	AC008035.1	7.26019	28.6656	-21.4054
ENSG00000232640.1_7	AL354892.2	35.781	57.1387	-21.3577
ENSG00000269614.1	RP11-277L2.5	100.201	121.485	-21.284
ENSG00000231290.6_7	APCDD1L-DT	1.36189	22.6402	-21.2783
ENSG00000225765.2_7	LINC01831	4.59738	25.8669	-21.2696
ENSG00000178977.3_5	LINC00324	10.4706	31.6657	-21.1951
ENSG00000246695.8_8	RASSF8-AS1	104.366	125.511	-21.1451
ENSG00000205791.3_6	LOH12CR2	81.5961	102.635	-21.0386
ENSG00000259456.4_10	ADNP-AS1	49.6856	70.6878	-21.0021
ENSG00000227278.1_7	AL603839.1	46.4698	67.4249	-20.9551
ENSG00000286478.1_1	AC007130.1	0.553669	21.4686	-20.9149
ENSG00000250846.6_5	EPHA5-AS1	22.2216	43.0933	-20.8717
ENSG00000224318.6_7	CHL1-AS2	150.666	171.509	-20.8434
ENSG00000273492.6_8	AP000229.1	55.6416	76.4816	-20.84
ENSG00000264345.2_7	LINC01894	2.75161	23.5726	-20.821
ENSG00000255449.1_8	AP002812.5	16.3898	37.1954	-20.8056
ENSG00000235872.2_7	AC078777.1	19.4655	40.217	-20.7514
ENSG00000269892.1_6	AC125494.2	16.8491	37.5885	-20.7395
ENSG00000267886.1_7	AC074135.1	1.38841	22.0992	-20.7108
ENSG00000244625.7_8	MIATNB	45.5151	66.2248	-20.7097
ENSG00000230155.6_8	CEP250-AS1	9.02428	29.7322	-20.7079
ENSG00000244513.7_8	AC109587.1	126.194	146.901	-20.707
ENSG00000205861.12_7	PCOTH	20.9139	41.5947	-20.6808
ENSG00000237604.1_3	AP001056.1	6.43781	27.0715	-20.6337
ENSG00000244349.1_7	AL662791.1	1.87833	22.5016	-20.6233
ENSG00000279399.1_5	AL356095.2	286.397	307.016	-20.619
ENSG00000237357.2_6	BX088651.4	10.0064	30.6027	-20.5963
ENSG00000226648.2_9	PLCG1-AS1	60.1732	80.717	-20.5438
ENSG00000260121.1_6	AC138028.4	80.8464	101.35	-20.5041
ENSG00000232065.1_7	LINC01063	15.3739	35.8148	-20.4408
ENSG00000175147.13_8	TMEM51-AS1	111.986	132.404	-20.4179
ENSG00000234494.7_9	SP2-AS1	39.1432	59.5449	-20.4017
ENSG00000259652.1_6	AC090181.1	29.6489	49.9994	-20.3505
ENSG00000285373.2_5	LINC02478	5.73255	26.078	-20.3455
ENSG00000265451.1_6	AC012447.1	5.44689	25.7339	-20.287
ENSG00000260981.1_6	AC091932.1	6.93043	27.2077	-20.2772
ENSG00000228528.2_5	AC068057.2	30.5857	50.8409	-20.2552
ENSG00000273338.1_6	AC103591.3	12.5964	32.8321	-20.2357
ENSG00000267242.1	AC069278.4	22.42	42.571	-20.151
ENSG00000270792.6_8	AL050403.2	6.59287	26.6859	-20.093
ENSG00000229291.1_8	LINC02768	5.6704	25.7493	-20.0789
ENSG00000287158.1_1	AC117464.1	0.995509	21.0603	-20.0648
ENSG00000257599.3_6	OVCH1-AS1	30.7437	50.8038	-20.0601
ENSG00000285184.3_5	AC244033.2	49.3812	69.3979	-20.0167
ENSG00000236663.1_7	FRGCA	1.98981	21.9873	-19.9974
ENSG00000253358.1_6	AC087439.1	42.0057	61.9818	-19.9761
ENSG00000248925.1_8	AC021087.1	21.0556	40.9941	-19.9386
ENSG00000249362.2_7	LINC02488	2.98396	22.9194	-19.9354
ENSG00000254340.2_8	AC022784.5	5.46647	25.3852	-19.9187
ENSG00000224238.2_7	WARS2-IT1	0.598903	20.5175	-19.9186
ENSG00000261795.1_6	AC093627.7	2.58895	22.4671	-19.8781
ENSG00000235236.1_7	AC137630.2	174.462	194.251	-19.7895
ENSG00000259420.5_7	AC046168.2	8.0179	27.7525	-19.7346
ENSG00000273812.3_9	BX640514.2	2.34423	22.0785	-19.7343
ENSG00000222043.2_7	AC079305.2	23.0677	42.7604	-19.6928
ENSG00000267745.1_8	AC060766.7	10.0109	29.6995	-19.6887
ENSG00000258810.1_6	AL133371.2	0.711305	20.3995	-19.6882
ENSG00000273619.1_6	AL121832.2	69.8316	89.4641	-19.6325
ENSG00000232093.1_7	DCST1-AS1	16.3302	35.9561	-19.6259
ENSG00000223478.1_7	AL441992.2	45.129	64.7299	-19.601
ENSG00000250240.6_8	AC008840.1	25.6535	45.2528	-19.5993
ENSG00000224165.6_7	DNAJC27-AS1	48.3128	67.9045	-19.5917
ENSG00000265688.2_7	MAFG-DT	31.6274	51.2021	-19.5746
ENSG00000279196.1_6	AC135048.4	41.5239	61.0888	-19.5649
ENSG00000233144.1_7	AL512656.2	240.949	260.514	-19.5649
ENSG00000234506.5_6	LINC01506	0.840329	20.3978	-19.5574
ENSG00000254427.2_8	LINC02696	37.0395	56.5925	-19.553
ENSG00000259673.6_7	IQCH-AS1	24.2541	43.8046	-19.5505
ENSG00000227082.3_9	LINC02798	31.5317	51.0123	-19.4807
ENSG00000268555.2_9	AC123912.4	8.49652	27.9539	-19.4573
ENSG00000228692.2_8	AL445307.1	5.615	25.04	-19.425
ENSG00000250602.6_8	AC093535.1	76.8689	96.286	-19.4171
ENSG00000282393.1_8	AC016588.2	27.0094	46.4143	-19.4049
ENSG00000254740.2_7	AP003396.3	26.789	46.1589	-19.3699
ENSG00000258231.5_7	AC020637.1	0.234234	19.5595	-19.3253
ENSG00000248596.8_10	AC139491.2	9.17838	28.4959	-19.3175
ENSG00000251136.9_8	AF117829.1	100.837	120.108	-19.2711
ENSG00000271936.1_6	AC012073.1	15.9597	35.2262	-19.2664
ENSG00000254693.1_7	AC010768.1	5.94136	25.1845	-19.2431
ENSG00000261864.1_9	AC130462.3	40.5747	59.8066	-19.2319
ENSG00000197291.9_7	RAMP2-AS1	30.4466	49.652	-19.2054
ENSG00000258717.1_7	AL132711.1	0.0619106	19.2346	-19.1727
ENSG00000237499.7_9	WAKMAR2	4.05673	23.2073	-19.1505
ENSG00000267188.1_9	AC245748.2	14.33	33.4569	-19.1269
ENSG00000285190.1_2	AC018754.1	25.3245	44.4457	-19.1212
ENSG00000248996.1_6	AC145098.1	25.1843	44.2914	-19.1071
ENSG00000272817.1_6	AL359198.1	26.1358	45.2238	-19.088
ENSG00000244586.1_6	WNT5A-AS1	1.19873	20.2701	-19.0714
ENSG00000248980.1_7	AC019163.1	9.43425	28.4781	-19.0438
ENSG00000268027.5_8	AC243960.1	10.3986	29.3856	-18.987
ENSG00000233849.1_6	AC022201.2	21.4116	40.3813	-18.9698
ENSG00000249464.6_7	LINC01091	2.06659	21.0096	-18.943
ENSG00000240005.6_9	STIM2-AS1	26.0011	44.9334	-18.9323
ENSG00000248254.1_8	AC107398.2	15.4637	34.3931	-18.9294
ENSG00000234072.1_6	AC074117.1	139.155	158.032	-18.8775
ENSG00000231305.4_8	AC112484.1	23.4405	42.297	-18.8565
ENSG00000226859.1_5	LINC02051	0.300956	19.1425	-18.8415
ENSG00000260693.1_7	AC026150.2	17.8996	36.7381	-18.8385
ENSG00000223797.6_9	ENTPD3-AS1	60.41	79.2186	-18.8085
ENSG00000231908.1_6	IDH1-AS1	24.1181	42.9208	-18.8027
ENSG00000242902.1_8	FLNC-AS1	8.00214	26.7633	-18.7612
ENSG00000268050.2_8	AL158151.3	61.1758	79.906	-18.7302
ENSG00000237424.1_6	FOXD2-AS1	10.2581	28.9404	-18.6824
ENSG00000238280.2_8	AC067751.1	31.0939	49.7096	-18.6157
ENSG00000278962.1_5	AC092645.1	20.5293	39.1297	-18.6004
ENSG00000249406.3_8	AC015909.1	0.420411	19.0087	-18.5883
ENSG00000259536.5_8	AC091045.2	79.886	98.4415	-18.5556
ENSG00000228162.1_6	AC097713.1	2.42128	20.9524	-18.5311
ENSG00000273485.1_6	AL139339.2	35.7833	54.2968	-18.5135
ENSG00000237987.1_7	AL606970.4	0.360185	18.863	-18.5028
ENSG00000236869.1_9	ZKSCAN7-AS1	26.0249	44.5241	-18.4993
ENSG00000236022.6_7	AC106017.1	0.971655	19.4403	-18.4687
ENSG00000248668.3_6	OXCT1-AS1	30.5476	48.989	-18.4414
ENSG00000224897.8_9	POT1-AS1	31.7191	50.1147	-18.3956
ENSG00000278192.1_7	AL118505.1	16.7191	35.0882	-18.3691
ENSG00000279207.1_6	AC015813.6	59.1868	77.5346	-18.3478
ENSG00000265542.5_7	AC015845.2	8.90248	27.2455	-18.343
ENSG00000225331.1_6	LINC01678	25.8274	44.1703	-18.3429
ENSG00000275479.1_6	AC087741.2	38.4547	56.7885	-18.3338
ENSG00000279398.1_6	AL078596.1	21.4891	39.7781	-18.2889
ENSG00000233030.2_8	AC243772.2	5.2226	23.4786	-18.256
ENSG00000272468.1_6	AL021807.1	5.68293	23.9096	-18.2266
ENSG00000272769.1_6	AC097532.2	24.4552	42.6747	-18.2195
ENSG00000256084.1_6	AC092112.1	0.610074	18.7966	-18.1865
ENSG00000203288.4_7	TDRKH-AS1	39.9967	58.1812	-18.1845
ENSG00000261687.1_8	AC068724.2	122.769	140.935	-18.1654
ENSG00000227214.2_6	HCG15	1.92908	20.0671	-18.138
ENSG00000267147.2_6	LINC01842	3.22165	21.3572	-18.1355
ENSG00000280721.1_7	LINC01943	0.917912	18.983	-18.0651
ENSG00000275327.1_6	AL354950.2	10.9095	28.9356	-18.0261
ENSG00000267277.1_7	AC024575.2	17.9354	35.9476	-18.0122
ENSG00000234211.2_8	AL451067.1	0.507552	18.5036	-17.9961
ENSG00000266708.1_7	AP001793.1	49.9907	67.9597	-17.969
ENSG00000269910.1_8	AL049840.4	62.7501	80.6987	-17.9486
ENSG00000268886.1_7	AC022150.1	5.66289	23.5866	-17.9237
ENSG00000287249.1_1	AC005400.1	2.6179	20.541	-17.9231
ENSG00000257815.6_10	PRANCR	58.8244	76.7363	-17.9119
ENSG00000243926.2_8	TIPARP-AS1	14.9348	32.8096	-17.8748
ENSG00000229388.1_7	LINC01715	12.6775	30.5201	-17.8426
ENSG00000187951.11_6	AC091057.1	4.30949	22.1094	-17.7999
ENSG00000257831.1_7	AL136418.3	15.4415	33.2394	-17.798
ENSG00000246366.6_8	LACTB2-AS1	5.66175	23.4265	-17.7648
ENSG00000286950.1_1	AC087588.3	23.8133	41.5777	-17.7644
ENSG00000267939.1_6	AC008946.1	21.2225	38.9839	-17.7613
ENSG00000288156.1_2	AC104530.1	9.10447	26.8644	-17.7599
ENSG00000250629.1_6	AC091435.2	0.92383	18.6684	-17.7446
ENSG00000253167.1_6	WASHC5-AS1	44.1366	61.8556	-17.719
ENSG00000257551.1_9	HLX-AS1	7.83762	25.5227	-17.6851
ENSG00000256262.1_7	USP30-AS1	7.30418	24.8936	-17.5894
ENSG00000267581.1_8	AC011477.3	23.923	41.511	-17.5881
ENSG00000237560.7_6	LINC01497	2.27327	19.8213	-17.548
ENSG00000273010.1_6	AL360270.3	20.8865	38.4132	-17.5268
ENSG00000286700.1_2	AC108075.1	0.0185316	17.5421	-17.5236
ENSG00000277969.1_7	AC006449.7	20.3435	37.8591	-17.5156
ENSG00000269439.6_10	AC010618.3	177.408	194.915	-17.5064
ENSG00000280079.1_6	AC011447.7	14.616	32.1128	-17.4968
ENSG00000257060.7_7	AC091078.1	8.44159	25.8953	-17.4537
ENSG00000285122.1_4	PIGY-DT	13.0381	30.4755	-17.4374
ENSG00000284428.1_8	AC092329.4	98.6323	116.025	-17.3923
ENSG00000268603.1_8	AC053503.4	9.54315	26.9187	-17.3756
ENSG00000262089.1_8	AC040977.1	63.4376	80.7393	-17.3017
ENSG00000280407.2_7	AC132872.4	63.7194	80.9836	-17.2642
ENSG00000278921.2_5	EPB41L4A-DT	8.8278	26.0843	-17.2565
ENSG00000229839.6_8	AC018462.1	9.27871	26.4579	-17.1792
ENSG00000268941.2_5	LINC01711	2.91034	20.073	-17.1626
ENSG00000237343.1	RP11-763B22.4	14.433	31.5841	-17.1511
ENSG00000246763.7_8	RGMB-AS1	14.7424	31.8878	-17.1454
ENSG00000279296.1_4	PRAL	298.236	315.369	-17.1334
ENSG00000233038.6_7	AC011899.2	3.51414	20.6473	-17.1332
ENSG00000248636.7_8	AC002070.1	32.9065	50.0182	-17.1117
ENSG00000227757.3_8	AP000282.1	212.123	229.231	-17.1075
ENSG00000259218.6_7	LINC00928	6.82742	23.9225	-17.0951
ENSG00000277688.1_7	AC243585.2	100.115	117.209	-17.0944
ENSG00000238123.1_7	MID1IP1-AS1	53.1692	70.2483	-17.079
ENSG00000281912.1_3	LINC01144	18.1044	35.1818	-17.0773
ENSG00000245017.2_8	LINC02453	3.45937	20.5357	-17.0763
ENSG00000257027.1_6	AC010186.3	4.9102	21.8175	-16.9073
ENSG00000273335.1_6	AP005432.2	5.7878	22.6946	-16.9068
ENSG00000278058.1_6	AC009159.3	23.248	40.1165	-16.8684
ENSG00000240889.1_7	NDUFB2-AS1	161.072	177.935	-16.8636
ENSG00000280187.1_5	AC022107.1	22.9206	39.7686	-16.848
ENSG00000275210.1_9	AC245884.11	2.79712	19.6093	-16.8122
ENSG00000272502.1_6	AC104958.2	2.82099	19.6206	-16.7996
ENSG00000258782.3_8	AL121694.1	44.4421	61.2116	-16.7695
ENSG00000263637.1_7	AC022035.1	8.14228	24.9101	-16.7679
ENSG00000274248.1_3	AJ011932.1	4.07598	20.8051	-16.7291
ENSG00000251151.2_6	HOXC-AS3	0.0348869	16.7488	-16.7139
ENSG00000286656.1_1	AC008875.2	1.94137	18.644	-16.7026
ENSG00000260317.1_6	AC009812.4	20.5158	37.1911	-16.6754
ENSG00000249641.2_8	HOXC13-AS	0.0513629	16.7219	-16.6705
ENSG00000262728.6_8	AC123768.3	68.1307	84.7944	-16.6637
ENSG00000286039.1_2	AC093849.2	4.81815	21.3943	-16.5762
ENSG00000232671.6_9	ZNF687-AS1	10.3814	26.9523	-16.5709
ENSG00000226856.7_6	THORLNC	2.25252	18.822	-16.5695
ENSG00000225963.8_9	AC009950.1	20.3614	36.9262	-16.5648
ENSG00000272070.1_6	AC005618.1	14.2997	30.7848	-16.4852
ENSG00000253404.1_6	AC034243.1	4.75277	21.2054	-16.4526
ENSG00000245614.4_8	DDX11-AS1	6.93414	23.3825	-16.4483
ENSG00000271851.1_8	AC087501.4	11.2306	27.676	-16.4453
ENSG00000260455.2_7	NBAT1	6.95586	23.3861	-16.4302
ENSG00000263011.1_6	AC108134.4	12.6915	29.1136	-16.4221
ENSG00000255100.1_7	AP003119.2	4.31043	20.7256	-16.4152
ENSG00000269107.1_8	AC092329.1	49.4277	65.812	-16.3843
ENSG00000255435.7_9	AP001267.3	62.5664	78.945	-16.3786
ENSG00000228506.2_8	AL513550.1	26.879	43.2558	-16.3768
ENSG00000273355.1_6	AP000894.4	12.0132	28.3422	-16.329
ENSG00000240240.9_9	BX664727.3	34.5758	50.8929	-16.3171
ENSG00000226833.6_8	AC092164.1	19.6689	35.9094	-16.2404
ENSG00000280832.1_7	GSEC	41.2257	57.4623	-16.2366
ENSG00000227811.3_7	INKA2-AS1	20.8275	37.0479	-16.2203
ENSG00000257660.5_7	ADCY6-DT	10.1639	26.3416	-16.1777
ENSG00000284882.1_3	AL359762.1	16.3172	32.4304	-16.1132
ENSG00000255399.4_7	TBX5-AS1	0.645881	16.7274	-16.0816
ENSG00000243150.6_9	AC106707.1	76.1415	92.2089	-16.0674
ENSG00000271270.7_7	TMCC1-AS1	43.4273	59.4426	-16.0153
ENSG00000264456.1_7	AC138207.4	7.3081	23.2517	-15.9436
ENSG00000272269.1_7	AL138724.2	18.8428	34.7568	-15.9141
ENSG00000231969.2_8	MMADHC-DT	21.9238	37.8259	-15.9021
ENSG00000272606.1_7	AC015982.2	33.9038	49.7949	-15.8911
ENSG00000260057.6_6	LINC01571	0.987551	16.8779	-15.8904
ENSG00000235545.1_6	AC103923.1	8.13318	23.9928	-15.8596
ENSG00000230423.3_8	AL672310.1	14.1309	29.9816	-15.8507
ENSG00000250906.1_7	AC131953.2	67.482	83.33	-15.848
ENSG00000285867.1_3	BX470102.2	13.9299	29.7628	-15.833
ENSG00000247345.2_6	AC092343.1	0.826782	16.659	-15.8322
ENSG00000258378.1_8	AL139021.2	20.6574	36.4714	-15.814
ENSG00000279827.1_5	AC136469.2	33.1473	48.958	-15.8107
ENSG00000257953.1_6	AC083805.2	2.51675	18.3146	-15.7978
ENSG00000223548.1_7	ACSL6-AS1	18.8379	34.5867	-15.7488
ENSG00000233535.1_6	AC003035.2	0.770235	16.5179	-15.7477
ENSG00000230197.6_7	AC007952.3	0.775297	16.5199	-15.7446
ENSG00000233834.6_3	AC005083.1	0.444504	16.1746	-15.7301
ENSG00000256628.3_6	ZBTB11-AS1	23.169	38.8802	-15.7112
ENSG00000228412.9_10	LNC-LBCS	30.9349	46.6259	-15.691
ENSG00000233509.2_9	ZNF197-AS1	6.63969	22.2553	-15.6156
ENSG00000258634.3_7	AL160006.1	68.6044	84.167	-15.5626
ENSG00000224721.1_7	AC007182.1	2.78152	18.3438	-15.5622
ENSG00000244968.7_7	LIFR-AS1	60.1998	75.7201	-15.5203
ENSG00000249906.1_8	AC006487.1	3.72918	19.2198	-15.4906
ENSG00000259705.1_6	AC084757.3	5.14724	20.6294	-15.4821
ENSG00000237232.8_4	ZNF295-AS1	6.88783	22.3497	-15.4619
ENSG00000226791.7_6	LINC02611	7.92303	23.3835	-15.4605
ENSG00000234818.1_6	AC007314.1	25.9775	41.4307	-15.4531
ENSG00000267279.2_10	AC090409.1	7.38712	22.8383	-15.4512
ENSG00000226824.7_8	AC006001.2	43.299	58.7454	-15.4464
ENSG00000279579.3_5	LINC01666	2.6438	18.0828	-15.439
ENSG00000255328.1_7	AC136475.5	15.7077	31.1409	-15.4332
ENSG00000225096.3_7	AL445250.1	9.07219	24.5006	-15.4284
ENSG00000250343.1_7	STK32A-AS1	2.36779	17.7183	-15.3505
ENSG00000226007.3_7	BX005266.2	9.10732	24.443	-15.3357
ENSG00000271774.1_8	AL109930.1	10.7585	26.0491	-15.2906
ENSG00000228737.2_7	AC008781.1	39.7613	55.0475	-15.2862
ENSG00000274104.1_7	AC020910.5	48.449	63.7136	-15.2646
ENSG00000264443.1_8	NCMAP-DT	17.5246	32.733	-15.2084
ENSG00000215417.13_5	MIR17HG	5.49926	20.6972	-15.198
ENSG00000235652.9_8	AL356599.1	172.239	187.413	-15.1736
ENSG00000233430.2	RP11-403I13.9	2.35245	17.5156	-15.1632
ENSG00000269583.1_6	L34079.3	12.2937	27.4449	-15.1511
ENSG00000248475.5_7	AC016642.1	0.625465	15.771	-15.1455
ENSG00000226032.2_7	AL035530.1	2.62617	17.7652	-15.139
ENSG00000280060.1_5	AL512506.2	14.3427	29.4538	-15.1111
ENSG00000261431.1_6	AL023803.1	5.71708	20.8146	-15.0975
ENSG00000237125.10_7	HAND2-AS1	0.872018	15.9578	-15.0857
ENSG00000285886.1_3	AC211476.12	14.2772	29.3488	-15.0716
ENSG00000259865.1_6	AL390728.6	105.126	120.171	-15.0449
ENSG00000255521.2_8	AL356215.1	3.35344	18.3604	-15.0069
ENSG00000286830.1_2	AC105052.5	5.90044	20.8954	-14.995
ENSG00000250328.6_9	AC022101.1	3.10956	18.0943	-14.9847
ENSG00000235609.7_8	AF127577.4	11.0567	26.0335	-14.9768
ENSG00000287893.1_2	AC083864.5	2.07821	17.0425	-14.9643
ENSG00000253618.1_7	GRPEL2-AS1	8.35099	23.3147	-14.9637
ENSG00000197813.6_8	AC011450.1	22.1098	37.0716	-14.9618
ENSG00000280401.1_5	AC022532.1	11.7799	26.7382	-14.9583
ENSG00000269155.2_6	AL009178.2	0.832256	15.7834	-14.9512
ENSG00000268355.1_7	AC243960.3	2.5356	17.4866	-14.951
ENSG00000228031.4_8	AC078842.2	8.52702	23.4615	-14.9345
ENSG00000273046.1_9	AC012531.2	0.137485	15.0657	-14.9283
ENSG00000082929.8_6	LINC01587	0.214227	15.1292	-14.915
ENSG00000286623.1_2	AC005041.4	51.4307	66.3342	-14.9036
ENSG00000281856.1_7	AC106017.2	8.27798	23.1567	-14.8787
ENSG00000264278.1_8	ZNF236-DT	14.7451	29.6163	-14.8712
ENSG00000239445.6_8	ST3GAL6-AS1	22.7371	37.5656	-14.8285
ENSG00000269397.1_7	AC011503.2	6.4009	21.2109	-14.81
ENSG00000257527.1_8	AC126755.3	12.0082	26.7827	-14.7744
ENSG00000272491.1_6	AL109659.2	10.4456	25.1915	-14.7458
ENSG00000288234.1_1	BX255925.4	71.0662	85.8002	-14.734
ENSG00000228363.2_8	AC015971.1	195.428	210.146	-14.7185
ENSG00000236546.1_7	MYCL-AS1	2.48577	17.186	-14.7003
ENSG00000229227.8_9	AL356056.1	8.2491	22.9188	-14.6697
ENSG00000267547.1_6	AC060766.4	5.78463	20.4541	-14.6695
ENSG00000234753.5_8	FOXP4-AS1	2.95986	17.6282	-14.6684
ENSG00000271784.1_6	AL031055.1	9.40546	24.0615	-14.656
ENSG00000257261.6_9	AC008014.1	25.0285	39.6547	-14.6261
ENSG00000226367.6_8	ST7-AS2	3.38806	17.982	-14.594
ENSG00000225285.1_7	LINC01770	24.5084	39.0958	-14.5874
ENSG00000277587.1_6	AC008759.3	5.78153	20.3458	-14.5642
ENSG00000258476.6_7	LINC02207	1.38358	15.8921	-14.5085
ENSG00000258744.2_7	AL132800.1	5.25252	19.6931	-14.4406
ENSG00000231672.7_7	DIRC3	10.7692	25.2058	-14.4366
ENSG00000176659.9_5	C20orf197	3.22302	17.6549	-14.4318
ENSG00000277351.1_6	AC013553.3	24.5589	38.9704	-14.4115
ENSG00000240963.1_8	AL645465.1	111.105	125.511	-14.4056
ENSG00000279246.1_6	AP003108.3	27.2945	41.6776	-14.3831
ENSG00000223646.2_8	AC002463.1	6.17844	20.56	-14.3815
ENSG00000288302.1_1	AL132709.8	1.45831	15.8384	-14.3801
ENSG00000250358.6_6	LINC02200	6.43929	20.8067	-14.3674
ENSG00000241269.1_7	AC093620.1	6.72786	21.0766	-14.3487
ENSG00000244332.1_7	AL138759.1	4.40341	18.7422	-14.3388
ENSG00000236508.1_6	ATP13A5-AS1	16.5224	30.8579	-14.3355
ENSG00000270380.1_7	AL358215.1	4.79622	19.1248	-14.3286
ENSG00000272654.1_6	AL358472.2	38.8802	53.1968	-14.3166
ENSG00000280088.1_7	AC126474.2	85.0501	99.3505	-14.3005
ENSG00000287369.1_2	AC111197.1	3.8596	18.1524	-14.2928
ENSG00000236914.4_8	LINC01852	15.0612	29.3374	-14.2762
ENSG00000207751.3_5	AP000553.1	12.4452	26.7174	-14.2722
ENSG00000286837.1_1	AC087533.1	10.6527	24.9175	-14.2648
ENSG00000277851.2_8	LINC02391	0.691806	14.9523	-14.2605
ENSG00000272293.1_6	AC083964.1	33.8608	48.118	-14.2572
ENSG00000282304.1_8	AC140479.4	10.3184	24.5686	-14.2502
ENSG00000282740.1_7	AL021920.3	3.02646	17.266	-14.2395
ENSG00000284968.1_4	AC093827.4	28.1707	42.3851	-14.2144
ENSG00000280132.1_1	AC026471.6	2.48295	16.6955	-14.2126
ENSG00000253744.1_7	AC025442.1	9.59239	23.784	-14.1916
ENSG00000232560.7_6	LINC01549	5.77322	19.9597	-14.1865
ENSG00000267481.1_8	AC011477.1	51.3708	65.5318	-14.1611
ENSG00000229801.1	RP11-353N4.1	109.103	123.244	-14.1407
ENSG00000186615.11_7	KTN1-AS1	21.5369	35.6654	-14.1285
ENSG00000239203.1_7	AC093484.1	30.5419	44.6701	-14.1282
ENSG00000284700.1_3	AL049637.1	0.333526	14.4612	-14.1277
ENSG00000228592.2_8	AP000459.3	3.82449	17.927	-14.1025
ENSG00000225937.3_6	PCA3	68.6429	82.7257	-14.0828
ENSG00000272525.1_6	AC099522.2	28.733	42.8082	-14.0752
ENSG00000228061.7_8	AC131571.1	14.5765	28.6345	-14.058
ENSG00000185837.3_7	HDHD5-AS1	24.1112	38.1253	-14.0141
ENSG00000229334.1_6	AC046143.1	27.5436	41.5571	-14.0134
ENSG00000280374.1_8	AC019080.5	16.7501	30.7616	-14.0115
ENSG00000245812.3_7	LINC02202	3.95079	17.9609	-14.0101
ENSG00000271797.1_6	AC008494.3	7.17302	21.1586	-13.9856
ENSG00000286873.1_2	AC012306.4	36.7104	50.651	-13.9406
ENSG00000286162.2_4	AL162253.2	51.7022	65.6336	-13.9314
ENSG00000261159.1_6	AC112484.3	36.9278	50.8484	-13.9205
ENSG00000149656.8_4	LINC00266-1	20.5921	34.4603	-13.8683
ENSG00000261504.1_5	LINC01686	3.26108	17.1274	-13.8663
ENSG00000273204.1_6	AC104506.1	19.3123	33.1696	-13.8574
ENSG00000228925.1_7	AC016722.2	24.4775	38.3097	-13.8322
ENSG00000257381.2	MIR3179-2	10.8743	24.678	-13.8037
ENSG00000272009.1_7	AL121944.2	11.3847	25.1603	-13.7756
ENSG00000225473.1_6	ATP13A4-AS1	32.5179	46.2449	-13.727
ENSG00000224789.1_7	AC012363.2	62.554	76.2516	-13.6975
ENSG00000241155.1_8	ARHGAP31-AS1	4.40839	18.0865	-13.6781
ENSG00000268842.1_6	AC092070.1	4.66433	18.3335	-13.6691
ENSG00000286707.1_2	AC010896.1	4.12809	17.7958	-13.6677
ENSG00000227407.1_7	AC245884.1	438.209	451.872	-13.6636
ENSG00000269600.2_8	AC016629.2	8.63936	22.2947	-13.6553
ENSG00000267040.6_8	AC027097.1	8.83694	22.485	-13.6481
ENSG00000248518.1_6	AC098587.1	1.4953	15.126	-13.6307
ENSG00000258920.1_5	FOXN3-AS1	25.7296	39.3577	-13.6281
ENSG00000249492.2_9	AC114956.2	10.6777	24.2995	-13.6218
ENSG00000228221.6_8	LINC00578	6.09993	19.6873	-13.5874
ENSG00000240497.3_8	AC092919.2	2.97526	16.5506	-13.5753
ENSG00000269559.2_6	AC093677.2	5.41653	18.9884	-13.5719
ENSG00000239381.7_10	AC125613.1	11.1921	24.7577	-13.5656
ENSG00000285752.1_5	CDC42-AS1	53.2924	66.8215	-13.5291
ENSG00000234076.1_6	TPRG1-AS1	1.59497	15.1238	-13.5288
ENSG00000278918.1_6	AC080112.4	15.6134	29.1098	-13.4965
ENSG00000226674.11_9	TEX41	6.57628	20.0669	-13.4906
ENSG00000287091.1_2	AC009961.3	4.22492	17.683	-13.4581
ENSG00000285744.1_3	AC083837.1	1.49596	14.9379	-13.442
ENSG00000273061.1_7	CDC37L1-DT	47.6752	61.0841	-13.4089
ENSG00000238279.1_6	BX470102.1	19.2754	32.6513	-13.3759
ENSG00000266258.1_5	LINC01909	7.80042	21.1732	-13.3728
ENSG00000179743.4_9	AL450998.2	55.7561	69.1288	-13.3727
ENSG00000224328.1_6	MDC1-AS1	73.4229	86.7799	-13.3571
ENSG00000240057.6_8	AC078785.1	17.6894	31.0348	-13.3454
ENSG00000280046.1_6	AC104581.4	82.1711	95.5114	-13.3403
ENSG00000261762.1_6	AC027228.2	4.0274	17.3625	-13.3351
ENSG00000213963.6_10	AC019080.1	32.7166	45.9924	-13.2757
ENSG00000273131.1	RP6-42F4.1	76.2145	89.4833	-13.2688
ENSG00000287575.1_2	AL390755.3	9.46917	22.7282	-13.259
ENSG00000262468.6_7	LINC01569	16.359	29.6028	-13.2438
ENSG00000246898.1_5	LINC00920	4.06421	17.3074	-13.2432
ENSG00000273432.1_8	AC004951.4	64.4137	77.6538	-13.2401
ENSG00000269970.1_7	AL162424.1	2.11841	15.3494	-13.231
ENSG00000260874.5_8	AC106820.5	26.8162	40.042	-13.2258
ENSG00000260423.2_7	LINC02367	8.88959	22.1079	-13.2183
ENSG00000225075.1_7	AL603832.1	28.0873	41.2909	-13.2036
ENSG00000231734.4	RP6-206I17.2	35.3297	48.5329	-13.2031
ENSG00000233330.1_8	AL078581.2	14.0436	27.2443	-13.2008
ENSG00000270087.5_9	AC010997.3	20.7487	33.9423	-13.1935
ENSG00000245870.4_8	LINC00682	0.552561	13.7274	-13.1748
ENSG00000269349.1_7	AC022150.3	7.52827	20.7028	-13.1745
ENSG00000287255.1_1	AC007877.1	7.22429	20.3982	-13.1739
ENSG00000249352.4_7	LINC02198	1.24393	14.4173	-13.1734
ENSG00000181908.5_8	LINC02724	20.7231	33.8864	-13.1633
ENSG00000234183.1_6	LINC01952	2.60338	15.7613	-13.1579
ENSG00000230314.7_8	ELOVL2-AS1	24.337	37.4826	-13.1456
ENSG00000197665.7_8	AC007952.1	6.37688	19.522	-13.1451
ENSG00000254459.1_8	AP002812.2	26.3619	39.4511	-13.0892
ENSG00000228889.7_8	UBAC2-AS1	13.854	26.941	-13.087
ENSG00000277806.1_7	AC006213.4	32.894	45.9697	-13.0757
ENSG00000288025.1_1	AC093849.4	27.8945	40.97	-13.0755
ENSG00000257548.1_6	AC078929.1	8.2964	21.3509	-13.0545
ENSG00000270482.1_7	AC026367.1	4.25403	17.2971	-13.0431
ENSG00000225889.8_7	AC012368.1	71.2426	84.2817	-13.0392
ENSG00000256234.1_8	AC022509.2	6.90126	19.9158	-13.0145
ENSG00000271969.1_7	U47924.1	13.5223	26.5351	-13.0128
ENSG00000280136.2_8	AC240565.3	22.9117	35.9115	-12.9998
ENSG00000227220.1_6	AL133346.1	8.78254	21.7743	-12.9918
ENSG00000237253.1	RP11-666A1.5	13.002	25.9749	-12.9729
ENSG00000267519.6_8	AC020916.1	17.333	30.2976	-12.9646
ENSG00000258034.1_7	AC012157.2	107.311	120.27	-12.959
ENSG00000286451.1_1	AL499602.1	0.69175	13.6425	-12.9507
ENSG00000235576.1_5	LINC01871	1.6936	14.6279	-12.9343
ENSG00000265975.1_6	AC002091.1	0.46093	13.3774	-12.9165
ENSG00000231441.2_8	DST-AS1	3.11219	15.9913	-12.8792
ENSG00000239523.6_8	MYLK-AS1	228.819	241.696	-12.8769
ENSG00000242540.3_8	AC010729.2	0.266238	13.1316	-12.8654
ENSG00000286805.1_2	AL138716.1	2.26234	15.093	-12.8306
ENSG00000271584.2_9	LINC02550	0.820259	13.6504	-12.8301
ENSG00000232628.6_8	AC092809.3	4.88436	17.695	-12.8106
ENSG00000230658.2_7	KLHL7-DT	6.52155	19.3278	-12.8062
ENSG00000259065.2_8	AC005520.4	43.4639	56.241	-12.7771
ENSG00000259736.1_7	CRTC3-AS1	6.80914	19.5793	-12.7702
ENSG00000232485.3_9	AC098820.2	14.2084	26.9766	-12.7683
ENSG00000272906.1_6	AL353708.3	47.7175	60.484	-12.7665
ENSG00000236601.1	RP4-669L17.2	2.73115	15.4824	-12.7512
ENSG00000226149.6_9	AL356124.1	16.9483	29.6766	-12.7283
ENSG00000203999.9_7	LINC01270	12.5647	25.265	-12.7004
ENSG00000247728.2_7	AC091057.3	20.236	32.8914	-12.6554
ENSG00000261589.1	CTC-462L7.1	8.49072	21.1449	-12.6542
ENSG00000279198.1_5	AC008894.3	36.9348	49.571	-12.6363
ENSG00000228701.2_8	TNKS2-AS1	17.5945	30.2169	-12.6224
ENSG00000258752.2_8	AL357093.2	4.08955	16.7071	-12.6176
ENSG00000244184.1_6	AC091153.3	7.65008	20.2423	-12.5922
ENSG00000286964.1_1	AL136169.1	14.4593	27.0422	-12.5828
ENSG00000273805.1_6	AC083805.3	1.12707	13.7098	-12.5828
ENSG00000280161.1_6	AC022413.2	15.8283	28.3921	-12.5638
ENSG00000255320.1_7	AP000759.1	22.4805	35.0391	-12.5585
ENSG00000229233.1_7	AC011891.2	2.03486	14.5797	-12.5449
ENSG00000285525.1_2	AC099670.3	0.135424	12.6646	-12.5292
ENSG00000180139.11_10	ACTA2-AS1	306.087	318.611	-12.5238
ENSG00000233527.9_8	ZNF529-AS1	178.767	191.286	-12.519
ENSG00000276334.1_6	AL133243.2	23.4431	35.9617	-12.5187
ENSG00000273893.1_7	AL133520.1	45.6945	58.2078	-12.5134
ENSG00000226508.1_5	LINC01918	8.69347	21.1986	-12.5051
ENSG00000259773.1_6	AC012100.2	1.79944	14.2962	-12.4967
ENSG00000249572.1_7	AC034231.1	6.66313	19.1582	-12.4951
ENSG00000215068.8_7	AC025171.2	25.3223	37.8088	-12.4864
ENSG00000203362.2_7	POLH-AS1	3.56486	16.0447	-12.4798
ENSG00000235151.1_6	AC131097.3	7.91449	20.3925	-12.478
ENSG00000240875.6_8	LINC00886	12.2433	24.6699	-12.4266
ENSG00000229140.10_9	CCDC26	1.17764	13.587	-12.4094
ENSG00000263394.1_7	AC007952.7	4.77682	17.165	-12.3882
ENSG00000197463.8	CSAG3	1.88626	14.2708	-12.3845
ENSG00000254860.6_6	TMEM9B-AS1	28.1905	40.5726	-12.3821
ENSG00000283108.1_7	AC011451.3	8.7542	21.1289	-12.3747
ENSG00000274536.7_8	MIR223HG	15.8119	28.165	-12.3531
ENSG00000250604.1_7	AC098679.1	0.868131	13.211	-12.3429
ENSG00000286430.1_2	AC020558.6	31.9095	44.2455	-12.336
ENSG00000285278.1_5	AL138885.3	2.27478	14.5908	-12.316
ENSG00000282798.1_5	AC008993.2	5.37113	17.6844	-12.3133
ENSG00000275055.1_6	AC011468.5	56.5557	68.8663	-12.3106
ENSG00000228395.2_10	AL356481.1	44.2282	56.4584	-12.2302
ENSG00000257185.2_7	LINC02293	4.81026	17.0327	-12.2224
ENSG00000184324.11	CSAG2	2.04451	14.2654	-12.2209
ENSG00000279088.1_8	AC022400.8	124.936	137.155	-12.219
ENSG00000236106.2_7	AC010729.1	2.0561	14.2474	-12.1913
ENSG00000230825.2_9	AC005532.1	5.4605	17.6212	-12.1607
ENSG00000246090.7_8	AP002026.1	7.23739	19.3976	-12.1602
ENSG00000237234.7_9	Z99289.1	9.89686	22.0543	-12.1575
ENSG00000254389.3_6	RHPN1-AS1	7.54578	19.6799	-12.1341
ENSG00000223475.1_6	AC099681.1	1.15101	13.2289	-12.0779
ENSG00000205181.7_7	LINC00654	26.5251	38.6023	-12.0773
ENSG00000284294.1_6	AC007326.5	5.05431	17.1288	-12.0745
ENSG00000242516.2_4	LINC00960	22.7153	34.7875	-12.0722
ENSG00000286461.1_2	AC024730.1	2.19085	14.1967	-12.0058
ENSG00000285853.1_2	AL137802.3	2.6733	14.6688	-11.9955
ENSG00000224843.8_8	LINC00240	25.7329	37.7008	-11.968
ENSG00000263731.1_8	AC145207.5	46.575	58.5367	-11.9617
ENSG00000234456.8_9	MAGI2-AS3	273.371	285.332	-11.9612
ENSG00000231194.1_7	FARP1-AS1	75.5723	87.532	-11.9597
ENSG00000285090.1_4	AC002074.1	0.507161	12.4655	-11.9583
ENSG00000254099.1_7	AC005740.3	32.692	44.6494	-11.9574
ENSG00000261218.5_8	AC099524.1	2.31332	14.2693	-11.956
ENSG00000259628.1_8	AC007000.4	9.10033	21.0246	-11.9243
ENSG00000258955.2_7	LINC00519	1.04704	12.9428	-11.8958
ENSG00000227432.1_8	ASIC4-AS1	9.35217	21.2305	-11.8783
ENSG00000287538.1_2	AC109635.7	8.80198	20.6708	-11.8688
ENSG00000271937.1_6	AC104187.1	9.37227	21.2378	-11.8656
ENSG00000264707.1_5	L3MBTL4-AS1	1.77161	13.6306	-11.859
ENSG00000226197.3_8	AL583785.1	0.331586	12.1847	-11.8532
ENSG00000257588.1_8	AC025154.2	0.984117	12.837	-11.8529
ENSG00000233070.1_8	ZFY-AS1	9.51682	21.346	-11.8292
ENSG00000229694.7_8	AL158071.1	13.2154	25.0405	-11.8252
ENSG00000285907.1_3	AL161910.1	4.11341	15.9156	-11.8022
ENSG00000278177.1_6	AL354811.1	4.23987	16.0057	-11.7658
ENSG00000272764.1_6	AL596094.1	15.6142	27.3681	-11.7539
ENSG00000249348.1_7	UGDH-AS1	20.5153	32.2661	-11.7508
ENSG00000248810.2_8	LINC02432	2.19403	13.9341	-11.7401
ENSG00000279578.1_5	AC004899.2	1.50835	13.2142	-11.7058
ENSG00000272081.1_6	AC008972.2	3.70084	15.4055	-11.7047
ENSG00000261578.1_6	AP003119.3	3.45743	15.1395	-11.6821
ENSG00000279965.1_6	AL390755.2	2.52188	14.2012	-11.6793
ENSG00000279933.1_6	AL031595.1	11.5467	23.2193	-11.6726
ENSG00000286599.1_2	AC110611.1	46.8529	58.5163	-11.6634
ENSG00000267327.2_7	AC009271.1	1.68369	13.3413	-11.6576
ENSG00000259843.2_9	AC007610.2	7.42476	19.0396	-11.6149
ENSG00000278768.2_7	BACE1-AS	266.483	278.095	-11.6128
ENSG00000273958.1_7	AC009560.1	5.95784	17.5591	-11.6013
ENSG00000226363.3_6	HAGLROS	2.81699	14.4133	-11.5963
ENSG00000259004.2_8	LINC02285	0.601072	12.1623	-11.5613
ENSG00000237248.5_6	LINC00987	39.1577	50.708	-11.5503
ENSG00000268734.1_6	AC245128.3	6.44736	17.9882	-11.5409
ENSG00000228742.11_8	LINC02577	0.0575305	11.589	-11.5315
ENSG00000177822.8_10	TENM3-AS1	7.43824	18.9561	-11.5179
ENSG00000266256.3_7	LINC00683	12.2043	23.7059	-11.5016
ENSG00000236078.2_6	LINC01447	2.01416	13.5155	-11.5014
ENSG00000237605.2_8	DYRK3-AS1	2.15826	13.648	-11.4898
ENSG00000258884.2_8	LINC02321	2.76184	14.2509	-11.4891
ENSG00000276851.1_6	AC002401.4	2.24622	13.7141	-11.4679
ENSG00000272844.1_7	AC074044.1	13.9362	25.4029	-11.4667
ENSG00000255882.1_6	AC091814.1	1.87869	13.2984	-11.4197
ENSG00000231212.1_7	AL590399.3	3.27335	14.6818	-11.4084
ENSG00000255164.1_6	AF235103.1	13.014	24.42	-11.406
ENSG00000240535.8_10	AC034238.2	0.739437	12.1336	-11.3942
ENSG00000228421.2_7	AC005013.1	99.8416	111.208	-11.3662
ENSG00000233975.1_7	LINC02574	3.54492	14.8626	-11.3177
ENSG00000228157.4_7	AC007952.2	6.53046	17.8353	-11.3048
ENSG00000233589.1_6	AL138789.1	0.321178	11.6038	-11.2826
ENSG00000235919.4_7	ASH1L-AS1	36.8124	48.0931	-11.2807
ENSG00000232558.1_7	KCND3-IT1	1.46238	12.7427	-11.2804
ENSG00000267257.1_6	AC105105.1	0.312313	11.5535	-11.2412
ENSG00000230880.2	RP11-417J8.3	3.21407	14.447	-11.2329
ENSG00000254054.3_7	AC087273.2	5.64891	16.8774	-11.2285
ENSG00000267520.2_8	AC010733.1	30.9437	42.1573	-11.2136
ENSG00000287382.1_2	AC110611.2	3.5461	14.7579	-11.2118
ENSG00000259514.1_7	AC027243.2	0.248689	11.443	-11.1943
ENSG00000225377.6_8	NRSN2-AS1	62.5775	73.7607	-11.1832
ENSG00000231324.1_7	AP000696.1	1.375	12.5431	-11.1681
ENSG00000233977.1_6	AC099681.3	2.32138	13.4864	-11.165
ENSG00000272054.1_8	AC007390.1	27.5848	38.7476	-11.1628
ENSG00000272829.1_6	AC002470.1	23.9197	35.0615	-11.1418
ENSG00000249379.2_7	AL033397.2	27.8156	38.9555	-11.1398
ENSG00000253414.3_9	AC124067.2	6.54818	17.6769	-11.1287
ENSG00000269534.5_6	AC011466.3	12.9332	24.0341	-11.1008
ENSG00000260070.1_7	AC006960.4	9.0542	20.0943	-11.0401
ENSG00000237886.1_6	NALT1	15.3138	26.3418	-11.0281
ENSG00000257526.2_8	AC107032.2	3.1549	14.1762	-11.0213
ENSG00000228208.7_4	LINC02869	3.79154	14.8125	-11.0209
ENSG00000227014.6_7	AC007285.1	12.1623	23.1832	-11.0209
ENSG00000273015.2_7	AC008124.1	41.8426	52.8579	-11.0153
ENSG00000233730.1_5	LINC01765	0.061551	11.0658	-11.0042
ENSG00000230337.1_7	EXOSC10-AS1	51.1488	62.1456	-10.9967
ENSG00000258181.1_9	AC008083.3	2.10182	13.0714	-10.9695
ENSG00000249797.2_6	LINC02147	2.08166	13.0478	-10.9661
ENSG00000268093.1_8	AC022154.1	33.2096	44.1512	-10.9416
ENSG00000260086.3_8	AC007611.1	7.01372	17.9499	-10.9362
ENSG00000273341.2_8	AC004921.1	0.428593	11.3458	-10.9172
ENSG00000253821.2_7	AC090796.1	0.183674	11.071	-10.8874
ENSG00000285006.1_4	AC005280.3	53.0385	63.9147	-10.8763
ENSG00000258660.1_7	AC006146.1	81.9861	92.8519	-10.8658
ENSG00000278986.1_6	AC091060.1	15.2199	26.0483	-10.8285
ENSG00000264982.1_7	AC015563.3	46.172	56.9971	-10.8251
ENSG00000261783.1_8	AC009054.2	4.19047	15.01	-10.8195
ENSG00000255980.1_7	AP000439.2	6.21505	17.0287	-10.8137
ENSG00000257354.2_8	AC048341.1	11.9061	22.7172	-10.8111
ENSG00000249491.1_7	EGFLAM-AS1	0.229238	11.0396	-10.8103
ENSG00000232519.2_8	AL353807.2	5.1204	15.9193	-10.7989
ENSG00000247934.4_9	AC022364.1	15.4593	26.2542	-10.7949
ENSG00000268516.2_9	AC020915.3	54.9807	65.7729	-10.7922
ENSG00000238184.1_9	CD81-AS1	18.6553	29.4389	-10.7835
ENSG00000282143.1_6	AL137798.2	1.93308	12.706	-10.7729
ENSG00000287808.1_2	AL355999.1	41.5311	52.2987	-10.7676
ENSG00000258101.2_8	AC010173.1	6.48552	17.2471	-10.7616
ENSG00000283064.1_7	AL353759.1	10.8536	21.5998	-10.7461
ENSG00000241767.2_7	LINC01324	0.362162	11.0905	-10.7283
ENSG00000287232.1_1	AC079848.2	11.4436	22.1479	-10.7043
ENSG00000274015.2_9	AL136038.7	17.3675	28.0627	-10.6952
ENSG00000230749.5_8	MEIS1-AS2	5.47809	16.1708	-10.6927
ENSG00000269480.1_7	AC020913.2	26.8104	37.4788	-10.6683
ENSG00000260111.1_6	AC012184.1	147.466	158.125	-10.6595
ENSG00000273329.1_6	AC078846.1	13.2273	23.8645	-10.6372
ENSG00000285696.1_3	AP002433.2	60.4447	71.0731	-10.6283
ENSG00000265206.5_7	AC004687.1	3.89607	14.5218	-10.6258
ENSG00000249593.6_7	AC011405.1	4.84195	15.4496	-10.6077
ENSG00000226453.2_8	LINC02542	0.308623	10.8778	-10.5691
ENSG00000230438.7_8	SERPINB9P1	21.4576	32.0202	-10.5625
ENSG00000225107.1_4	AC092484.1	0.051589	10.6008	-10.5492
ENSG00000250133.2_7	HOXC-AS2	0.097757	10.6445	-10.5468
ENSG00000270124.1_7	AC092127.2	1.40543	11.9491	-10.5437
ENSG00000253722.1_6	AC010834.1	75.4226	85.9585	-10.5359
ENSG00000224905.7_9	AP001347.1	19.808	30.3148	-10.5068
ENSG00000258867.6_7	LINC01146	2.21924	12.7205	-10.5013
ENSG00000249180.1_7	AC020900.1	16.8049	27.3056	-10.5006
ENSG00000277245.1_6	AC084782.3	5.96215	16.4573	-10.4951
ENSG00000177369.9_7	AC004797.1	118.966	129.452	-10.4858
ENSG00000284948.1_3	AC107959.4	5.06494	15.5481	-10.4832
ENSG00000264449.6_7	AP001021.1	44.2248	54.7066	-10.4818
ENSG00000255121.2_9	CCDC84-DT	16.1534	26.621	-10.4677
ENSG00000233029.3	RP11-439A17.9	3.6117	14.0756	-10.4639
ENSG00000253320.7_9	AZIN1-AS1	64.6328	75.0966	-10.4638
ENSG00000267260.2_8	AC020928.1	25.1957	35.6202	-10.4244
ENSG00000230487.8_7	PSMG3-AS1	115.795	126.217	-10.4229
ENSG00000288048.1_1	AC104088.3	28.2331	38.6397	-10.4067
ENSG00000248079.3_7	DPH6-DT	13.4781	23.8797	-10.4015
ENSG00000255491.3_9	AC100858.3	3.8502	14.2422	-10.392
ENSG00000272954.1_7	AP000553.2	6.95664	17.3424	-10.3858
ENSG00000256546.2_5	AC156455.1	4.48962	14.8683	-10.3787
ENSG00000273419.1_6	AC004877.1	62.7652	73.1315	-10.3662
ENSG00000232893.1_6	IQCA1-AS1	1.13881	11.5019	-10.3631
ENSG00000245317.2_6	AC008393.1	35.5505	45.9134	-10.3629
ENSG00000236137.1_7	AL445231.1	4.41248	14.772	-10.3595
ENSG00000267325.2_7	LINC01415	6.87064	17.2137	-10.343
ENSG00000232335.1_6	AL354864.1	2.49642	12.8279	-10.3315
ENSG00000232453.7_10	LINC02777	33.1121	43.4345	-10.3224
ENSG00000232977.7_6	LINC00327	9.1297	19.4441	-10.3144
ENSG00000221990.4_6	EXOC3-AS1	82.3956	92.7031	-10.3076
ENSG00000249007.1_8	AL691482.4	5.07466	15.3505	-10.2758
ENSG00000249637.2_8	AC008438.1	14.3172	24.5766	-10.2594
ENSG00000223528.7_9	AL359094.1	12.5584	22.8169	-10.2585
ENSG00000225806.8_10	AL121917.1	10.8963	21.1353	-10.239
ENSG00000277342.1_7	AC048344.4	9.07553	19.3037	-10.2282
ENSG00000236453.5_4	AC003092.1	0.0127383	10.2375	-10.2248
ENSG00000251257.2_8	AC010457.1	1.36536	11.5731	-10.2077
ENSG00000278126.1_1	AC139768.1	42.4822	52.678	-10.1958
ENSG00000249743.6_7	AC116345.1	2.65041	12.8348	-10.1844
ENSG00000233360.4_7	Z83844.2	23.0187	33.1938	-10.1751
ENSG00000288045.1_2	AL352979.4	8.66098	18.8241	-10.1631
ENSG00000183242.11_6	WT1-AS	0.488145	10.6509	-10.1628
ENSG00000249252.5_9	C1QTNF7-AS1	42.9415	53.1039	-10.1623
ENSG00000272979.1_6	AC093388.1	5.84737	16.0045	-10.1571
ENSG00000233611.3_7	AC019068.1	0.220391	10.3766	-10.1562
ENSG00000287237.1_2	AC073655.3	8.65808	18.7983	-10.1403
ENSG00000263917.1_7	AC011825.3	12.7375	22.8758	-10.1383
ENSG00000225062.1_6	CATIP-AS1	12.2397	22.3724	-10.1327
ENSG00000239718.1_7	HLTF-AS1	5.01732	15.1366	-10.1192
ENSG00000224738.1_6	AC099850.2	17.7606	27.8556	-10.095
ENSG00000255649.2_7	AC008114.1	1.04425	11.1372	-10.093
ENSG00000241073.1_8	AC093019.2	25.8053	35.8743	-10.0691
ENSG00000227253.3_7	AL158834.2	102.363	112.431	-10.0676
ENSG00000270659.1_7	AC079610.1	22.4715	32.5337	-10.0621
ENSG00000279204.1_7	AC134043.3	4.23565	14.2937	-10.058
ENSG00000267254.7_8	ZNF790-AS1	82.3817	92.438	-10.0563
ENSG00000177788.6_10	AL162595.1	58.1189	68.1747	-10.0558
ENSG00000285649.1_3	AL357079.2	18.0312	28.0741	-10.0429
ENSG00000260259.1_6	LINC02166	11.4382	21.4695	-10.0313
ENSG00000235897.1_6	TM4SF19-AS1	4.61754	14.6426	-10.0251
ENSG00000232470.1_6	AL136368.1	4.34732	14.3705	-10.0232
ENSG00000247311.3_9	AC010255.1	0.341511	10.3576	-10.0161
ENSG00000265749.6_9	AC135178.4	19.3578	29.3738	-10.016
ENSG00000272024.1_6	AC064807.4	10.4679	20.4821	-10.0142
ENSG00000285577.1_3	AC019127.1	3.33592	13.3477	-10.0118
ENSG00000262227.1_7	AC004771.2	25.749	35.746	-9.99699
ENSG00000273356.1_6	LINC02019	17.1697	27.1527	-9.98308
ENSG00000230623.6_8	AC104461.1	1.43823	11.4169	-9.97871
ENSG00000286171.1_3	AC073140.2	1.0337	11.0033	-9.96955
ENSG00000277511.1_1	AC116407.2	37.3009	47.2672	-9.96636
ENSG00000231106.2_6	LINC01436	1.29873	11.2489	-9.95016
ENSG00000251131.2_7	AC025171.3	1.69955	11.6317	-9.93213
ENSG00000205930.10_10	C21orf62-AS1	21.4129	31.3338	-9.92093
ENSG00000248202.2_7	LINC02234	4.89698	14.817	-9.92005
ENSG00000235385.2_7	LINC02154	0.0703466	9.97745	-9.90711
ENSG00000273783.1_6	AL136040.1	7.81024	17.7143	-9.90407
ENSG00000259375.1_7	AC087286.3	5.26854	15.1493	-9.88079
ENSG00000261799.1_6	AC007406.5	76.7374	86.612	-9.87463
ENSG00000250081.1_7	AC025176.1	0.241678	10.108	-9.86629
ENSG00000246528.3_7	AC079089.1	5.3436	15.2029	-9.85928
ENSG00000278982.1_6	AL139125.1	8.5335	18.3923	-9.85882
ENSG00000280300.1_5	AC117503.4	18.3529	28.2032	-9.85035
ENSG00000236432.8_8	MFF-DT	29.2146	39.0629	-9.8483
ENSG00000278861.1_6	AC117503.2	22.8329	32.6602	-9.82739
ENSG00000266389.1_6	AC002091.2	0.26179	10.0657	-9.80394
ENSG00000247925.2_6	AL139807.1	3.05316	12.8481	-9.79492
ENSG00000253859.2_8	AC018616.1	1.10208	10.8838	-9.78171
ENSG00000232412.1_8	AL121601.1	23.474	33.2468	-9.77278
ENSG00000270071.3_9	AP001172.1	8.3085	18.0747	-9.76622
ENSG00000204706.14_8	MAMDC2-AS1	13.3646	23.0896	-9.72505
ENSG00000270933.1_6	AC010719.1	2.27101	11.995	-9.72403
ENSG00000234779.1_6	BNC2-AS1	0.756344	10.4751	-9.71879
ENSG00000233661.1_6	SPIN4-AS1	4.91733	14.5904	-9.67309
ENSG00000232788.1_7	ITGA6-AS1	15.6187	25.264	-9.64533
ENSG00000230163.1_6	AL122010.1	28.4256	38.0667	-9.64112
ENSG00000233521.7_8	LINC01638	2.47909	12.0895	-9.61038
ENSG00000261332.1_7	AC116348.4	1.50001	11.1056	-9.60555
ENSG00000225606.1_7	AC005281.1	0.819072	10.4147	-9.59564
ENSG00000233825.1_6	AL391839.2	25.7731	35.3466	-9.5735
ENSG00000275557.1_8	AC242842.1	27.1108	36.631	-9.52018
ENSG00000254319.6_8	AC246817.2	8.80798	18.3263	-9.51828
ENSG00000286923.1_3	AC004522.6	5.47068	14.9793	-9.50861
ENSG00000254338.1_6	MAFA-AS1	1.52542	11.0291	-9.50367
ENSG00000272986.1_6	AC009570.1	20.8731	30.3511	-9.47791
ENSG00000268047.1_7	AC018766.1	190.373	199.849	-9.47587
ENSG00000279267.1_5	AL078621.3	61.475	70.9442	-9.46922
ENSG00000234810.4_7	AL603840.1	0.704945	10.1511	-9.44618
ENSG00000216895.9_9	AC009403.1	64.8076	74.2536	-9.44605
ENSG00000244036.3_8	AC073320.2	2.09195	11.5375	-9.44559
ENSG00000244459.2_8	AC147067.1	4.1735	13.619	-9.44546
ENSG00000276241.1_6	AC243829.2	6.06017	15.4831	-9.42294
ENSG00000230269.7_8	LINC02525	13.7707	23.1753	-9.40459
ENSG00000228150.1_7	AL357140.2	2.09404	11.4966	-9.40255
ENSG00000253988.1_6	AC079015.1	14.7211	24.1086	-9.38748
ENSG00000233682.3_8	AL356417.2	1.3539	10.741	-9.38711
ENSG00000232053.7_9	AC078845.1	0.410475	9.79101	-9.38054
ENSG00000273702.1_6	AC091271.1	57.5601	66.9331	-9.37299
ENSG00000232774.8_9	AL355916.1	4.92749	14.2989	-9.3714
ENSG00000260135.7_8	MMP2-AS1	0.175908	9.54354	-9.36763
ENSG00000273142.1_7	LINC02604	51.7775	61.1222	-9.34469
ENSG00000285972.1_4	CERNA2	2.2846	11.5901	-9.30553
ENSG00000224216.1_8	AC234781.1	14.7598	24.0606	-9.30073
ENSG00000281358.1_5	RASSF1-AS1	15.3167	24.613	-9.29638
ENSG00000286061.1_3	RCAN3AS	3.88987	13.18	-9.2901
ENSG00000286549.1_1	AP001631.2	7.86514	17.1443	-9.27918
ENSG00000263684.2_8	AC005209.1	2.48496	11.7605	-9.27554
ENSG00000258057.6_7	BCDIN3D-AS1	50.5516	59.8053	-9.2537
ENSG00000226426.1_7	AC012558.1	0.635803	9.86139	-9.22559
ENSG00000255874.2_5	LINC00346	4.5618	13.7779	-9.21608
ENSG00000278044.1_8	AC023490.6	0.733336	9.94577	-9.21244
ENSG00000282542.1_6	AC008993.1	4.68829	13.8964	-9.20808
ENSG00000236213.2_7	AC006369.1	32.9256	42.1211	-9.19544
ENSG00000261105.6_8	LMO7-AS1	27.7711	36.9577	-9.18665
ENSG00000225945.1_7	AL121574.1	2.50228	11.6847	-9.18246
ENSG00000280195.1_6	AC245140.2	42.2501	51.4124	-9.16233
ENSG00000249167.2_6	SEMA6A-AS2	10.0755	19.2372	-9.16175
ENSG00000281327.2_5	LINC01338	16.1336	25.2755	-9.14185
ENSG00000234166.1_6	ARHGEF19-AS1	12.7437	21.8827	-9.13907
ENSG00000226963.1_7	AC078883.2	6.16459	15.2957	-9.13109
ENSG00000260604.2_7	AL590004.3	0.665126	9.79587	-9.13074
ENSG00000267152.1_7	AC093227.1	59.5076	68.6379	-9.13024
ENSG00000228857.2_5	AC104653.1	15.5713	24.6994	-9.1281
ENSG00000260657.2_8	AC107871.2	15.5631	24.6823	-9.11923
ENSG00000273183.1_6	AC093726.2	21.2567	30.3682	-9.11157
ENSG00000272087.1_6	AC080013.4	17.0507	26.1518	-9.10114
ENSG00000272746.1_7	AP005131.7	4.04009	13.1412	-9.10108
ENSG00000230587.2_6	LINC02580	4.92961	14.02	-9.09035
ENSG00000261553.5_7	AL137782.1	75.2879	84.3724	-9.08453
ENSG00000272701.3_8	MESTIT1	10.8867	19.9692	-9.08248
ENSG00000248174.6_10	LINC02268	11.3547	20.4364	-9.08172
ENSG00000272518.1_7	AC036214.2	4.45152	13.524	-9.07245
ENSG00000231113.2_7	AL035587.1	58.965	68.0286	-9.06355
ENSG00000268583.2_8	AC011466.1	23.4866	32.5489	-9.06229
ENSG00000273486.1_6	AC096992.2	14.5555	23.617	-9.06152
ENSG00000232949.2_7	AC002480.2	6.50371	15.553	-9.04927
ENSG00000270681.1_6	AC095055.1	30.4577	39.5064	-9.04875
ENSG00000230499.1_6	AC108463.2	1.38631	10.4057	-9.01935
ENSG00000285413.1_4	AP001056.2	6.07862	15.0926	-9.01398
ENSG00000236140.1	RP11-89F3.2	7.5681	16.5803	-9.01216
ENSG00000272264.1_7	AC009686.2	2.1733	11.1833	-9.00999
ENSG00000261312.1_9	AC002550.1	161.898	170.9	-9.00264
ENSG00000272980.4_7	Z94721.2	23.8547	32.8488	-8.99409
ENSG00000253374.5_7	AC023644.1	3.45098	12.426	-8.97499
ENSG00000273254.1_7	AF129075.3	9.30477	18.2694	-8.96463
ENSG00000253607.1_6	AC104316.1	2.53767	11.4899	-8.95222
ENSG00000229750.1_7	AC096649.2	10.1576	19.1025	-8.94485
ENSG00000259125.1_7	LRP1-AS	5.45985	14.3998	-8.93998
ENSG00000232721.2_7	AC239800.2	13.6904	22.6254	-8.93493
ENSG00000228741.2_8	AL445985.1	1.60262	10.5365	-8.93389
ENSG00000224875.2_7	EML4-AS1	2.92062	11.851	-8.93043
ENSG00000249159.6_10	AC091965.1	7.07705	16.0059	-8.92883
ENSG00000250198.3_7	LINC02199	7.74238	16.6499	-8.90751
ENSG00000261889.1_6	AC108134.2	1.80721	10.7015	-8.89428
ENSG00000270147.1_6	AC068620.2	42.5117	51.403	-8.89124
ENSG00000275263.1_6	AC135048.3	13.5912	22.4624	-8.87122
ENSG00000268362.6_9	AC092279.1	60.8821	69.7482	-8.8661
ENSG00000247796.3_7	AC008966.1	42.4769	51.3417	-8.86475
ENSG00000234998.1	RP11-439A17.10	4.23149	13.0907	-8.8592
ENSG00000275431.1_6	AC244100.2	2.67376	11.524	-8.8502
ENSG00000250740.1_7	AC109361.2	1.65695	10.4986	-8.84165
ENSG00000232930.2_7	AC083864.2	0.249883	9.09041	-8.84052
ENSG00000271811.1_7	Z97200.1	8.53553	17.3594	-8.82385
ENSG00000234028.3_7	EIF2AK3-DT	9.14112	17.9616	-8.82052
ENSG00000274447.1_6	AC005790.1	2.04556	10.8431	-8.79749
ENSG00000253983.3_7	AC087627.1	1.66371	10.4447	-8.78098
ENSG00000257264.5_7	AC136443.3	6.26695	15.0427	-8.77571
ENSG00000259877.2_7	AC009113.1	64.4059	73.1757	-8.76983
ENSG00000281880.2_5	PAUPAR	7.51932	16.2752	-8.7559
ENSG00000269985.1_7	AL021328.1	0.576969	9.33224	-8.75527
ENSG00000262879.6_8	AC005670.3	235.94	244.685	-8.74498
ENSG00000286168.2_3	AC024937.3	6.93826	15.6825	-8.74423
ENSG00000226471.6_8	Z93930.2	24.9321	33.6756	-8.74341
ENSG00000278107.1_8	AC027575.3	44.9822	53.7241	-8.74191
ENSG00000228427.3_10	AL590764.1	5.98792	14.7206	-8.73265
ENSG00000257114.3_8	LINC02450	0.457388	9.16581	-8.70842
ENSG00000256155.1_7	LINC02598	0.0820722	8.7652	-8.68312
ENSG00000231951.1_7	AC004837.3	5.43541	14.0871	-8.65165
ENSG00000230408.3_8	BZW1-AS1	1.57564	10.217	-8.64131
ENSG00000248479.1_8	AC104137.1	7.20927	15.8425	-8.63326
ENSG00000243479.3_3	MNX1-AS1	0.0542489	8.68641	-8.63216
ENSG00000279812.1_6	AC120057.4	56.9693	65.596	-8.6267
ENSG00000218672.1_6	AC008060.1	10.4365	19.0592	-8.62274
ENSG00000224429.8_5	LINC00539	30.8846	39.5008	-8.61618
ENSG00000273403.1_6	AC107294.3	36.4235	45.0349	-8.61144
ENSG00000238221.1_6	AL139095.4	3.76399	12.3624	-8.59845
ENSG00000268186.1_7	ZNF114-AS1	0.97608	9.56677	-8.59069
ENSG00000270964.1_6	AC016355.1	5.72248	14.3092	-8.5867
ENSG00000247193.3_8	AC104078.1	6.05245	14.6282	-8.57573
[truncated: 16,058 more rows]
