# Supplementary material for: De Novo A-to-I RNA Editing Discovery in lncRNA
Source: Cancers (Basel). 2020 Oct 13;12(10):2959. doi: 10.3390/cancers12102959 (PMC7650826; doi:10.3390/cancers12102959)
Supplement: Supplementary file 1 [file cancers-12-02959-s001.zip › cancers-916762-supplementary/Table S4.xlsx]

## Sheet: FTX
Table 4. miRNA-lncRNA interactions predictiion by lncBase v2. The binding prediction results differentially edited sites in FTX and MEG3 lncRNAs are reported. The threshold value for the score was set as the deafalut to 0.7
editing site	#Transcript_ID	Gene_ID (Gene_Name)	Mirna_Name(miRBase_version)	score
chrX:73421630	>ENST00000603037	ENSG00000230590 (FTX)	hsa-miR-5093	0.944
	>ENST00000603037	ENSG00000230590 (FTX)	hsa-miR-4747-5p	0.832
	>ENST00000603037	ENSG00000230590 (FTX)	hsa-miR-548f-5p	0.817
	>ENST00000603037	ENSG00000230590 (FTX)	hsa-miR-1468-3p	0.809
	>ENST00000603037	ENSG00000230590 (FTX)	hsa-miR-548x-5p	0.807
	>ENST00000603037	ENSG00000230590 (FTX)	hsa-miR-548aj-5p	0.807
	>ENST00000603037	ENSG00000230590 (FTX)	hsa-miR-548g-5p	0.807
	>ENST00000603037	ENSG00000230590 (FTX)	hsa-miR-3163	0.787
	>ENST00000603037	ENSG00000230590 (FTX)	hsa-miR-548aw	0.759
	>ENST00000603037	ENSG00000230590 (FTX)	hsa-miR-4282	0.718
chrX:73421652	>ENST00000603037	ENSG00000230590 (FTX)	hsa-miR-1255b-2-3p	0.821
chrX:73421653	>ENST00000603037	ENSG00000230590 (FTX)	hsa-miR-1255b-2-3p	0.821
chrX:73421654	>ENST00000603037	ENSG00000230590 (FTX)	hsa-miR-1255b-2-3p	0.821
chrX:73421663	>ENST00000603037	ENSG00000230590 (FTX)	hsa-miR-1255b-2-3p	0.821
chrX:73421735	>ENST00000603037	ENSG00000230590 (FTX)	hsa-miR-4752	0.873
chrX:73421795	>ENST00000603037	ENSG00000230590 (FTX)	hsa-miR-4747-5p	0.832
chrX:73421817	>ENST00000603037	ENSG00000230590 (FTX)	hsa-miR-548h-5p	0.861
	>ENST00000603037	ENSG00000230590 (FTX)	hsa-miR-548b-5p	0.858
	>ENST00000603037	ENSG00000230590 (FTX)	hsa-miR-548as-5p	0.857
	>ENST00000603037	ENSG00000230590 (FTX)	hsa-miR-548y	0.845
	>ENST00000603037	ENSG00000230590 (FTX)	hsa-miR-548d-5p	0.845
	>ENST00000603037	ENSG00000230590 (FTX)	hsa-miR-548ay-5p	0.844
	>ENST00000603037	ENSG00000230590 (FTX)	hsa-miR-548j-5p	0.844
	>ENST00000603037	ENSG00000230590 (FTX)	hsa-miR-548ae-5p	0.844
	>ENST00000603037	ENSG00000230590 (FTX)	hsa-miR-548ad-5p	0.844
	>ENST00000603037	ENSG00000230590 (FTX)	hsa-miR-548o-5p	0.84
	>ENST00000603037	ENSG00000230590 (FTX)	hsa-miR-548am-5p	0.84
	>ENST00000603037	ENSG00000230590 (FTX)	hsa-miR-548c-5p	0.84
	>ENST00000603037	ENSG00000230590 (FTX)	hsa-miR-548ab	0.84
	>ENST00000603037	ENSG00000230590 (FTX)	hsa-miR-548au-5p	0.839
	>ENST00000603037	ENSG00000230590 (FTX)	hsa-miR-548ar-5p	0.838
	>ENST00000603037	ENSG00000230590 (FTX)	hsa-miR-548ap-5p	0.834
	>ENST00000603037	ENSG00000230590 (FTX)	hsa-miR-548a-5p	0.834
	>ENST00000603037	ENSG00000230590 (FTX)	hsa-miR-548i	0.831
	>ENST00000603037	ENSG00000230590 (FTX)	hsa-miR-548w	0.785
	>ENST00000603037	ENSG00000230590 (FTX)	hsa-miR-548bb-5p	0.776
	>ENST00000603037	ENSG00000230590 (FTX)	hsa-miR-548ak	0.775
	>ENST00000603037	ENSG00000230590 (FTX)	hsa-miR-548k	0.753
	>ENST00000603037	ENSG00000230590 (FTX)	hsa-miR-1323	0.737
	>ENST00000603037	ENSG00000230590 (FTX)	hsa-miR-548ac	0.736
	>ENST00000603037	ENSG00000230590 (FTX)	hsa-miR-548z	0.733
	>ENST00000603037	ENSG00000230590 (FTX)	hsa-miR-548h-3p	0.733
	>ENST00000603037	ENSG00000230590 (FTX)	hsa-miR-548d-3p	0.732
	>ENST00000603037	ENSG00000230590 (FTX)	hsa-miR-548bb-3p	0.727

## Sheet: MEG3
editing site	#Transcript_ID	Gene_ID (Gene_Name)	Mirna_Name (miRBase_version)	score
chr14:101312647	>ENST00000424076	ENSG00000214548 (MEG3)	hsa-miR-4313	0.88
	>ENST00000522771	ENSG00000214548 (MEG3)	hsa-miR-4313	0.804
	>ENST00000522771	ENSG00000214548 (MEG3)	hsa-miR-939-3p	0.79
	>ENST00000522771	ENSG00000214548 (MEG3)	hsa-miR-331-3p	0.781
	>ENST00000522771	ENSG00000214548 (MEG3)	hsa-miR-4292	0.78
	>ENST00000455531	ENSG00000214548 (MEG3)	hsa-miR-3714	0.767
